# Supplementary material for: MobiLipid: A Tool for Enhancing CCS Quality Control of Ion Mobility–Mass Spectrometry Lipidomics by Internal Standardization
Source: Anal Chem. 2024 May 2;96(19):7380–5. doi: 10.1021/acs.analchem.4c01253 (PMC11099887; doi:10.1021/acs.analchem.4c01253)
Supplement: Supplementary file 2 — ac4c01253_si_002.xlsx [file ac4c01253_si_002.xlsx]

## Sheet: Table of Contents
	Supporting Information
	MobiLipid: A Tool for Enhancing CCS Quality Control of IM-MS Lipidomics by Internal Standardization
	Felina Hildebranda,b, Gunda Koellenspergera,c*, Tim Causond*
	a Department of Analytical Chemistry, Faculty of Chemistry, University of Vienna, Waehringer Str. 38, 1090 Vienna, Austria
	b Vienna Doctoral School in Chemistry (DoSChem), University of Vienna, Vienna, Austria
	c Vienna Metabolomics Center (VIME), University of Vienna, Althanstr. 14, 1090 Vienna, Austria
	d BOKU University, Department of Chemistry, Institute of Analytical Chemistry, Muthgasse 18, 1190 Vienna, Austria
	* Corresponding authors: Gunda Koellensperger (gunda.koellensperger@univie.ac.at); Tim Causon (tim.causon@boku.ac.at)
	Table of Contents
	Tab	Description
	1	Table S1: MobiLipid DTCCSN2 library for U13C labeled lipids (used for Figure 1)
	2	Table S2: Exemplary MobiLipid output - "CCS_bias_no_correction"
	3	Table S3: Exemplary MobiLipid output - "Correction_functions"
	4	Table S4: Exemplary MobiLipid output - "CCS_bias_mean_by_function"
	5	Table S5: Exemplary MobiLipid output - "CCS_bias_mean_all_functions"
	6	Table S6: Exemplary MobiLipid output - "Corrected_CCS_values"
	7	Table S7: Exemplary MobiLipid output - "Corrected_CCS_values_mean"
	8	Table S8: Summary of results for both LC-DTIM-MS and LC-TIM-MS measurements (including mean CCS values and CCS bias between both methods using for Figure 2)

## Sheet: 1. DT CCS N2 library
Table S1: MobiLipid DTCCSN2 library for U13C labeled lipids (used for Figure 1)
LipidClass	LipidSpecies	Formula	Mz	Polarity	Adduct	U13C_DTCCS
AcCa	AcCa 16:1	C23H43NO4	421.404	pos	[M+H]	208.19
AcCa	AcCa 16:1	C23H43NO4	419.389	neg	[M-H]	202.38
Cer	Cer 34:0;2	C34H69O3N1	574.649	pos	[M+H]	256.18
Cer	Cer 34:0;2	C34H69O3N1	596.631	pos	[M+Na]	252.11
Cer	Cer 34:0;2	C34H69O3N1	618.64	neg	[M+HCOO]	255.48
Cer	Cer 34:1;2	C34H67N1O3	572.633	pos	[M+H]	254.13
Cer	Cer 34:1;2	C34H67N1O3	594.615	pos	[M+Na]	250.18
Cer	Cer 34:1;3	C34H67O4N1	588.628	pos	[M+H]	257.07
Cer	Cer 34:1;3	C34H67O4N1	610.61	pos	[M+Na]	254.16
Cer	Cer 34:1;3	C34H67O4N1	632.619	neg	[M+HCOO]	257.66
Cer	Cer 34:2;2	C34H65O3N1	570.618	pos	[M+H]	252.91
Cer	Cer 34:2;2	C34H65O3N1	592.6	pos	[M+Na]	248.5
Cer	Cer 34:2;2	C34H65O3N1	614.609	neg	[M+HCOO]	252.23
Cer	Cer 34:2;3	C34H65O4N1	586.613	pos	[M+H]	254.39
Cer	Cer 34:2;3	C34H65O4N1	608.595	pos	[M+Na]	251.22
Cer	Cer 34:2;3	C34H65O4N1	630.604	neg	[M+HCOO]	256.09
Cer	Cer 36:0;2	C36H73O3N1	604.687	pos	[M+H]	262.6
Cer	Cer 36:0;2	C36H73O3N1	626.669	pos	[M+Na]	257.74
Cer	Cer 36:0;2	C36H73O3N1	648.678	neg	[M+HCOO]	262.16
Cer	Cer 36:0;3	C36H73O4N1	620.682	pos	[M+H]	265.73
Cer	Cer 36:0;3	C36H73O4N1	642.664	pos	[M+Na]	260.67
Cer	Cer 36:0;3	C36H73O4N1	664.673	neg	[M+HCOO]	264.04
Cer	Cer 36:1;2	C36H71N1O3	602.671	pos	[M+H]	260.9
Cer	Cer 36:1;2	C36H71N1O3	624.653	pos	[M+Na]	256.84
Cer	Cer 36:1;2	C36H71N1O3	646.662	neg	[M+HCOO]	260.16
Cer	Cer 36:1;3	C36H71N1O4	618.666	pos	[M+H]	263.69
Cer	Cer 36:1;3	C36H71N1O4	640.648	pos	[M+Na]	260
Cer	Cer 36:1;3	C36H71N1O4	662.657	neg	[M+HCOO]	263.07
Cer	Cer 36:2;2	C36H69O3N1	600.656	pos	[M+H]	260.41
Cer	Cer 36:2;2	C36H69O3N1	622.638	pos	[M+Na]	255.7
Cer	Cer 36:2;2	C36H69O3N1	644.647	neg	[M+HCOO]	259.73
Cer	Cer 36:2;3	C36H69O4N1	616.651	pos	[M+H]	261.38
Cer	Cer 36:2;3	C36H69O4N1	638.633	pos	[M+Na]	257.6
Cer	Cer 36:2;3	C36H69O4N1	660.642	neg	[M+HCOO]	261.99
Cer	Cer 44:0;4	C44H89O5N1	756.829	pos	[M+H]	291.68
Cer	Cer 44:0;4	C44H89O5N1	778.811	pos	[M+Na]	291.91
Cer	Cer 44:0;4	C44H89O5N1	800.82	neg	[M+HCOO]	291.58
Co	Co Q8	C49H74O4	793.757	pos	[M+NH4]	278.76
Co	Co Q8	C49H74O4	798.712	pos	[M+Na]	276.41
DG	DG 32:1	C35H66O5	619.642	pos	[M+NH4]	255.7
DG	DG 32:1	C35H66O5	624.598	pos	[M+Na]	253.59
DG	DG 32:2	C35H64O5	617.627	pos	[M+NH4]	252.49
DG	DG 32:2	C35H64O5	622.582	pos	[M+Na]	250.56
DG	DG 33:2	C36H66O5	632.646	pos	[M+NH4]	255.57
DG	DG 33:2	C36H66O5	637.601	pos	[M+Na]	255.13
DG	DG 34:1	C37H70O5	649.68	pos	[M+NH4]	262.34
DG	DG 34:1	C37H70O5	654.636	pos	[M+Na]	260.24
DG	DG 34:2	C37H68O5	647.665	pos	[M+NH4]	258.95
DG	DG 34:2	C37H68O5	652.62	pos	[M+Na]	257.84
DG	DG 34:3 - 1	C37H66O5	645.649	pos	[M+NH4]	253.77
DG	DG 34:3 - 1	C37H66O5	650.604	pos	[M+Na]	254.18
DG	DG 34:3 - 2	C37H66O5	645.649	pos	[M+NH4]	255.92
DG	DG 34:3 - 2	C37H66O5	650.604	pos	[M+Na]	255.12
DG	DG 34:4	C37H64O5	643.633	pos	[M+NH4]	251.1
DG	DG 34:4	C37H64O5	648.589	pos	[M+Na]	251.87
DG	DG 35:1	C38H72O5	664.699	pos	[M+NH4]	265.45
DG	DG 35:1	C38H72O5	669.655	pos	[M+Na]	263.7
DG	DG 35:2	C38H70O5	662.684	pos	[M+NH4]	262.06
DG	DG 35:2	C38H70O5	667.639	pos	[M+Na]	260.32
DG	DG 35:3	C38H68O5	660.668	pos	[M+NH4]	257.32
DG	DG 35:3	C38H68O5	665.623	pos	[M+Na]	257.82
DG	DG 35:4	C38H66O5	658.652	pos	[M+NH4]	255.19
DG	DG 35:4	C38H66O5	663.608	pos	[M+Na]	255.33
DG	DG 36:1	C39H74O5	679.718	pos	[M+NH4]	268.81
DG	DG 36:1	C39H74O5	684.674	pos	[M+Na]	266.9
DG	DG 36:2	C39H72O5	677.703	pos	[M+NH4]	265.96
DG	DG 36:2	C39H72O5	682.658	pos	[M+Na]	264.23
DG	DG 36:3	C39H70O5	675.687	pos	[M+NH4]	261.5
DG	DG 36:3	C39H70O5	680.642	pos	[M+Na]	261.92
DG	DG 36:4	C39H68O5	673.671	pos	[M+NH4]	258.48
DG	DG 36:4	C39H68O5	678.627	pos	[M+Na]	258.98
DG	DG 36:5	C39H66O5	671.656	pos	[M+NH4]	254.82
DG	DG 36:5	C39H66O5	676.611	pos	[M+Na]	255.77
DG	DG 36:6	C39H64O5	669.64	pos	[M+NH4]	252.42
DG	DG 36:6	C39H64O5	674.595	pos	[M+Na]	253.28
HexCer	HexCer 34:2;3	C40H75O9N1	754.686	pos	[M+H]	282.28
HexCer	HexCer 34:2;3	C40H75O9N1	776.668	pos	[M+Na]	281.36
HexCer	HexCer 36:1;3	C42H81O9N1	808.721	pos	[M+Na]	288.85
HexCer	HexCer 36:1;3	C42H81O9N1	830.73	neg	[M+HCOO]	290.71
HexCer	HexCer 36:2;3 - 1	C42H79O9N1	784.724	pos	[M+H]	288.19
HexCer	HexCer 36:2;3 - 1	C42H79O9N1	806.706	pos	[M+Na]	287.08
HexCer	HexCer 36:2;3 - 1	C42H79O9N1	828.715	neg	[M+HCOO]	289.28
HexCer	HexCer 36:2;3 - 2	C42H79O9N1	828.715	neg	[M+HCOO]	289.72
HexCer	HexCer 37:2;3	C43H81O9N1	799.743	pos	[M+H]	290.69
HexCer	HexCer 37:2;3	C43H81O9N1	821.725	pos	[M+Na]	289.3
HexCer	HexCer 37:2;3	C43H81O9N1	843.734	neg	[M+HCOO]	292.4
LPC	LPC 16:0	C24H50N1O7P1	520.42	pos	[M+H]	229.55
LPC	LPC 16:1	C24H48O7N1P1	518.405	pos	[M+H]	224.98
LPC	LPC 18:0	C26H54N1O7P1	550.458	pos	[M+H]	236.99
LPC	LPC 18:1	C26H52N1O7P1	548.443	pos	[M+H]	232.22
LPC	LPC 18:1	C26H52N1O7P1	592.434	neg	[M+HCOO]	242.57
LPC	LPC 18:2	C26H50N1O7P1	546.427	pos	[M+H]	228.02
LPC	LPC 18:2	C26H50N1O7P1	568.409	pos	[M+Na]	232.83
LPC	LPC 18:2	C26H50N1O7P1	590.418	neg	[M+HCOO]	238.82
LPC	LPC 18:3	C26H48N1O7P1	544.411	pos	[M+H]	223.99
LPC	LPC 18:3	C26H48N1O7P1	566.393	pos	[M+Na]	228.64
LPC	LPC 18:3	C26H48N1O7P1	588.402	neg	[M+HCOO]	237.7
LPE	LPE 18:1	C23H46O7N1P1	501.371	neg	[M-H]	215.35
LPE	LPE 18:2	C23H44O7N1P1	501.37	pos	[M+H]	212.62
LPE	LPE 18:2	C23H44O7N1P1	499.355	neg	[M-H]	212.49
LPE	LPE 18:3	C23H42O7N1P1	497.34	neg	[M-H]	211.61
PA	PA 34:1	C37H71O8P1	729.647	pos	[M+NH4]	272.28
PA	PA 34:1	C37H71O8P1	734.602	pos	[M+Na]	268.8
PA	PA 34:1	C37H71O8P1	710.606	neg	[M-H]	259.23
PA	PA 34:2	C37H69O8P1	727.631	pos	[M+NH4]	269.26
PA	PA 34:2	C37H69O8P1	732.586	pos	[M+Na]	267.18
PA	PA 34:2	C37H69O8P1	708.59	neg	[M-H]	258.17
PA	PA 34:3	C37H67O8P1	725.615	pos	[M+NH4]	265.98
PA	PA 34:3	C37H67O8P1	706.574	neg	[M-H]	257.02
PA	PA 35:2	C38H71O8P1	742.65	pos	[M+NH4]	272.03
PA	PA 35:2	C38H71O8P1	723.609	neg	[M-H]	261.69
PA	PA 36:1	C39H75O8P1	759.685	pos	[M+NH4]	278.59
PA	PA 36:1	C39H75O8P1	764.64	pos	[M+Na]	277.15
PA	PA 36:1	C39H75O8P1	740.644	neg	[M-H]	266.43
PA	PA 36:2	C39H73O8P1	757.669	pos	[M+NH4]	276.42
PA	PA 36:2	C39H73O8P1	762.624	pos	[M+Na]	274.85
PA	PA 36:2	C39H73O8P1	738.628	neg	[M-H]	264.29
PA	PA 36:3	C39H71O8P1	755.653	pos	[M+NH4]	271.47
PA	PA 36:3	C39H71O8P1	760.609	pos	[M+Na]	271.6
PA	PA 36:3	C39H71O8P1	736.612	neg	[M-H]	262.3
PA	PA 36:4	C39H69O8P1	753.638	pos	[M+NH4]	269.06
PA	PA 36:4	C39H69O8P1	734.597	neg	[M-H]	261.19
PA	PA 36:5	C39H67O8P1	751.622	pos	[M+NH4]	266.14
PA	PA 36:5	C39H67O8P1	732.581	neg	[M-H]	259.38
PC	PC 32:1	C40H78N1O8P1	772.688	pos	[M+H]	281.21
PC	PC 32:1	C40H78N1O8P1	794.67	pos	[M+Na]	283.32
PC	PC 32:1	C40H78N1O8P1	816.679	neg	[M+HCOO]	285.89
PC	PC 32:2	C40H76N1O8P1	770.672	pos	[M+H]	278.1
PC	PC 32:2	C40H76N1O8P1	792.654	pos	[M+Na]	281.26
PC	PC 32:2	C40H76N1O8P1	814.663	neg	[M+HCOO]	284.34
PC	PC 32:3	C40H74N1O8P1	768.657	pos	[M+H]	274.9
PC	PC 32:3	C40H74N1O8P1	790.639	pos	[M+Na]	277.55
PC	PC 32:3	C40H74N1O8P1	812.648	neg	[M+HCOO]	283.57
PC	PC 32:4	C40H72N1O8P1	766.641	pos	[M+H]	272.77
PC	PC 32:4	C40H72N1O8P1	788.623	pos	[M+Na]	275.52
PC	PC 32:5	C40H70N1O8P1	764.625	pos	[M+H]	268.89
PC	PC 33:1	C41H80N1O8P1	787.707	pos	[M+H]	284.06
PC	PC 33:1	C41H80N1O8P1	809.689	pos	[M+Na]	285.92
PC	PC 33:1	C41H80N1O8P1	831.698	neg	[M+HCOO]	288.68
PC	PC 33:2	C41H78N1O8P1	785.691	pos	[M+H]	281.22
PC	PC 33:2	C41H78N1O8P1	807.673	pos	[M+Na]	283.67
PC	PC 33:2	C41H78N1O8P1	829.682	neg	[M+HCOO]	287.17
PC	PC 33:3	C41H76N1O8P1	783.676	pos	[M+H]	278.55
PC	PC 33:3	C41H76N1O8P1	805.658	pos	[M+Na]	281.11
PC	PC 33:3	C41H76N1O8P1	827.667	neg	[M+HCOO]	285.72
PC	PC 33:4	C41H74N1O8P1	781.66	pos	[M+H]	275.62
PC	PC 33:4	C41H74N1O8P1	803.642	pos	[M+Na]	278.17
PC	PC 33:4	C41H74N1O8P1	825.651	neg	[M+HCOO]	283.85
PC	PC 33:5	C41H72N1O8P1	779.644	pos	[M+H]	273.16
PC	PC 34:1	C42H82N1O8P1	802.726	pos	[M+H]	287.1
PC	PC 34:1	C42H82N1O8P1	846.717	neg	[M+HCOO]	291.5
PC	PC 34:2	C42H80N1O8P1	800.71	pos	[M+H]	284.25
PC	PC 34:2	C42H80N1O8P1	822.692	pos	[M+Na]	287.33
PC	PC 34:2	C42H80N1O8P1	844.701	neg	[M+HCOO]	289.72
PC	PC 34:3	C42H78N1O8P1	798.695	pos	[M+H]	281.77
PC	PC 34:3	C42H78N1O8P1	820.677	pos	[M+Na]	284.67
PC	PC 34:3	C42H78N1O8P1	842.686	neg	[M+HCOO]	288.04
PC	PC 34:4	C42H76N1O8P1	796.679	pos	[M+H]	279.1
PC	PC 34:4	C42H76N1O8P1	818.661	pos	[M+Na]	281.91
PC	PC 34:4	C42H76N1O8P1	840.67	neg	[M+HCOO]	286.62
PC	PC 34:5	C42H74N1O8P1	794.663	pos	[M+H]	275.99
PC	PC 34:5	C42H74N1O8P1	816.645	pos	[M+Na]	278.54
PC	PC 34:5	C42H74N1O8P1	838.654	neg	[M+HCOO]	285.21
PC	PC 34:6	C42H72N1O8P1	792.648	pos	[M+H]	274.21
PC	PC 34:6	C42H72N1O8P1	814.63	pos	[M+Na]	275.29
PC	PC 34:6	C42H72N1O8P1	836.639	neg	[M+HCOO]	283.97
PC	PC 35:1	C43H84N1O8P1	817.745	pos	[M+H]	290.58
PC	PC 35:2	C43H82N1O8P1	815.729	pos	[M+H]	288.18
PC	PC 35:2	C43H82N1O8P1	837.711	pos	[M+Na]	290.19
PC	PC 35:2	C43H82N1O8P1	859.72	neg	[M+HCOO]	292.11
PC	PC 35:3	C43H80N1O8P1	813.714	pos	[M+H]	285.42
PC	PC 35:3	C43H80N1O8P1	835.696	pos	[M+Na]	288.42
PC	PC 35:3	C43H80N1O8P1	857.705	neg	[M+HCOO]	290.45
PC	PC 35:4	C43H78N1O8P1	811.698	pos	[M+H]	282.58
PC	PC 35:4	C43H78N1O8P1	833.68	pos	[M+Na]	285.4
PC	PC 35:4	C43H78N1O8P1	855.689	neg	[M+HCOO]	289.84
PC	PC 35:5	C43H76N1O8P1	809.682	pos	[M+H]	279.74
PC	PC 35:5	C43H76N1O8P1	831.664	pos	[M+Na]	282.11
PC	PC 35:5	C43H76N1O8P1	853.673	neg	[M+HCOO]	289.02
PC	PC 35:6	C43H74N1O8P1	807.667	pos	[M+H]	276.44
PC	PC 35:6	C43H74N1O8P1	829.649	pos	[M+Na]	279.05
PC	PC 35:6	C43H74N1O8P1	851.658	neg	[M+HCOO]	286.79
PC	PC 36:1	C44H86N1O8P1	832.764	pos	[M+H]	293.52
PC	PC 36:1	C44H86N1O8P1	854.746	pos	[M+Na]	295.58
PC	PC 36:1	C44H86N1O8P1	876.755	neg	[M+HCOO]	297.32
PC	PC 36:2	C44H84N1O8P1	830.748	pos	[M+H]	291.13
PC	PC 36:2	C44H84N1O8P1	852.73	pos	[M+Na]	293.95
PC	PC 36:2	C44H84N1O8P1	874.739	neg	[M+HCOO]	295.11
PC	PC 36:3	C44H82N1O8P1	828.733	pos	[M+H]	288.99
PC	PC 36:3	C44H82N1O8P1	850.715	pos	[M+Na]	291.55
PC	PC 36:3	C44H82N1O8P1	872.724	neg	[M+HCOO]	293.84
PC	PC 36:4	C44H80N1O8P1	826.717	pos	[M+H]	286.33
PC	PC 36:4	C44H80N1O8P1	848.699	pos	[M+Na]	289.15
PC	PC 36:4	C44H80N1O8P1	870.708	neg	[M+HCOO]	292.16
PC	PC 36:5	C44H78N1O8P1	824.701	pos	[M+H]	283.31
PC	PC 36:5	C44H78N1O8P1	846.683	pos	[M+Na]	286.4
PC	PC 36:5	C44H78N1O8P1	868.692	neg	[M+HCOO]	290.48
PC	PC 36:6	C44H76N1O8P1	822.686	pos	[M+H]	280.29
PC	PC 36:6	C44H76N1O8P1	844.668	pos	[M+Na]	282.93
PC	PC 36:6	C44H76N1O8P1	866.677	neg	[M+HCOO]	289.6
PC	PC 37:2	C45H86O8N1P1	845.767	pos	[M+H]	294.52
PC	PC 37:3	C45H84O8N1P1	843.752	pos	[M+H]	292.03
PC	PC 37:4	C45H82O8N1P1	841.736	pos	[M+H]	289.01
PC	PC 38:3	C46H86N1O8P1	858.771	pos	[M+H]	294.8
PC	PC 38:3	C46H86N1O8P1	880.753	pos	[M+Na]	296.8
PC	PC 38:4	C46H84O8N1P1	856.755	pos	[M+H]	292.22
PC	PC 38:4	C46H84O8N1P1	878.737	pos	[M+Na]	294.7
PC	PC 38:4	C46H84O8N1P1	900.746	neg	[M+HCOO]	298.54
PC	PC 38:5	C46H82O8N1P1	854.739	pos	[M+H]	289.65
PC	PC 38:5	C46H82O8N1P1	876.721	pos	[M+Na]	291.17
PC	PC 38:5	C46H82O8N1P1	898.73	neg	[M+HCOO]	296.98
PC	PC 38:6	C46H80N1O8P1	852.724	pos	[M+H]	286.72
PC	PC 38:6	C46H80N1O8P1	874.706	pos	[M+Na]	288.72
PE	PE 32:1	C37H72O8N1P1	727.631	pos	[M+H]	268.82
PE	PE 32:1	C37H72O8N1P1	749.613	pos	[M+Na]	273.68
PE	PE 32:1	C37H72O8N1P1	725.616	neg	[M-H]	261.3
PE	PE 33:1	C38H74O8N1P1	742.65	pos	[M+H]	272.03
PE	PE 33:1	C38H74O8N1P1	764.632	pos	[M+Na]	276.79
PE	PE 33:1	C38H74O8N1P1	740.635	neg	[M-H]	264.77
PE	PE 33:2	C38H72O8N1P1	740.634	pos	[M+H]	269.49
PE	PE 33:2	C38H72O8N1P1	762.616	pos	[M+Na]	274.49
PE	PE 33:2	C38H72O8N1P1	738.62	neg	[M-H]	262.26
PE	PE 34:1	C39H76N1O8P1	757.669	pos	[M+H]	275.14
PE	PE 34:1	C39H76N1O8P1	779.651	pos	[M+Na]	281.08
PE	PE 34:1	C39H76N1O8P1	755.654	neg	[M-H]	267.24
PE	PE 34:2	C39H74N1O8P1	755.653	pos	[M+H]	273.28
PE	PE 34:2	C39H74N1O8P1	777.635	pos	[M+Na]	277.25
PE	PE 34:2	C39H74N1O8P1	753.639	neg	[M-H]	266.18
PE	PE 34:3 - 1	C39H72N1O8P1	753.638	pos	[M+H]	268.92
PE	PE 34:3 - 1	C39H72N1O8P1	775.62	pos	[M+Na]	274.02
PE	PE 34:3 - 1	C39H72N1O8P1	751.623	neg	[M-H]	264.32
PE	PE 34:3 - 2	C39H72N1O8P1	753.638	pos	[M+H]	270.26
PE	PE 34:3 - 2	C39H72N1O8P1	775.62	pos	[M+Na]	275.5
PE	PE 34:3 - 2	C39H72N1O8P1	751.623	neg	[M-H]	264.1
PE	PE 34:4	C39H70O8N1P1	751.622	pos	[M+H]	266.12
PE	PE 34:4	C39H70O8N1P1	773.604	pos	[M+Na]	273.08
PE	PE 34:4	C39H70O8N1P1	749.607	neg	[M-H]	262.85
PE	PE 35:1	C40H78O8N1P1	772.688	pos	[M+H]	279.19
PE	PE 35:1	C40H78O8N1P1	770.673	neg	[M-H]	270.45
PE	PE 35:2 - 1	C40H76O8N1P1	770.672	pos	[M+H]	277.56
PE	PE 35:2 - 1	C40H76O8N1P1	792.654	pos	[M+Na]	279.21
PE	PE 35:2 - 1	C40H76O8N1P1	768.658	neg	[M-H]	268.67
PE	PE 35:2 - 2	C40H76O8N1P1	770.672	pos	[M+H]	275.69
PE	PE 35:2 - 2	C40H76O8N1P1	792.654	pos	[M+Na]	281.56
PE	PE 35:2 - 2	C40H76O8N1P1	768.658	neg	[M-H]	268.58
PE	PE 35:3	C40H74O8N1P1	768.657	pos	[M+H]	272.75
PE	PE 35:3	C40H74O8N1P1	790.639	pos	[M+Na]	277.89
PE	PE 35:3	C40H74O8N1P1	766.642	neg	[M-H]	267.12
PE	PE 35:4	C40H72O8N1P1	766.641	pos	[M+H]	269.9
PE	PE 35:4	C40H72O8N1P1	764.626	neg	[M-H]	265.64
PE	PE 35:5	C40H70O8N1P1	764.625	pos	[M+H]	267.23
PE	PE 35:5	C40H70O8N1P1	762.611	neg	[M-H]	264.25
PE	PE 36:1	C41H80N1O8P1	787.707	pos	[M+H]	281.74
PE	PE 36:1	C41H80N1O8P1	809.689	pos	[M+Na]	287.44
PE	PE 36:1	C41H80N1O8P1	785.692	neg	[M-H]	274.59
PE	PE 36:2	C41H78N1O8P1	785.691	pos	[M+H]	279.61
PE	PE 36:2	C41H78N1O8P1	807.673	pos	[M+Na]	284.83
PE	PE 36:2	C41H78N1O8P1	783.677	neg	[M-H]	272.24
PE	PE 36:3	C41H76N1O8P1	783.676	pos	[M+H]	276.41
PE	PE 36:3	C41H76N1O8P1	805.658	pos	[M+Na]	281.64
PE	PE 36:3	C41H76N1O8P1	781.661	neg	[M-H]	269.94
PE	PE 36:4	C41H74N1O8P1	781.66	pos	[M+H]	273.75
PE	PE 36:4	C41H74N1O8P1	803.642	pos	[M+Na]	278.08
PE	PE 36:4	C41H74N1O8P1	779.645	neg	[M-H]	268.34
PE	PE 36:5	C41H72N1O8P1	779.644	pos	[M+H]	270.9
PE	PE 36:5	C41H72N1O8P1	801.626	pos	[M+Na]	274.52
PE	PE 36:5	C41H72N1O8P1	777.63	neg	[M-H]	266.84
PE	PE 36:6	C41H70N1O8P1	777.629	pos	[M+H]	267.35
PE	PE 36:6	C41H70N1O8P1	799.611	pos	[M+Na]	271.49
PE	PE 36:6	C41H70N1O8P1	775.614	neg	[M-H]	266.06
PG	PG 34:1	C40H77O10P1	806.693	pos	[M+NH4]	286.72
PG	PG 34:1	C40H77O10P1	787.652	neg	[M-H]	274.18
PG	PG 34:2	C40H75O10P1	804.678	pos	[M+NH4]	283.96
PG	PG 34:2	C40H75O10P1	785.637	neg	[M-H]	272.5
PI	PI 34:1	C43H81O13P1	897.72	pos	[M+NH4]	297.59
PI	PI 34:1	C43H81O13P1	902.675	pos	[M+Na]	294.11
PI	PI 34:1	C43H81O13P1	878.678	neg	[M-H]	288.36
PI	PI 34:2	C43H79O13P1	895.704	pos	[M+NH4]	294.26
PI	PI 34:2	C43H79O13P1	900.659	pos	[M+Na]	292.09
PI	PI 34:2	C43H79O13P1	876.663	neg	[M-H]	286.88
PI	PI 36:1	C45H85O13P1	908.716	neg	[M-H]	294.13
PI	PI 36:2	C45H83O13P1	925.742	pos	[M+NH4]	300.04
PI	PI 36:2	C45H83O13P1	930.697	pos	[M+Na]	297.65
PI	PI 36:2	C45H83O13P1	906.701	neg	[M-H]	293.37
PI	PI 36:3	C45H81O13P1	923.726	pos	[M+NH4]	298.87
PI	PI 36:3	C45H81O13P1	904.685	neg	[M-H]	291.43
PS	PS 34:1	C40H76N1O10P1	802.662	pos	[M+H]	281.92
PS	PS 34:1	C40H76N1O10P1	824.644	pos	[M+Na]	281.36
PS	PS 34:1	C40H76N1O10P1	800.648	neg	[M-H]	276.96
PS	PS 34:2	C40H74N1O10P1	800.647	pos	[M+H]	278.81
PS	PS 34:2	C40H74N1O10P1	822.628	pos	[M+Na]	280.65
PS	PS 34:2	C40H74N1O10P1	798.632	neg	[M-H]	275.81
PS	PS 34:3	C40H72N1O10P1	796.616	neg	[M-H]	275.08
PS	PS 36:1	C42H80O10N1P1	832.7	pos	[M+H]	287.75
PS	PS 36:1	C42H80O10N1P1	854.682	pos	[M+Na]	288.53
PS	PS 36:1	C42H80O10N1P1	830.686	neg	[M-H]	283.47
PS	PS 36:2	C42H78N1O10P1	830.685	pos	[M+H]	284.34
PS	PS 36:2	C42H78N1O10P1	852.666	pos	[M+Na]	287.73
PS	PS 36:2	C42H78N1O10P1	828.67	neg	[M-H]	281.48
PS	PS 36:3	C42H76N1O10P1	828.669	pos	[M+H]	282.33
PS	PS 36:3	C42H76N1O10P1	850.651	pos	[M+Na]	283.9
PS	PS 36:3	C42H76N1O10P1	826.654	neg	[M-H]	280.71
PS	PS 36:4	C42H74O10N1P1	826.653	pos	[M+H]	278.77
PS	PS 36:4	C42H74O10N1P1	848.635	pos	[M+Na]	283.51
PS	PS 36:4	C42H74O10N1P1	824.639	neg	[M-H]	279.15
PS	PS 36:5	C42H72O10N1P1	822.623	neg	[M-H]	276.83
SPH	SPH 18:0;3	C18H39O3N1	336.361	pos	[M+H]	195.54
SPH	SPH 18:1;2	C18H37O2N1	318.35	pos	[M+H]	189.39
TG	TG 48:2	C51H94O6	871.91	pos	[M+NH4]	308.44
TG	TG 48:2	C51H94O6	876.865	pos	[M+Na]	306.82
TG	TG 48:3	C51H92O6	869.894	pos	[M+NH4]	304.95
TG	TG 48:3	C51H92O6	874.85	pos	[M+Na]	304.94
TG	TG 48:4	C51H90O6	867.879	pos	[M+NH4]	303.61
TG	TG 48:4	C51H90O6	872.834	pos	[M+Na]	303.13
TG	TG 50:1	C53H100O6	903.964	pos	[M+NH4]	316.81
TG	TG 50:2	C53H98O6	901.948	pos	[M+NH4]	314.98
TG	TG 50:2	C53H98O6	906.903	pos	[M+Na]	313.89
TG	TG 50:3	C53H96O6	899.932	pos	[M+NH4]	311.78
TG	TG 50:3	C53H96O6	904.888	pos	[M+Na]	311.04
TG	TG 50:4	C53H94O6	897.917	pos	[M+NH4]	309.75
TG	TG 50:4	C53H94O6	902.872	pos	[M+Na]	309.89
TG	TG 50:5	C53H92O6	895.901	pos	[M+NH4]	308.06
TG	TG 50:5	C53H92O6	900.856	pos	[M+Na]	308.21
TG	TG 50:6	C53H90O6	893.885	pos	[M+NH4]	305.84
TG	TG 50:6	C53H90O6	898.841	pos	[M+Na]	305.46
TG	TG 51:2	C54H100O6	916.967	pos	[M+NH4]	317.75
TG	TG 51:2	C54H100O6	921.922	pos	[M+Na]	316.75
TG	TG 51:3	C54H98O6	914.951	pos	[M+NH4]	315.53
TG	TG 51:3	C54H98O6	919.907	pos	[M+Na]	314.77
TG	TG 51:4	C54H96O6	912.936	pos	[M+NH4]	313.2
TG	TG 51:4	C54H96O6	917.891	pos	[M+Na]	312.95
TG	TG 51:5	C54H94O6	910.92	pos	[M+NH4]	311.54
TG	TG 51:5	C54H94O6	915.875	pos	[M+Na]	310.08
TG	TG 52:1	C55H104O6	934.002	pos	[M+NH4]	322.86
TG	TG 52:1	C55H104O6	938.957	pos	[M+Na]	320.76
TG	TG 52:2	C55H102O6	931.986	pos	[M+NH4]	321.15
TG	TG 52:2	C55H102O6	936.941	pos	[M+Na]	320.06
TG	TG 52:3	C55H100O6	929.97	pos	[M+NH4]	318.84
TG	TG 52:3	C55H100O6	934.926	pos	[M+Na]	317.74
TG	TG 52:4	C55H98O6	927.955	pos	[M+NH4]	316.72
TG	TG 52:4	C55H98O6	932.91	pos	[M+Na]	315.62
TG	TG 52:5	C55H96O6	925.939	pos	[M+NH4]	314.41
TG	TG 52:5	C55H96O6	930.894	pos	[M+Na]	313.67
TG	TG 52:6	C55H94O6	923.923	pos	[M+NH4]	312.2
TG	TG 52:6	C55H94O6	928.879	pos	[M+Na]	311.9
TG	TG 52:7	C55H92O6	921.908	pos	[M+NH4]	310.25
TG	TG 52:7	C55H92O6	926.863	pos	[M+Na]	309.51
TG	TG 52:8	C55H90O6	919.892	pos	[M+NH4]	308.38
TG	TG 52:8	C55H90O6	924.847	pos	[M+Na]	307.98
TG	TG 53:3	C56H102O6	944.989	pos	[M+NH4]	321.84
TG	TG 53:3	C56H102O6	949.945	pos	[M+Na]	321.48
TG	TG 53:4	C56H100O6	942.974	pos	[M+NH4]	319.55
TG	TG 53:4	C56H100O6	947.929	pos	[M+Na]	318.04
TG	TG 53:5	C56H98O6	940.958	pos	[M+NH4]	317.97
TG	TG 53:5	C56H98O6	945.913	pos	[M+Na]	316.72
TG	TG 53:6	C56H96O6	938.942	pos	[M+NH4]	315.41
TG	TG 53:6	C56H96O6	943.898	pos	[M+Na]	314.99
TG	TG 53:7	C56H94O6	936.927	pos	[M+NH4]	314.26
TG	TG 53:7	C56H94O6	941.882	pos	[M+Na]	312.93
TG	TG 53:8	C56H92O6	934.911	pos	[M+NH4]	311.28
TG	TG 53:8	C56H92O6	939.866	pos	[M+Na]	310.07
TG	TG 54:2	C57H106O6	962.024	pos	[M+NH4]	327.14
TG	TG 54:2	C57H106O6	966.979	pos	[M+Na]	326.45
TG	TG 54:3	C57H104O6	960.008	pos	[M+NH4]	324.92
TG	TG 54:3	C57H104O6	964.964	pos	[M+Na]	323.74
TG	TG 54:4	C57H102O6	957.993	pos	[M+NH4]	323.06
TG	TG 54:4	C57H102O6	962.948	pos	[M+Na]	321.8
TG	TG 54:5	C57H100O6	955.977	pos	[M+NH4]	320.67
TG	TG 54:5	C57H100O6	960.932	pos	[M+Na]	320.2
TG	TG 54:6	C57H98O6	953.961	pos	[M+NH4]	318.9
TG	TG 54:6	C57H98O6	958.917	pos	[M+Na]	317.63
TG	TG 54:7	C57H96O6	951.946	pos	[M+NH4]	316.86
TG	TG 54:7	C57H96O6	956.901	pos	[M+Na]	315.95
TG	TG 54:8	C57H94O6	949.93	pos	[M+NH4]	315.09
TG	TG 54:8	C57H94O6	954.885	pos	[M+Na]	314.18
TG	TG 54:9	C57H92O6	947.914	pos	[M+NH4]	312.97
TG	TG 54:9	C57H92O6	952.87	pos	[M+Na]	312.06

## Sheet: 2. CCS_bias_no_correction
Table S2: Exemplary MobiLipid output - "CCS_bias_no_correction"
File	LipidClass	LipidSpecies	Polarity	Adduct	Label	Formula	CCS	U13C_DTCCS	CCS_bias
Mean_TIMS	AcCa	AcCa 16:1	pos	[M+H]	heavy	C23H43NO4	208.63	208.19	0.21
Mean_TIMS	AcCa	AcCa 16:1	neg	[M-H]	heavy	C23H43NO4	202.71	202.38	0.16
Mean_TIMS	Cer	Cer 34:0;2	pos	[M+H]	heavy	C34H69O3N1	258.61	256.18	0.95
Mean_TIMS	Cer	Cer 34:0;2	pos	[M+Na]	heavy	C34H69O3N1	256.31	252.11	1.66
Mean_TIMS	Cer	Cer 34:0;2	neg	[M+HCOO]	heavy	C34H69O3N1	258.01	255.48	0.99
Mean_TIMS	Cer	Cer 34:1;2	pos	[M+H]	heavy	C34H67N1O3	257.27	254.13	1.24
Mean_TIMS	Cer	Cer 34:1;2	pos	[M+Na]	heavy	C34H67N1O3	253.68	250.18	1.4
Mean_TIMS	Cer	Cer 34:1;3	pos	[M+H]	heavy	C34H67O4N1	260.97	257.07	1.52
Mean_TIMS	Cer	Cer 34:1;3	pos	[M+Na]	heavy	C34H67O4N1	257.48	254.16	1.31
Mean_TIMS	Cer	Cer 34:1;3	neg	[M+HCOO]	heavy	C34H67O4N1	258.77	257.66	0.43
Mean_TIMS	Cer	Cer 34:2;2	pos	[M+H]	heavy	C34H65O3N1	256.51	252.91	1.42
Mean_TIMS	Cer	Cer 34:2;2	pos	[M+Na]	heavy	C34H65O3N1	251.56	248.5	1.23
Mean_TIMS	Cer	Cer 34:2;2	neg	[M+HCOO]	heavy	C34H65O3N1	255.04	252.23	1.12
Mean_TIMS	Cer	Cer 34:2;3	pos	[M+H]	heavy	C34H65O4N1	257.52	254.39	1.23
Mean_TIMS	Cer	Cer 34:2;3	pos	[M+Na]	heavy	C34H65O4N1	254.11	251.22	1.15
Mean_TIMS	Cer	Cer 34:2;3	neg	[M+HCOO]	heavy	C34H65O4N1	257.74	256.09	0.64
Mean_TIMS	Cer	Cer 36:0;2	pos	[M+H]	heavy	C36H73O3N1	265.94	262.6	1.27
Mean_TIMS	Cer	Cer 36:0;2	pos	[M+Na]	heavy	C36H73O3N1	260.96	257.74	1.25
Mean_TIMS	Cer	Cer 36:0;2	neg	[M+HCOO]	heavy	C36H73O3N1	265.03	262.16	1.1
Mean_TIMS	Cer	Cer 36:0;3	pos	[M+H]	heavy	C36H73O4N1	268.36	265.73	0.99
Mean_TIMS	Cer	Cer 36:0;3	pos	[M+Na]	heavy	C36H73O4N1	264.29	260.67	1.39
Mean_TIMS	Cer	Cer 36:0;3	neg	[M+HCOO]	heavy	C36H73O4N1	266.94	264.04	1.1
Mean_TIMS	Cer	Cer 36:1;2	pos	[M+H]	heavy	C36H71N1O3	263.8	260.9	1.11
Mean_TIMS	Cer	Cer 36:1;2	pos	[M+Na]	heavy	C36H71N1O3	259.6	256.84	1.08
Mean_TIMS	Cer	Cer 36:1;2	neg	[M+HCOO]	heavy	C36H71N1O3	262.15	260.16	0.76
Mean_TIMS	Cer	Cer 36:1;3	pos	[M+H]	heavy	C36H71N1O4	266.64	263.69	1.12
Mean_TIMS	Cer	Cer 36:1;3	pos	[M+Na]	heavy	C36H71N1O4	263.46	260	1.33
Mean_TIMS	Cer	Cer 36:1;3	neg	[M+HCOO]	heavy	C36H71N1O4	265.39	263.07	0.88
Mean_TIMS	Cer	Cer 36:2;2	pos	[M+H]	heavy	C36H69O3N1	263.4	260.41	1.15
Mean_TIMS	Cer	Cer 36:2;2	pos	[M+Na]	heavy	C36H69O3N1	257.73	255.7	0.79
Mean_TIMS	Cer	Cer 36:2;2	neg	[M+HCOO]	heavy	C36H69O3N1	261.8	259.73	0.8
Mean_TIMS	Cer	Cer 36:2;3	pos	[M+H]	heavy	C36H69O4N1	263.61	261.38	0.85
Mean_TIMS	Cer	Cer 36:2;3	pos	[M+Na]	heavy	C36H69O4N1	260.28	257.6	1.04
Mean_TIMS	Cer	Cer 36:2;3	neg	[M+HCOO]	heavy	C36H69O4N1	263.84	261.99	0.7
Mean_TIMS	Cer	Cer 44:0;4	pos	[M+H]	heavy	C44H89O5N1	295.49	291.68	1.31
Mean_TIMS	Cer	Cer 44:0;4	pos	[M+Na]	heavy	C44H89O5N1	294.32	291.91	0.83
Mean_TIMS	Cer	Cer 44:0;4	neg	[M+HCOO]	heavy	C44H89O5N1	293.79	291.58	0.76
Mean_TIMS	Co	Co Q8	pos	[M+NH4]	heavy	C49H74O4	278.84	278.76	0.03
Mean_TIMS	Co	Co Q8	pos	[M+Na]	heavy	C49H74O4	276.72	276.41	0.11
Mean_TIMS	DG	DG 32:1	pos	[M+NH4]	heavy	C35H66O5	257.79	255.7	0.82
Mean_TIMS	DG	DG 32:1	pos	[M+Na]	heavy	C35H66O5	254.94	253.59	0.53
Mean_TIMS	DG	DG 32:2	pos	[M+NH4]	heavy	C35H64O5	254.83	252.49	0.93
Mean_TIMS	DG	DG 32:2	pos	[M+Na]	heavy	C35H64O5	252.82	250.56	0.9
Mean_TIMS	DG	DG 33:2	pos	[M+NH4]	heavy	C36H66O5	257.21	255.57	0.64
Mean_TIMS	DG	DG 33:2	pos	[M+Na]	heavy	C36H66O5	256.02	255.13	0.35
Mean_TIMS	DG	DG 34:1	pos	[M+NH4]	heavy	C37H70O5	263.98	262.34	0.63
Mean_TIMS	DG	DG 34:1	pos	[M+Na]	heavy	C37H70O5	261.84	260.24	0.61
Mean_TIMS	DG	DG 34:2	pos	[M+NH4]	heavy	C37H68O5	261.18	258.95	0.86
Mean_TIMS	DG	DG 34:2	pos	[M+Na]	heavy	C37H68O5	259.25	257.84	0.55
Mean_TIMS	DG	DG 34:3 - 1	pos	[M+NH4]	heavy	C37H66O5	255.45	253.77	0.66
Mean_TIMS	DG	DG 34:3 - 1	pos	[M+Na]	heavy	C37H66O5	255.75	254.18	0.62
Mean_TIMS	DG	DG 34:3 - 2	pos	[M+NH4]	heavy	C37H66O5	258.56	255.92	1.03
Mean_TIMS	DG	DG 34:3 - 2	pos	[M+Na]	heavy	C37H66O5	257.49	255.12	0.93
Mean_TIMS	DG	DG 34:4	pos	[M+NH4]	heavy	C37H64O5	252.52	251.1	0.57
Mean_TIMS	DG	DG 34:4	pos	[M+Na]	heavy	C37H64O5	252.85	251.87	0.39
Mean_TIMS	DG	DG 35:1	pos	[M+NH4]	heavy	C38H72O5	266.9	265.45	0.55
Mean_TIMS	DG	DG 35:1	pos	[M+Na]	heavy	C38H72O5	264.75	263.7	0.4
Mean_TIMS	DG	DG 35:2	pos	[M+NH4]	heavy	C38H70O5	263.02	262.06	0.37
Mean_TIMS	DG	DG 35:2	pos	[M+Na]	heavy	C38H70O5	261.29	260.32	0.37
Mean_TIMS	DG	DG 35:3	pos	[M+NH4]	heavy	C38H68O5	258.8	257.32	0.57
Mean_TIMS	DG	DG 35:3	pos	[M+Na]	heavy	C38H68O5	258.87	257.82	0.41
Mean_TIMS	DG	DG 35:4	pos	[M+NH4]	heavy	C38H66O5	256.52	255.19	0.52
Mean_TIMS	DG	DG 35:4	pos	[M+Na]	heavy	C38H66O5	256.61	255.33	0.5
Mean_TIMS	DG	DG 36:1	pos	[M+NH4]	heavy	C39H74O5	270.73	268.81	0.72
Mean_TIMS	DG	DG 36:1	pos	[M+Na]	heavy	C39H74O5	268.96	266.9	0.77
Mean_TIMS	DG	DG 36:2	pos	[M+NH4]	heavy	C39H72O5	267.19	265.96	0.46
Mean_TIMS	DG	DG 36:2	pos	[M+Na]	heavy	C39H72O5	265.08	264.23	0.32
Mean_TIMS	DG	DG 36:3	pos	[M+NH4]	heavy	C39H70O5	262.92	261.5	0.54
Mean_TIMS	DG	DG 36:3	pos	[M+Na]	heavy	C39H70O5	263.65	261.92	0.66
Mean_TIMS	DG	DG 36:4	pos	[M+NH4]	heavy	C39H68O5	260.3	258.48	0.71
Mean_TIMS	DG	DG 36:4	pos	[M+Na]	heavy	C39H68O5	260.54	258.98	0.6
Mean_TIMS	DG	DG 36:5	pos	[M+NH4]	heavy	C39H66O5	256.33	254.82	0.59
Mean_TIMS	DG	DG 36:5	pos	[M+Na]	heavy	C39H66O5	257.04	255.77	0.5
Mean_TIMS	DG	DG 36:6	pos	[M+NH4]	heavy	C39H64O5	253.26	252.42	0.33
Mean_TIMS	DG	DG 36:6	pos	[M+Na]	heavy	C39H64O5	254.23	253.28	0.37
Mean_TIMS	HexCer	HexCer 34:2;3	pos	[M+H]	heavy	C40H75O9N1	284.36	282.28	0.74
Mean_TIMS	HexCer	HexCer 34:2;3	pos	[M+Na]	heavy	C40H75O9N1	284.43	281.36	1.09
Mean_TIMS	HexCer	HexCer 36:1;3	pos	[M+Na]	heavy	C42H81O9N1	292.23	288.85	1.17
Mean_TIMS	HexCer	HexCer 36:1;3	neg	[M+HCOO]	heavy	C42H81O9N1	292.25	290.71	0.53
Mean_TIMS	HexCer	HexCer 36:2;3 - 1	pos	[M+H]	heavy	C42H79O9N1	290.95	288.19	0.96
Mean_TIMS	HexCer	HexCer 36:2;3 - 1	neg	[M+HCOO]	heavy	C42H79O9N1	290.42	289.28	0.39
Mean_TIMS	HexCer	HexCer 36:2;3 - 2	neg	[M+HCOO]	heavy	C42H79O9N1	290.93	289.72	0.42
Mean_TIMS	HexCer	HexCer 37:2;3	pos	[M+H]	heavy	C43H81O9N1	292.88	290.69	0.75
Mean_TIMS	HexCer	HexCer 37:2;3	pos	[M+Na]	heavy	C43H81O9N1	292.42	289.3	1.08
Mean_TIMS	HexCer	HexCer 37:2;3	neg	[M+HCOO]	heavy	C43H81O9N1	293.68	292.4	0.44
Mean_TIMS	LPC	LPC 16:0	pos	[M+H]	heavy	C24H50N1O7P1	230.44	229.55	0.39
Mean_TIMS	LPC	LPC 16:1	pos	[M+H]	heavy	C24H48O7N1P1	225.82	224.98	0.37
Mean_TIMS	LPC	LPC 18:0	pos	[M+H]	heavy	C26H54N1O7P1	239.2	236.99	0.93
Mean_TIMS	LPC	LPC 18:1	pos	[M+H]	heavy	C26H52N1O7P1	234.31	232.22	0.9
Mean_TIMS	LPC	LPC 18:1	neg	[M+HCOO]	heavy	C26H52N1O7P1	242.46	242.57	-0.05
Mean_TIMS	LPC	LPC 18:2	pos	[M+H]	heavy	C26H50N1O7P1	228.97	228.02	0.42
Mean_TIMS	LPC	LPC 18:2	pos	[M+Na]	heavy	C26H50N1O7P1	231.67	232.83	-0.5
Mean_TIMS	LPC	LPC 18:2	neg	[M+HCOO]	heavy	C26H50N1O7P1	238.76	238.82	-0.03
Mean_TIMS	LPC	LPC 18:3	pos	[M+H]	heavy	C26H48N1O7P1	224.33	223.99	0.15
Mean_TIMS	LPC	LPC 18:3	pos	[M+Na]	heavy	C26H48N1O7P1	228.47	228.64	-0.07
Mean_TIMS	LPC	LPC 18:3	neg	[M+HCOO]	heavy	C26H48N1O7P1	237.38	237.7	-0.13
Mean_TIMS	LPE	LPE 18:1	neg	[M-H]	heavy	C23H46O7N1P1	214.57	215.35	-0.36
Mean_TIMS	LPE	LPE 18:2	pos	[M+H]	heavy	C23H44O7N1P1	212.1	212.62	-0.25
Mean_TIMS	LPE	LPE 18:2	neg	[M-H]	heavy	C23H44O7N1P1	211.81	212.49	-0.32
Mean_TIMS	PA	PA 34:1	pos	[M+NH4]	heavy	C37H71O8P1	274.27	272.28	0.73
Mean_TIMS	PA	PA 34:1	pos	[M+Na]	heavy	C37H71O8P1	270.65	268.8	0.69
Mean_TIMS	PA	PA 34:1	neg	[M-H]	heavy	C37H71O8P1	259.99	259.23	0.29
Mean_TIMS	PA	PA 34:2	pos	[M+NH4]	heavy	C37H69O8P1	270.74	269.26	0.55
Mean_TIMS	PA	PA 34:2	pos	[M+Na]	heavy	C37H69O8P1	268.82	267.18	0.62
Mean_TIMS	PA	PA 34:2	neg	[M-H]	heavy	C37H69O8P1	258.52	258.17	0.14
Mean_TIMS	PA	PA 34:3	pos	[M+NH4]	heavy	C37H67O8P1	267.66	265.98	0.63
Mean_TIMS	PA	PA 34:3	neg	[M-H]	heavy	C37H67O8P1	257.14	257.02	0.05
Mean_TIMS	PA	PA 35:2	pos	[M+NH4]	heavy	C38H71O8P1	274.12	272.03	0.77
Mean_TIMS	PA	PA 35:2	neg	[M-H]	heavy	C38H71O8P1	262.64	261.69	0.36
Mean_TIMS	PA	PA 36:1	pos	[M+NH4]	heavy	C39H75O8P1	282.58	278.59	1.43
Mean_TIMS	PA	PA 36:1	pos	[M+Na]	heavy	C39H75O8P1	280.21	277.15	1.1
Mean_TIMS	PA	PA 36:1	neg	[M-H]	heavy	C39H75O8P1	266.51	266.43	0.03
Mean_TIMS	PA	PA 36:2	pos	[M+NH4]	heavy	C39H73O8P1	277.38	276.42	0.35
Mean_TIMS	PA	PA 36:2	pos	[M+Na]	heavy	C39H73O8P1	276.29	274.85	0.52
Mean_TIMS	PA	PA 36:2	neg	[M-H]	heavy	C39H73O8P1	265.11	264.29	0.31
Mean_TIMS	PA	PA 36:3	pos	[M+NH4]	heavy	C39H71O8P1	273	271.47	0.56
Mean_TIMS	PA	PA 36:3	neg	[M-H]	heavy	C39H71O8P1	262.7	262.3	0.15
Mean_TIMS	PA	PA 36:4	pos	[M+NH4]	heavy	C39H69O8P1	269.74	269.06	0.25
Mean_TIMS	PA	PA 36:4	neg	[M-H]	heavy	C39H69O8P1	262.14	261.19	0.36
Mean_TIMS	PA	PA 36:5	pos	[M+NH4]	heavy	C39H67O8P1	266.75	266.14	0.23
Mean_TIMS	PA	PA 36:5	neg	[M-H]	heavy	C39H67O8P1	259.53	259.38	0.06
Mean_TIMS	PC	PC 32:1	pos	[M+H]	heavy	C40H78N1O8P1	284.02	281.21	1
Mean_TIMS	PC	PC 32:1	pos	[M+Na]	heavy	C40H78N1O8P1	285.5	283.32	0.77
Mean_TIMS	PC	PC 32:1	neg	[M+HCOO]	heavy	C40H78N1O8P1	286.4	285.89	0.18
Mean_TIMS	PC	PC 32:2	pos	[M+H]	heavy	C40H76N1O8P1	280.98	278.1	1.04
Mean_TIMS	PC	PC 32:2	pos	[M+Na]	heavy	C40H76N1O8P1	282.63	281.26	0.49
Mean_TIMS	PC	PC 32:2	neg	[M+HCOO]	heavy	C40H76N1O8P1	284.42	284.34	0.03
Mean_TIMS	PC	PC 32:3	pos	[M+H]	heavy	C40H74N1O8P1	277.26	274.9	0.86
Mean_TIMS	PC	PC 32:3	pos	[M+Na]	heavy	C40H74N1O8P1	280.08	277.55	0.91
Mean_TIMS	PC	PC 32:3	neg	[M+HCOO]	heavy	C40H74N1O8P1	283.07	283.57	-0.18
Mean_TIMS	PC	PC 32:4	pos	[M+H]	heavy	C40H72N1O8P1	274.36	272.77	0.58
Mean_TIMS	PC	PC 32:4	pos	[M+Na]	heavy	C40H72N1O8P1	278.05	275.52	0.92
Mean_TIMS	PC	PC 32:5	pos	[M+H]	heavy	C40H70N1O8P1	271.91	268.89	1.12
Mean_TIMS	PC	PC 33:1	pos	[M+H]	heavy	C41H80N1O8P1	287.51	284.06	1.22
Mean_TIMS	PC	PC 33:1	pos	[M+Na]	heavy	C41H80N1O8P1	289.07	285.92	1.1
Mean_TIMS	PC	PC 33:1	neg	[M+HCOO]	heavy	C41H80N1O8P1	289.23	288.68	0.19
Mean_TIMS	PC	PC 33:2	pos	[M+H]	heavy	C41H78N1O8P1	283.74	281.22	0.9
Mean_TIMS	PC	PC 33:2	pos	[M+Na]	heavy	C41H78N1O8P1	286.43	283.67	0.97
Mean_TIMS	PC	PC 33:2	neg	[M+HCOO]	heavy	C41H78N1O8P1	287.2	287.17	0.01
Mean_TIMS	PC	PC 33:3	pos	[M+H]	heavy	C41H76N1O8P1	280.9	278.55	0.85
Mean_TIMS	PC	PC 33:3	pos	[M+Na]	heavy	C41H76N1O8P1	281.95	281.11	0.3
Mean_TIMS	PC	PC 33:3	neg	[M+HCOO]	heavy	C41H76N1O8P1	286.34	285.72	0.22
Mean_TIMS	PC	PC 33:4	pos	[M+H]	heavy	C41H74N1O8P1	277.71	275.62	0.76
Mean_TIMS	PC	PC 33:4	pos	[M+Na]	heavy	C41H74N1O8P1	280.62	278.17	0.88
Mean_TIMS	PC	PC 33:4	neg	[M+HCOO]	heavy	C41H74N1O8P1	284.49	283.85	0.23
Mean_TIMS	PC	PC 33:5	pos	[M+H]	heavy	C41H72N1O8P1	274.2	273.16	0.38
Mean_TIMS	PC	PC 34:1	pos	[M+H]	heavy	C42H82N1O8P1	290.4	287.1	1.15
Mean_TIMS	PC	PC 34:1	neg	[M+HCOO]	heavy	C42H82N1O8P1	292.3	291.5	0.28
Mean_TIMS	PC	PC 34:2	pos	[M+H]	heavy	C42H80N1O8P1	287.05	284.25	0.99
Mean_TIMS	PC	PC 34:2	pos	[M+Na]	heavy	C42H80N1O8P1	290.09	287.33	0.96
Mean_TIMS	PC	PC 34:2	neg	[M+HCOO]	heavy	C42H80N1O8P1	290.18	289.72	0.16
Mean_TIMS	PC	PC 34:3	pos	[M+H]	heavy	C42H78N1O8P1	283.91	281.77	0.76
Mean_TIMS	PC	PC 34:3	pos	[M+Na]	heavy	C42H78N1O8P1	286.69	284.67	0.71
Mean_TIMS	PC	PC 34:3	neg	[M+HCOO]	heavy	C42H78N1O8P1	289.09	288.04	0.37
Mean_TIMS	PC	PC 34:4	pos	[M+H]	heavy	C42H76N1O8P1	281.13	279.1	0.73
Mean_TIMS	PC	PC 34:4	pos	[M+Na]	heavy	C42H76N1O8P1	284.31	281.91	0.85
Mean_TIMS	PC	PC 34:4	neg	[M+HCOO]	heavy	C42H76N1O8P1	287.12	286.62	0.18
Mean_TIMS	PC	PC 34:5	pos	[M+H]	heavy	C42H74N1O8P1	277.9	275.99	0.69
Mean_TIMS	PC	PC 34:5	pos	[M+Na]	heavy	C42H74N1O8P1	280.46	278.54	0.69
Mean_TIMS	PC	PC 34:5	neg	[M+HCOO]	heavy	C42H74N1O8P1	285.62	285.21	0.14
Mean_TIMS	PC	PC 34:6	pos	[M+H]	heavy	C42H72N1O8P1	275.47	274.21	0.46
Mean_TIMS	PC	PC 34:6	pos	[M+Na]	heavy	C42H72N1O8P1	278.11	275.29	1.02
Mean_TIMS	PC	PC 34:6	neg	[M+HCOO]	heavy	C42H72N1O8P1	284.7	283.97	0.26
Mean_TIMS	PC	PC 35:1	pos	[M+H]	heavy	C43H84N1O8P1	294.1	290.58	1.21
Mean_TIMS	PC	PC 35:2	pos	[M+H]	heavy	C43H82N1O8P1	291.2	288.18	1.05
Mean_TIMS	PC	PC 35:2	pos	[M+Na]	heavy	C43H82N1O8P1	293.53	290.19	1.15
Mean_TIMS	PC	PC 35:2	neg	[M+HCOO]	heavy	C43H82N1O8P1	293.36	292.11	0.43
Mean_TIMS	PC	PC 35:3	pos	[M+H]	heavy	C43H80N1O8P1	287.52	285.42	0.74
Mean_TIMS	PC	PC 35:3	pos	[M+Na]	heavy	C43H80N1O8P1	290.78	288.42	0.82
Mean_TIMS	PC	PC 35:3	neg	[M+HCOO]	heavy	C43H80N1O8P1	291.74	290.45	0.45
Mean_TIMS	PC	PC 35:4	pos	[M+H]	heavy	C43H78N1O8P1	284.47	282.58	0.67
Mean_TIMS	PC	PC 35:4	pos	[M+Na]	heavy	C43H78N1O8P1	287.79	285.4	0.84
Mean_TIMS	PC	PC 35:4	neg	[M+HCOO]	heavy	C43H78N1O8P1	290.31	289.84	0.16
Mean_TIMS	PC	PC 35:5	pos	[M+H]	heavy	C43H76N1O8P1	281.46	279.74	0.62
Mean_TIMS	PC	PC 35:5	pos	[M+Na]	heavy	C43H76N1O8P1	284.32	282.11	0.79
Mean_TIMS	PC	PC 35:5	neg	[M+HCOO]	heavy	C43H76N1O8P1	288.76	289.02	-0.09
Mean_TIMS	PC	PC 35:6	pos	[M+H]	heavy	C43H74N1O8P1	278.57	276.44	0.77
Mean_TIMS	PC	PC 35:6	pos	[M+Na]	heavy	C43H74N1O8P1	280.91	279.05	0.67
Mean_TIMS	PC	PC 35:6	neg	[M+HCOO]	heavy	C43H74N1O8P1	287.36	286.79	0.2
Mean_TIMS	PC	PC 36:1	pos	[M+H]	heavy	C44H86N1O8P1	296.75	293.52	1.1
Mean_TIMS	PC	PC 36:1	pos	[M+Na]	heavy	C44H86N1O8P1	299.35	295.58	1.28
Mean_TIMS	PC	PC 36:1	neg	[M+HCOO]	heavy	C44H86N1O8P1	298.13	297.32	0.27
Mean_TIMS	PC	PC 36:2	pos	[M+H]	heavy	C44H84N1O8P1	293.79	291.13	0.91
Mean_TIMS	PC	PC 36:2	pos	[M+Na]	heavy	C44H84N1O8P1	295.55	293.95	0.54
Mean_TIMS	PC	PC 36:2	neg	[M+HCOO]	heavy	C44H84N1O8P1	295.94	295.11	0.28
Mean_TIMS	PC	PC 36:3	pos	[M+H]	heavy	C44H82N1O8P1	291.12	288.99	0.74
Mean_TIMS	PC	PC 36:3	pos	[M+Na]	heavy	C44H82N1O8P1	293.95	291.55	0.82
Mean_TIMS	PC	PC 36:3	neg	[M+HCOO]	heavy	C44H82N1O8P1	294.41	293.84	0.19
Mean_TIMS	PC	PC 36:4	pos	[M+H]	heavy	C44H80N1O8P1	288.18	286.33	0.65
Mean_TIMS	PC	PC 36:4	pos	[M+Na]	heavy	C44H80N1O8P1	291.18	289.15	0.7
Mean_TIMS	PC	PC 36:4	neg	[M+HCOO]	heavy	C44H80N1O8P1	293	292.16	0.29
Mean_TIMS	PC	PC 36:5	pos	[M+H]	heavy	C44H78N1O8P1	285.35	283.31	0.72
Mean_TIMS	PC	PC 36:5	pos	[M+Na]	heavy	C44H78N1O8P1	288.86	286.4	0.86
Mean_TIMS	PC	PC 36:5	neg	[M+HCOO]	heavy	C44H78N1O8P1	291.4	290.48	0.32
Mean_TIMS	PC	PC 36:6	pos	[M+H]	heavy	C44H76N1O8P1	281.94	280.29	0.59
Mean_TIMS	PC	PC 36:6	pos	[M+Na]	heavy	C44H76N1O8P1	285.1	282.93	0.77
Mean_TIMS	PC	PC 36:6	neg	[M+HCOO]	heavy	C44H76N1O8P1	289.78	289.6	0.06
Mean_TIMS	PC	PC 37:2	pos	[M+H]	heavy	C45H86O8N1P1	297.14	294.52	0.89
Mean_TIMS	PC	PC 37:3	pos	[M+H]	heavy	C45H84O8N1P1	294.24	292.03	0.76
Mean_TIMS	PC	PC 37:4	pos	[M+H]	heavy	C45H82O8N1P1	291.84	289.01	0.98
Mean_TIMS	PC	PC 38:3	pos	[M+H]	heavy	C46H86N1O8P1	296.88	294.8	0.71
Mean_TIMS	PC	PC 38:3	pos	[M+Na]	heavy	C46H86N1O8P1	299.13	296.8	0.79
Mean_TIMS	PC	PC 38:4	pos	[M+H]	heavy	C46H84O8N1P1	294.63	292.22	0.82
Mean_TIMS	PC	PC 38:4	pos	[M+Na]	heavy	C46H84O8N1P1	297.18	294.7	0.84
Mean_TIMS	PC	PC 38:4	neg	[M+HCOO]	heavy	C46H84O8N1P1	298.92	298.54	0.13
Mean_TIMS	PC	PC 38:5	pos	[M+H]	heavy	C46H82O8N1P1	291.47	289.65	0.63
Mean_TIMS	PC	PC 38:5	pos	[M+Na]	heavy	C46H82O8N1P1	293.32	291.17	0.74
Mean_TIMS	PC	PC 38:5	neg	[M+HCOO]	heavy	C46H82O8N1P1	297.94	296.98	0.32
Mean_TIMS	PC	PC 38:6	pos	[M+H]	heavy	C46H80N1O8P1	288.72	286.72	0.7
Mean_TIMS	PC	PC 38:6	pos	[M+Na]	heavy	C46H80N1O8P1	290.74	288.72	0.7
Mean_TIMS	PE	PE 32:1	pos	[M+H]	heavy	C37H72O8N1P1	271.45	268.82	0.98
Mean_TIMS	PE	PE 32:1	pos	[M+Na]	heavy	C37H72O8N1P1	276.1	273.68	0.88
Mean_TIMS	PE	PE 32:1	neg	[M-H]	heavy	C37H72O8N1P1	261.49	261.3	0.07
Mean_TIMS	PE	PE 33:1	pos	[M+H]	heavy	C38H74O8N1P1	274.13	272.03	0.77
Mean_TIMS	PE	PE 33:1	pos	[M+Na]	heavy	C38H74O8N1P1	279.69	276.79	1.05
Mean_TIMS	PE	PE 33:2	pos	[M+H]	heavy	C38H72O8N1P1	271	269.49	0.56
Mean_TIMS	PE	PE 33:2	neg	[M-H]	heavy	C38H72O8N1P1	263.26	262.26	0.38
Mean_TIMS	PE	PE 34:1	pos	[M+H]	heavy	C39H76N1O8P1	277.91	275.14	1.01
Mean_TIMS	PE	PE 34:1	pos	[M+Na]	heavy	C39H76N1O8P1	283.67	281.08	0.92
Mean_TIMS	PE	PE 34:1	neg	[M-H]	heavy	C39H76N1O8P1	268.18	267.24	0.35
Mean_TIMS	PE	PE 34:2	pos	[M+H]	heavy	C39H74N1O8P1	275.04	273.28	0.64
Mean_TIMS	PE	PE 34:2	pos	[M+Na]	heavy	C39H74N1O8P1	279.93	277.25	0.97
Mean_TIMS	PE	PE 34:2	neg	[M-H]	heavy	C39H74N1O8P1	266.71	266.18	0.2
Mean_TIMS	PE	PE 34:3 - 1	pos	[M+H]	heavy	C39H72N1O8P1	270.07	268.92	0.43
Mean_TIMS	PE	PE 34:3 - 1	pos	[M+Na]	heavy	C39H72N1O8P1	276.2	274.02	0.8
Mean_TIMS	PE	PE 34:3 - 1	neg	[M-H]	heavy	C39H72N1O8P1	264.47	264.32	0.06
Mean_TIMS	PE	PE 34:3 - 2	pos	[M+H]	heavy	C39H72N1O8P1	271.42	270.26	0.43
Mean_TIMS	PE	PE 34:3 - 2	pos	[M+Na]	heavy	C39H72N1O8P1	277.94	275.5	0.89
Mean_TIMS	PE	PE 34:3 - 2	neg	[M-H]	heavy	C39H72N1O8P1	265.82	264.1	0.65
Mean_TIMS	PE	PE 34:4	pos	[M+H]	heavy	C39H70O8N1P1	267.77	266.12	0.62
Mean_TIMS	PE	PE 34:4	neg	[M-H]	heavy	C39H70O8N1P1	263.11	262.85	0.1
Mean_TIMS	PE	PE 35:1	pos	[M+H]	heavy	C40H78O8N1P1	281.6	279.19	0.86
Mean_TIMS	PE	PE 35:1	neg	[M-H]	heavy	C40H78O8N1P1	271.58	270.45	0.42
Mean_TIMS	PE	PE 35:2 - 1	pos	[M+H]	heavy	C40H76O8N1P1	281.01	277.56	1.24
Mean_TIMS	PE	PE 35:2 - 1	pos	[M+Na]	heavy	C40H76O8N1P1	282.58	279.21	1.21
Mean_TIMS	PE	PE 35:2 - 1	neg	[M-H]	heavy	C40H76O8N1P1	269.05	268.67	0.14
Mean_TIMS	PE	PE 35:2 - 2	pos	[M+H]	heavy	C40H76O8N1P1	277.03	275.69	0.49
Mean_TIMS	PE	PE 35:2 - 2	pos	[M+Na]	heavy	C40H76O8N1P1	283.16	281.56	0.57
Mean_TIMS	PE	PE 35:2 - 2	neg	[M-H]	heavy	C40H76O8N1P1	269.15	268.58	0.21
Mean_TIMS	PE	PE 35:3	pos	[M+H]	heavy	C40H74O8N1P1	274.24	272.75	0.55
Mean_TIMS	PE	PE 35:3	pos	[M+Na]	heavy	C40H74O8N1P1	279.08	277.89	0.43
Mean_TIMS	PE	PE 35:3	neg	[M-H]	heavy	C40H74O8N1P1	267.8	267.12	0.26
Mean_TIMS	PE	PE 35:4	pos	[M+H]	heavy	C40H72O8N1P1	270.65	269.9	0.28
Mean_TIMS	PE	PE 35:4	neg	[M-H]	heavy	C40H72O8N1P1	266.87	265.64	0.46
Mean_TIMS	PE	PE 35:5	pos	[M+H]	heavy	C40H70O8N1P1	268.21	267.23	0.37
Mean_TIMS	PE	PE 35:5	neg	[M-H]	heavy	C40H70O8N1P1	265.05	264.25	0.3
Mean_TIMS	PE	PE 36:1	pos	[M+H]	heavy	C41H80N1O8P1	284.42	281.74	0.95
Mean_TIMS	PE	PE 36:1	pos	[M+Na]	heavy	C41H80N1O8P1	290.05	287.44	0.91
Mean_TIMS	PE	PE 36:1	neg	[M-H]	heavy	C41H80N1O8P1	274.58	274.59	-0.01
Mean_TIMS	PE	PE 36:2	pos	[M+H]	heavy	C41H78N1O8P1	280.81	279.61	0.43
Mean_TIMS	PE	PE 36:2	pos	[M+Na]	heavy	C41H78N1O8P1	286.98	284.83	0.75
Mean_TIMS	PE	PE 36:2	neg	[M-H]	heavy	C41H78N1O8P1	272.62	272.24	0.14
Mean_TIMS	PE	PE 36:3	pos	[M+H]	heavy	C41H76N1O8P1	277.64	276.41	0.44
Mean_TIMS	PE	PE 36:3	pos	[M+Na]	heavy	C41H76N1O8P1	282.8	281.64	0.41
Mean_TIMS	PE	PE 36:3	neg	[M-H]	heavy	C41H76N1O8P1	270.89	269.94	0.35
Mean_TIMS	PE	PE 36:4	pos	[M+H]	heavy	C41H74N1O8P1	274.57	273.75	0.3
Mean_TIMS	PE	PE 36:4	pos	[M+Na]	heavy	C41H74N1O8P1	279.36	278.08	0.46
Mean_TIMS	PE	PE 36:4	neg	[M-H]	heavy	C41H74N1O8P1	269.21	268.34	0.33
Mean_TIMS	PE	PE 36:5	pos	[M+H]	heavy	C41H72N1O8P1	271.53	270.9	0.23
Mean_TIMS	PE	PE 36:5	pos	[M+Na]	heavy	C41H72N1O8P1	276.3	274.52	0.65
Mean_TIMS	PE	PE 36:5	neg	[M-H]	heavy	C41H72N1O8P1	267.62	266.84	0.29
Mean_TIMS	PE	PE 36:6	pos	[M+H]	heavy	C41H70N1O8P1	268.27	267.35	0.34
Mean_TIMS	PE	PE 36:6	neg	[M-H]	heavy	C41H70N1O8P1	266.67	266.06	0.23
Mean_TIMS	PG	PG 34:1	pos	[M+NH4]	heavy	C40H77O10P1	290.52	286.72	1.32
Mean_TIMS	PG	PG 34:1	neg	[M-H]	heavy	C40H77O10P1	275.11	274.18	0.34
Mean_TIMS	PG	PG 34:2	pos	[M+NH4]	heavy	C40H75O10P1	287.49	283.96	1.24
Mean_TIMS	PG	PG 34:2	neg	[M-H]	heavy	C40H75O10P1	273.27	272.5	0.28
Mean_TIMS	PI	PI 34:1	pos	[M+NH4]	heavy	C43H81O13P1	300.03	297.59	0.82
Mean_TIMS	PI	PI 34:1	pos	[M+Na]	heavy	C43H81O13P1	295.48	294.11	0.47
Mean_TIMS	PI	PI 34:1	neg	[M-H]	heavy	C43H81O13P1	288.98	288.36	0.22
Mean_TIMS	PI	PI 34:2	pos	[M+NH4]	heavy	C43H79O13P1	295.98	294.26	0.58
Mean_TIMS	PI	PI 34:2	pos	[M+Na]	heavy	C43H79O13P1	293.31	292.09	0.42
Mean_TIMS	PI	PI 34:2	neg	[M-H]	heavy	C43H79O13P1	287.64	286.88	0.26
Mean_TIMS	PI	PI 36:1	neg	[M-H]	heavy	C45H85O13P1	295.51	294.13	0.47
Mean_TIMS	PI	PI 36:2	pos	[M+NH4]	heavy	C45H83O13P1	302.34	300.04	0.77
Mean_TIMS	PI	PI 36:2	neg	[M-H]	heavy	C45H83O13P1	294.35	293.37	0.33
Mean_TIMS	PI	PI 36:3	pos	[M+NH4]	heavy	C45H81O13P1	300.17	298.87	0.44
Mean_TIMS	PI	PI 36:3	neg	[M-H]	heavy	C45H81O13P1	292.85	291.43	0.49
Mean_TIMS	PS	PS 34:1	pos	[M+H]	heavy	C40H76N1O10P1	284.85	281.92	1.04
Mean_TIMS	PS	PS 34:1	pos	[M+Na]	heavy	C40H76N1O10P1	284.34	281.36	1.06
Mean_TIMS	PS	PS 34:1	neg	[M-H]	heavy	C40H76N1O10P1	278.6	276.96	0.59
Mean_TIMS	PS	PS 34:2	pos	[M+H]	heavy	C40H74N1O10P1	280.5	278.81	0.61
Mean_TIMS	PS	PS 34:2	pos	[M+Na]	heavy	C40H74N1O10P1	283.31	280.65	0.95
Mean_TIMS	PS	PS 34:2	neg	[M-H]	heavy	C40H74N1O10P1	277.01	275.81	0.44
Mean_TIMS	PS	PS 34:3	neg	[M-H]	heavy	C40H72N1O10P1	275.04	275.08	-0.02
Mean_TIMS	PS	PS 36:1	pos	[M+H]	heavy	C42H80O10N1P1	291.3	287.75	1.23
Mean_TIMS	PS	PS 36:1	pos	[M+Na]	heavy	C42H80O10N1P1	292.29	288.53	1.3
Mean_TIMS	PS	PS 36:1	neg	[M-H]	heavy	C42H80O10N1P1	284.06	283.47	0.21
Mean_TIMS	PS	PS 36:2	pos	[M+H]	heavy	C42H78N1O10P1	286.36	284.34	0.71
Mean_TIMS	PS	PS 36:2	pos	[M+Na]	heavy	C42H78N1O10P1	290.63	287.73	1.01
Mean_TIMS	PS	PS 36:2	neg	[M-H]	heavy	C42H78N1O10P1	283.02	281.48	0.55
Mean_TIMS	PS	PS 36:3	pos	[M+H]	heavy	C42H76N1O10P1	283.46	282.33	0.4
Mean_TIMS	PS	PS 36:3	pos	[M+Na]	heavy	C42H76N1O10P1	288.01	283.9	1.45
Mean_TIMS	PS	PS 36:3	neg	[M-H]	heavy	C42H76N1O10P1	281.7	280.71	0.35
Mean_TIMS	PS	PS 36:4	pos	[M+H]	heavy	C42H74O10N1P1	280	278.77	0.44
Mean_TIMS	PS	PS 36:4	pos	[M+Na]	heavy	C42H74O10N1P1	284.66	283.51	0.41
Mean_TIMS	PS	PS 36:4	neg	[M-H]	heavy	C42H74O10N1P1	279.14	279.15	0
Mean_TIMS	PS	PS 36:5	neg	[M-H]	heavy	C42H72O10N1P1	278.3	276.83	0.53
Mean_TIMS	SPH	SPH 18:0;3	pos	[M+H]	heavy	C18H39O3N1	197.22	195.54	0.86
Mean_TIMS	SPH	SPH 18:1;2	pos	[M+H]	heavy	C18H37O2N1	191.44	189.39	1.08
Mean_TIMS	TG	TG 48:2	pos	[M+NH4]	heavy	C51H94O6	310.84	308.44	0.78
Mean_TIMS	TG	TG 48:2	pos	[M+Na]	heavy	C51H94O6	310.03	306.82	1.05
Mean_TIMS	TG	TG 48:3	pos	[M+NH4]	heavy	C51H92O6	307.9	304.95	0.97
Mean_TIMS	TG	TG 48:3	pos	[M+Na]	heavy	C51H92O6	306.43	304.94	0.49
Mean_TIMS	TG	TG 48:4	pos	[M+NH4]	heavy	C51H90O6	306.05	303.61	0.8
Mean_TIMS	TG	TG 48:4	pos	[M+Na]	heavy	C51H90O6	305.54	303.13	0.8
Mean_TIMS	TG	TG 50:2	pos	[M+NH4]	heavy	C53H98O6	318.03	314.98	0.97
Mean_TIMS	TG	TG 50:3	pos	[M+NH4]	heavy	C53H96O6	314.55	311.78	0.89
Mean_TIMS	TG	TG 50:3	pos	[M+Na]	heavy	C53H96O6	313.41	311.04	0.76
Mean_TIMS	TG	TG 50:4	pos	[M+NH4]	heavy	C53H94O6	312.27	309.75	0.81
Mean_TIMS	TG	TG 50:4	pos	[M+Na]	heavy	C53H94O6	311.68	309.89	0.58
Mean_TIMS	TG	TG 50:5	pos	[M+NH4]	heavy	C53H92O6	310.71	308.06	0.86
Mean_TIMS	TG	TG 50:5	pos	[M+Na]	heavy	C53H92O6	309.96	308.21	0.57
Mean_TIMS	TG	TG 51:2	pos	[M+NH4]	heavy	C54H100O6	321.12	317.75	1.06
Mean_TIMS	TG	TG 51:3	pos	[M+NH4]	heavy	C54H98O6	318.16	315.53	0.83
Mean_TIMS	TG	TG 51:3	pos	[M+Na]	heavy	C54H98O6	317.8	314.77	0.96
Mean_TIMS	TG	TG 51:4	pos	[M+NH4]	heavy	C54H96O6	315.96	313.2	0.88
Mean_TIMS	TG	TG 51:4	pos	[M+Na]	heavy	C54H96O6	315.02	312.95	0.66
Mean_TIMS	TG	TG 51:5	pos	[M+NH4]	heavy	C54H94O6	313.07	311.54	0.49
Mean_TIMS	TG	TG 51:5	pos	[M+Na]	heavy	C54H94O6	313.2	310.08	1
Mean_TIMS	TG	TG 52:2	pos	[M+NH4]	heavy	C55H102O6	323.79	321.15	0.82
Mean_TIMS	TG	TG 52:2	pos	[M+Na]	heavy	C55H102O6	323.14	320.06	0.96
Mean_TIMS	TG	TG 52:3	pos	[M+NH4]	heavy	C55H100O6	321.4	318.84	0.8
Mean_TIMS	TG	TG 52:3	pos	[M+Na]	heavy	C55H100O6	320.56	317.74	0.89
Mean_TIMS	TG	TG 52:4	pos	[M+NH4]	heavy	C55H98O6	319.3	316.72	0.82
Mean_TIMS	TG	TG 52:4	pos	[M+Na]	heavy	C55H98O6	318.06	315.62	0.77
Mean_TIMS	TG	TG 52:5	pos	[M+NH4]	heavy	C55H96O6	317.23	314.41	0.9
Mean_TIMS	TG	TG 52:5	pos	[M+Na]	heavy	C55H96O6	316.45	313.67	0.89
Mean_TIMS	TG	TG 52:6	pos	[M+NH4]	heavy	C55H94O6	314.45	312.2	0.72
Mean_TIMS	TG	TG 52:6	pos	[M+Na]	heavy	C55H94O6	314.1	311.9	0.71
Mean_TIMS	TG	TG 52:7	pos	[M+NH4]	heavy	C55H92O6	312.32	310.25	0.67
Mean_TIMS	TG	TG 52:7	pos	[M+Na]	heavy	C55H92O6	311.64	309.51	0.69
Mean_TIMS	TG	TG 52:8	pos	[M+NH4]	heavy	C55H90O6	310.85	308.38	0.8
Mean_TIMS	TG	TG 52:8	pos	[M+Na]	heavy	C55H90O6	310.49	307.98	0.82
Mean_TIMS	TG	TG 53:3	pos	[M+NH4]	heavy	C56H102O6	324.54	321.84	0.84
Mean_TIMS	TG	TG 53:3	pos	[M+Na]	heavy	C56H102O6	323.35	321.48	0.58
Mean_TIMS	TG	TG 53:4	pos	[M+NH4]	heavy	C56H100O6	322.04	319.55	0.78
Mean_TIMS	TG	TG 53:4	pos	[M+Na]	heavy	C56H100O6	320.67	318.04	0.83
Mean_TIMS	TG	TG 53:5	pos	[M+NH4]	heavy	C56H98O6	320.62	317.97	0.83
Mean_TIMS	TG	TG 53:5	pos	[M+Na]	heavy	C56H98O6	319.51	316.72	0.88
Mean_TIMS	TG	TG 53:6	pos	[M+NH4]	heavy	C56H96O6	318.92	315.41	1.11
Mean_TIMS	TG	TG 53:6	pos	[M+Na]	heavy	C56H96O6	318.09	314.99	0.98
Mean_TIMS	TG	TG 53:7	pos	[M+NH4]	heavy	C56H94O6	316.67	314.26	0.77
Mean_TIMS	TG	TG 53:7	pos	[M+Na]	heavy	C56H94O6	314.85	312.93	0.61
Mean_TIMS	TG	TG 53:8	pos	[M+NH4]	heavy	C56H92O6	314.03	311.28	0.88
Mean_TIMS	TG	TG 53:8	pos	[M+Na]	heavy	C56H92O6	313.32	310.07	1.05
Mean_TIMS	TG	TG 54:2	pos	[M+NH4]	heavy	C57H106O6	330.34	327.14	0.98
Mean_TIMS	TG	TG 54:2	pos	[M+Na]	heavy	C57H106O6	329.21	326.45	0.85
Mean_TIMS	TG	TG 54:3	pos	[M+NH4]	heavy	C57H104O6	328.14	324.92	0.99
Mean_TIMS	TG	TG 54:3	pos	[M+Na]	heavy	C57H104O6	327.01	323.74	1.01
Mean_TIMS	TG	TG 54:4	pos	[M+NH4]	heavy	C57H102O6	325.77	323.06	0.84
Mean_TIMS	TG	TG 54:4	pos	[M+Na]	heavy	C57H102O6	324.33	321.8	0.79
Mean_TIMS	TG	TG 54:5	pos	[M+NH4]	heavy	C57H100O6	324.14	320.67	1.08
Mean_TIMS	TG	TG 54:5	pos	[M+Na]	heavy	C57H100O6	322.79	320.2	0.81
Mean_TIMS	TG	TG 54:6	pos	[M+NH4]	heavy	C57H98O6	321.52	318.9	0.82
Mean_TIMS	TG	TG 54:6	pos	[M+Na]	heavy	C57H98O6	320.91	317.63	1.03
Mean_TIMS	TG	TG 54:7	pos	[M+NH4]	heavy	C57H96O6	318.7	316.86	0.58
Mean_TIMS	TG	TG 54:7	pos	[M+Na]	heavy	C57H96O6	317.97	315.95	0.64
Mean_TIMS	TG	TG 54:8	pos	[M+NH4]	heavy	C57H94O6	316.87	315.09	0.56
Mean_TIMS	TG	TG 54:8	pos	[M+Na]	heavy	C57H94O6	316	314.18	0.58
Mean_TIMS	TG	TG 54:9	pos	[M+NH4]	heavy	C57H92O6	314.93	312.97	0.63
Mean_TIMS	TG	TG 54:9	pos	[M+Na]	heavy	C57H92O6	313.85	312.06	0.57

## Sheet: 3. Correction_functions
Table S3: Exemplary MobiLipid output - "Correction_functions"
LipidClass	Adduct	Lipids_for_correction	function_nr	slope	intercept	Rsquared
Cer	[M+H]	3	1	1.04	-13.01	0.99
Cer	[M+H]	3	2	1.11	-32.44	0.99
Cer	[M+H]	3	3	1.06	-19.89	0.99
Cer	[M+H]	3	4	1.17	-47.41	0.99
Cer	[M+H]	3	5	1.05	-16.56	0.98
Cer	[M+H]	3	6	1.05	-15.83	0.99
Cer	[M+H]	3	7	1.36	-98.06	1
Cer	[M+H]	3	8	1.04	-13.66	1
Cer	[M+H]	3	9	0.97	4.18	1
Cer	[M+H]	3	10	0.98	2.03	1
Cer	[M+H]	3	11	1.05	-15.02	1
Cer	[M+H]	3	12	0.98	2.83	1
Cer	[M+H]	3	13	0.99	-1.42	1
Cer	[M+H]	3	14	0.98	2.56	1
Cer	[M+H]	3	15	0.98	2.62	1
Cer	[M+H]	3	16	1.31	-84.5	0.29
Cer	[M+H]	3	17	0.95	10.18	1
Cer	[M+H]	3	18	0.84	39.51	1
Cer	[M+H]	3	19	1.04	-14.91	1
Cer	[M+H]	3	20	0.99	-1.38	1
Cer	[M+H]	3	21	1.07	-20.85	1
Cer	[M+H]	3	22	1.02	-8.26	1
Cer	[M+H]	3	23	0.98	3.02	1
Cer	[M+H]	3	24	0.99	-0.05	1
Cer	[M+H]	3	25	1.04	-12.7	1
Cer	[M+H]	3	26	0.98	2.39	1
Cer	[M+H]	3	27	0.9	23.16	0.98
Cer	[M+H]	3	28	1.07	-21.23	0.99
Cer	[M+H]	3	29	1.09	-25.63	0.99
Cer	[M+H]	3	30	0.92	16.62	0.92
Cer	[M+H]	3	31	0.75	62.38	0.86
Cer	[M+H]	3	32	1.17	-48.38	1
Cer	[M+H]	3	33	1.05	-16.33	0.89
Cer	[M+H]	3	34	0.98	2.66	0.97
Cer	[M+H]	3	35	1	-1.99	0.99
Cer	[M+H]	3	36	1.08	-24.53	0.99
Cer	[M+H]	3	37	0.94	11.98	0.99
Cer	[M+H]	3	38	0.97	4.15	0.98
Cer	[M+H]	3	39	0.94	13.04	0.99
Cer	[M+H]	3	40	0.99	-0.4	0.99
Cer	[M+H]	3	41	1.05	-15.91	1
Cer	[M+H]	3	42	1.07	-22.06	1
Cer	[M+H]	3	43	1.07	-21.33	1
Cer	[M+H]	3	44	0.7	76.13	0.93
Cer	[M+H]	3	45	1	-2.85	0.98
Cer	[M+H]	3	46	0.99	0.71	1
Cer	[M+H]	3	47	0.97	5.29	0.99
Cer	[M+H]	3	48	1.14	-40.22	0.99
Cer	[M+H]	3	49	1.05	-14.74	1
Cer	[M+H]	3	50	1.02	-9.06	1
Cer	[M+H]	3	51	1.03	-12.26	0.99
Cer	[M+H]	3	52	1	-3.12	1
Cer	[M+H]	3	53	0.98	2.5	1
Cer	[M+H]	3	54	1.15	-42.27	1
Cer	[M+H]	3	55	0.86	34.77	0.95
Cer	[M+H]	3	56	1.03	-10.23	1
Cer	[M+H]	3	57	0.99	-1.04	1
Cer	[M+H]	3	58	0.98	2.28	1
Cer	[M+H]	3	59	0.96	6.54	1
Cer	[M+H]	3	60	0.91	20.59	1
Cer	[M+H]	3	61	0.99	0.67	0.99
Cer	[M+H]	3	62	1.05	-15.25	1
Cer	[M+H]	3	63	1.01	-5.93	0.98
Cer	[M+H]	3	64	1.04	-12.68	1
Cer	[M+H]	3	65	1.05	-15.88	1
Cer	[M+H]	3	66	0.9	23.8	1
Cer	[M+H]	3	67	0.98	2.17	0.99
Cer	[M+H]	3	68	0.93	15.25	1
Cer	[M+H]	3	69	0.97	5.32	1
Cer	[M+H]	3	70	1.03	-11.16	1
Cer	[M+H]	3	71	1.01	-4.88	1
Cer	[M+H]	3	72	1.16	-45.61	1
Cer	[M+H]	3	73	1.52	-140.48	0.98
Cer	[M+H]	3	74	1.16	-45.41	0.99
Cer	[M+H]	3	75	1.01	-5.35	0.98
Cer	[M+H]	3	76	1.06	-20.15	1
Cer	[M+H]	3	77	1.12	-35.71	0.93
Cer	[M+H]	3	78	0.99	-0.44	1
Cer	[M+H]	3	79	1.49	-130.25	0.99
Cer	[M+H]	3	80	1.02	-9.76	0.98
Cer	[M+H]	3	81	1.11	-32.22	0.99
Cer	[M+H]	3	82	1	-2.65	1
Cer	[M+H]	3	83	0.97	6.31	1
Cer	[M+H]	3	84	0.96	6.61	1
Cer	[M+H]	3	85	0.98	3.06	1
Cer	[M+H]	3	86	0.98	2.41	0.98
Cer	[M+H]	3	87	1.09	-27.19	1
Cer	[M+H]	3	88	0.92	17.19	0.88
Cer	[M+H]	3	89	1	-3.29	1
Cer	[M+H]	3	90	0.98	2.93	1
Cer	[M+H]	3	91	1.01	-5.01	0.97
Cer	[M+H]	3	92	0.98	3.21	1
Cer	[M+H]	3	93	1.07	-20.48	1
Cer	[M+H]	3	94	0.97	5.53	1
Cer	[M+H]	3	95	0.9	24.49	0.99
Cer	[M+H]	3	96	1.03	-9.65	0.98
Cer	[M+H]	3	97	1	-3.36	1
Cer	[M+H]	3	98	1.08	-24.51	1
Cer	[M+H]	3	99	1.05	-14.76	1
Cer	[M+H]	3	100	0.89	25.34	0.98
Cer	[M+H]	4	1	0.97	4.18	1
Cer	[M+H]	4	2	1.06	-18.11	1
Cer	[M+H]	4	3	0.98	3.12	1
Cer	[M+H]	4	4	1.02	-9.64	0.99
Cer	[M+H]	4	5	0.87	29.44	0.97
Cer	[M+H]	4	6	1.06	-19.21	0.94
Cer	[M+H]	4	7	0.97	5.25	1
Cer	[M+H]	4	8	0.79	51.62	0.93
Cer	[M+H]	4	9	0.98	2.57	1
Cer	[M+H]	4	10	0.97	4.22	0.96
Cer	[M+H]	4	11	0.98	1.98	1
Cer	[M+H]	4	12	0.96	8.56	1
Cer	[M+H]	4	13	1.03	-11.83	0.99
Cer	[M+H]	4	14	1.08	-23.64	0.98
Cer	[M+H]	4	15	0.98	2.31	1
Cer	[M+H]	4	16	0.96	8.14	0.98
Cer	[M+H]	4	17	1.17	-45.92	0.99
Cer	[M+H]	4	18	0.96	8.78	0.99
Cer	[M+H]	4	19	0.99	0.21	0.98
Cer	[M+H]	4	20	1.04	-14.67	1
Cer	[M+H]	4	21	1.07	-21.8	1
Cer	[M+H]	4	22	0.91	19.03	0.89
Cer	[M+H]	4	23	1.05	-16.55	0.99
Cer	[M+H]	4	24	1.05	-16.33	0.99
Cer	[M+H]	4	25	0.99	0.35	1
Cer	[M+H]	4	26	0.99	-0.31	1
Cer	[M+H]	4	27	0.98	1.39	0.99
Cer	[M+H]	4	28	0.91	20.85	0.94
Cer	[M+H]	4	29	1.16	-44.25	0.96
Cer	[M+H]	4	30	1.07	-20.82	0.99
Cer	[M+H]	4	31	0.98	1.35	1
Cer	[M+H]	4	32	1.02	-9	1
Cer	[M+H]	4	33	1.07	-20.23	1
Cer	[M+H]	4	34	0.99	0.02	1
Cer	[M+H]	4	35	0.93	14	0.98
Cer	[M+H]	4	36	0.79	51.47	0.88
Cer	[M+H]	4	37	1.05	-15.08	0.99
Cer	[M+H]	4	38	1	-4.03	0.99
Cer	[M+H]	4	39	1	-3.98	1
Cer	[M+H]	4	40	1.03	-9.79	0.98
Cer	[M+H]	4	41	0.99	0.06	1
Cer	[M+H]	4	42	1.11	-32.45	0.95
Cer	[M+H]	4	43	1.05	-15.32	0.99
Cer	[M+H]	4	44	1.07	-20.4	1
Cer	[M+H]	4	45	1.03	-10.09	1
Cer	[M+H]	4	46	1.09	-25.6	0.99
Cer	[M+H]	4	47	0.99	-1.41	1
Cer	[M+H]	4	48	0.96	9.05	0.96
Cer	[M+H]	4	49	0.99	-0.13	1
Cer	[M+H]	4	50	1.05	-16.03	1
Cer	[M+H]	4	51	0.97	4.37	1
Cer	[M+H]	4	52	1.15	-41.58	0.98
Cer	[M+H]	4	53	1.02	-6.96	1
Cer	[M+H]	4	54	1.06	-18.99	0.98
Cer	[M+H]	4	55	1.06	-19.06	1
Cer	[M+H]	4	56	0.98	2.42	1
Cer	[M+H]	4	57	1.04	-14.94	0.99
Cer	[M+H]	4	58	0.98	2.13	1
Cer	[M+H]	4	59	0.99	0	1
Cer	[M+H]	4	60	0.97	5.81	1
Cer	[M+H]	4	61	1.11	-31.09	0.96
Cer	[M+H]	4	62	0.97	5.39	0.97
Cer	[M+H]	4	63	0.98	1.85	1
Cer	[M+H]	4	64	1.07	-20.91	0.99
Cer	[M+H]	4	65	0.97	5.05	1
Cer	[M+H]	4	66	0.98	1.86	1
Cer	[M+H]	4	67	0.98	0.67	0.98
Cer	[M+H]	4	68	1.05	-16.8	0.98
Cer	[M+H]	4	69	1.05	-17	1
Cer	[M+H]	4	70	0.99	-0.01	1
Cer	[M+H]	4	71	1.1	-28.47	1
Cer	[M+H]	4	72	0.98	3.23	1
Cer	[M+H]	4	73	0.97	4.28	1
Cer	[M+H]	4	74	1	-3.94	0.99
Cer	[M+H]	4	75	0.98	1.58	1
Cer	[M+H]	4	76	0.99	-1.6	1
Cer	[M+H]	4	77	1.1	-30.28	0.97
Cer	[M+H]	4	78	1	-3.22	1
Cer	[M+H]	4	79	1.07	-22.22	0.99
Cer	[M+H]	4	80	0.95	9.88	0.99
Cer	[M+H]	4	81	0.9	24.31	0.98
Cer	[M+H]	4	82	1.04	-12.1	0.99
Cer	[M+H]	4	83	0.97	4.57	1
Cer	[M+H]	4	84	0.97	5.04	1
Cer	[M+H]	4	85	0.9	24.03	0.98
Cer	[M+H]	4	86	0.91	21.15	0.99
Cer	[M+H]	4	87	1.15	-43.24	1
Cer	[M+H]	4	88	1.04	-14.72	1
Cer	[M+H]	4	89	0.99	-0.69	1
Cer	[M+H]	4	90	1.02	-9.24	0.91
Cer	[M+H]	4	91	0.97	5.32	1
Cer	[M+H]	4	92	0.98	1.55	0.98
Cer	[M+H]	4	93	0.97	5.98	1
Cer	[M+H]	4	94	0.92	18.57	0.89
Cer	[M+H]	4	95	0.98	3.17	1
Cer	[M+H]	4	96	0.96	6.6	0.99
Cer	[M+H]	4	97	0.98	2.89	1
Cer	[M+H]	4	98	0.99	0.54	1
Cer	[M+H]	4	99	1.03	-9.45	0.99
Cer	[M+H]	4	100	0.99	-1.35	1
Cer	[M+H]	5	1	1.03	-11.63	0.98
Cer	[M+H]	5	2	0.98	2.33	1
Cer	[M+H]	5	3	1	-4.12	0.99
Cer	[M+H]	5	4	1.05	-15.84	1
Cer	[M+H]	5	5	1.01	-4.46	1
Cer	[M+H]	5	6	1.03	-10.13	1
Cer	[M+H]	5	7	0.99	-0.62	0.99
Cer	[M+H]	5	8	1.07	-20.07	0.99
Cer	[M+H]	5	9	0.98	1.99	1
Cer	[M+H]	5	10	0.98	3.31	1
Cer	[M+H]	5	11	1.02	-9.3	0.98
Cer	[M+H]	5	12	1.08	-24.8	1
Cer	[M+H]	5	13	1.11	-31.98	0.98
Cer	[M+H]	5	14	0.98	3.21	1
Cer	[M+H]	5	15	0.97	5.35	0.99
Cer	[M+H]	5	16	1.07	-20.48	0.99
Cer	[M+H]	5	17	0.98	1.86	1
Cer	[M+H]	5	18	1.02	-8.98	0.97
Cer	[M+H]	5	19	0.96	6.69	0.94
Cer	[M+H]	5	20	1.03	-11.72	0.97
Cer	[M+H]	5	21	0.99	-0.88	0.99
Cer	[M+H]	5	22	0.98	2.21	1
Cer	[M+H]	5	23	1	-2.54	1
Cer	[M+H]	5	24	0.98	1.68	1
Cer	[M+H]	5	25	1.02	-9.26	0.99
Cer	[M+H]	5	26	0.98	2.59	1
Cer	[M+H]	5	27	1.04	-13.9	1
Cer	[M+H]	5	28	0.99	-1.26	1
Cer	[M+H]	5	29	1	-3.96	1
Cer	[M+H]	5	30	1.03	-11.52	0.99
Cer	[M+H]	5	31	1.07	-21.13	0.99
Cer	[M+H]	5	32	1.07	-20.35	0.99
Cer	[M+H]	5	33	0.99	0.46	1
Cer	[M+H]	5	34	1.08	-23.43	0.99
Cer	[M+H]	5	35	1.04	-12.9	0.98
Cer	[M+H]	5	36	1.01	-5.16	0.98
Cer	[M+H]	5	37	1.04	-14.3	0.99
Cer	[M+H]	5	38	1.05	-15.7	1
Cer	[M+H]	5	39	1.02	-9	0.99
Cer	[M+H]	5	40	0.98	2.69	1
Cer	[M+H]	5	41	0.98	2	1
Cer	[M+H]	5	42	1.07	-20.4	1
Cer	[M+H]	5	43	1.02	-9.21	0.99
Cer	[M+H]	5	44	1.05	-17.49	0.99
Cer	[M+H]	5	45	0.98	1.5	0.97
Cer	[M+H]	5	46	1.05	-16.97	0.99
Cer	[M+H]	5	47	1.08	-23.48	1
Cer	[M+H]	5	48	1.02	-7.15	0.99
Cer	[M+H]	5	49	1.05	-14.98	0.99
Cer	[M+H]	5	50	0.97	5.31	1
Cer	[M+H]	5	51	1.02	-9.23	1
Cer	[M+H]	5	52	0.98	1.61	1
Cer	[M+H]	5	53	1.03	-10.14	1
Cer	[M+H]	5	54	0.98	2.41	1
Cer	[M+H]	5	55	0.95	10.95	0.96
Cer	[M+H]	5	56	0.98	1.61	1
Cer	[M+H]	5	57	1.08	-25.05	1
Cer	[M+H]	5	58	1.01	-5.1	0.99
Cer	[M+H]	5	59	0.99	0.23	1
Cer	[M+H]	5	60	1.02	-8.03	0.99
Cer	[M+H]	5	61	0.98	1.04	1
Cer	[M+H]	5	62	1.06	-17.8	0.99
Cer	[M+H]	5	63	1	-4.05	0.96
Cer	[M+H]	5	64	1.06	-17.64	0.99
Cer	[M+H]	5	65	0.98	2.55	1
Cer	[M+H]	5	66	1.03	-9.83	1
Cer	[M+H]	5	67	0.96	8.13	0.99
Cer	[M+H]	5	68	1.05	-17.53	0.99
Cer	[M+H]	5	69	0.99	-0.6	0.99
Cer	[M+H]	5	70	1.03	-11.88	0.99
Cer	[M+H]	5	71	1.02	-8.46	0.99
Cer	[M+H]	5	72	0.97	5.2	1
Cer	[M+H]	5	73	0.99	0.41	1
Cer	[M+H]	5	74	1.08	-23.73	0.98
Cer	[M+H]	5	75	0.98	3.09	1
Cer	[M+H]	5	76	0.98	2.37	1
Cer	[M+H]	5	77	1.04	-14.1	0.97
Cer	[M+H]	5	78	1.03	-10.19	0.98
Cer	[M+H]	5	79	0.99	-1.14	1
Cer	[M+H]	5	80	1.03	-10.08	1
Cer	[M+H]	5	81	0.91	20.35	1
Cer	[M+H]	5	82	1.03	-10.06	1
Cer	[M+H]	5	83	0.99	0.52	1
Cer	[M+H]	5	84	0.98	3.02	1
Cer	[M+H]	5	85	0.97	4.03	1
Cer	[M+H]	5	86	1	-3.93	1
Cer	[M+H]	5	87	1.01	-4.61	0.99
Cer	[M+H]	5	88	0.99	0.45	1
Cer	[M+H]	5	89	1.12	-33.69	0.98
Cer	[M+H]	5	90	0.98	2.32	1
Cer	[M+H]	5	91	1.03	-9.66	0.98
Cer	[M+H]	5	92	1.1	-29.92	0.98
Cer	[M+H]	5	93	1.14	-39.87	0.99
Cer	[M+H]	5	94	0.97	4.84	1
Cer	[M+H]	5	95	1.06	-18.14	1
Cer	[M+H]	5	96	0.98	3.04	1
Cer	[M+H]	5	97	1.05	-16.83	0.99
Cer	[M+H]	5	98	0.97	5.4	1
Cer	[M+H]	5	99	1.04	-13.88	1
Cer	[M+H]	5	100	1.05	-15.36	1
Cer	[M+H]	6	1	0.99	-0.86	1
Cer	[M+H]	6	2	1.05	-16.76	0.98
Cer	[M+H]	6	3	0.99	0.41	1
Cer	[M+H]	6	4	1.03	-9.62	0.99
Cer	[M+H]	6	5	1.07	-20.02	0.98
Cer	[M+H]	6	6	1.01	-4.69	0.99
Cer	[M+H]	6	7	0.99	-0.16	1
Cer	[M+H]	6	8	0.98	2.38	1
Cer	[M+H]	6	9	0.98	3	1
Cer	[M+H]	6	10	0.98	1.72	1
Cer	[M+H]	6	11	0.97	4.82	1
Cer	[M+H]	6	12	0.96	7.93	0.99
Cer	[M+H]	6	13	0.98	2.92	1
Cer	[M+H]	6	14	0.99	0.4	1
Cer	[M+H]	6	15	1.04	-13.63	0.98
Cer	[M+H]	6	16	1	-2.21	0.98
Cer	[M+H]	6	17	1.05	-14.85	0.98
Cer	[M+H]	6	18	1.06	-17.59	0.98
Cer	[M+H]	6	19	1.04	-14.43	0.97
Cer	[M+H]	6	20	0.98	1.79	1
Cer	[M+H]	6	21	1.04	-12.36	1
Cer	[M+H]	6	22	1.06	-20.03	0.99
Cer	[M+H]	6	23	0.98	2.52	1
Cer	[M+H]	6	24	0.98	1.44	1
Cer	[M+H]	6	25	0.99	-0.63	1
Cer	[M+H]	6	26	0.98	2.1	1
Cer	[M+H]	6	27	1.03	-9.73	0.99
Cer	[M+H]	6	28	0.98	1.78	1
Cer	[M+H]	6	29	1.06	-18.88	0.99
Cer	[M+H]	6	30	1.05	-15.04	0.98
Cer	[M+H]	6	31	0.98	2.55	1
Cer	[M+H]	6	32	0.98	3.35	1
Cer	[M+H]	6	33	0.98	2.88	1
Cer	[M+H]	6	34	0.98	2.92	1
Cer	[M+H]	6	35	1.04	-13.43	1
Cer	[M+H]	6	36	1.05	-15.84	1
Cer	[M+H]	6	37	0.98	0.9	1
Cer	[M+H]	6	38	1.03	-12.16	1
Cer	[M+H]	6	39	0.99	-0.6	0.99
Cer	[M+H]	6	40	0.98	2.13	0.99
Cer	[M+H]	6	41	1.02	-7.68	0.98
Cer	[M+H]	6	42	0.98	3.32	1
Cer	[M+H]	6	43	0.98	1.81	1
Cer	[M+H]	6	44	0.99	0.51	1
Cer	[M+H]	6	45	0.97	3.81	1
Cer	[M+H]	6	46	1.05	-17.36	0.99
Cer	[M+H]	6	47	0.99	0.33	1
Cer	[M+H]	6	48	0.98	1.48	1
Cer	[M+H]	6	49	1.08	-25.19	0.99
Cer	[M+H]	6	50	1.06	-17.67	0.99
Cer	[M+H]	6	51	1.05	-14.97	0.99
Cer	[M+H]	6	52	1.07	-20.73	0.98
Cer	[M+H]	6	53	0.99	0.67	1
Cer	[M+H]	6	54	0.98	2.41	1
Cer	[M+H]	6	55	0.98	3.15	1
Cer	[M+H]	6	56	0.98	1.62	1
Cer	[M+H]	6	57	0.99	-0.68	1
Cer	[M+H]	6	58	0.98	1.66	1
Cer	[M+H]	6	59	0.98	1.86	1
Cer	[M+H]	6	60	0.97	4.95	1
Cer	[M+H]	6	61	0.97	4.02	1
Cer	[M+H]	6	62	1.08	-22.94	1
Cer	[M+H]	6	63	0.98	1.55	1
Cer	[M+H]	6	64	1.01	-6.71	0.98
Cer	[M+H]	6	65	1.04	-12.26	0.99
Cer	[M+H]	6	66	1.08	-24.09	0.97
Cer	[M+H]	6	67	1.05	-16.06	0.99
Cer	[M+H]	6	68	0.98	1.35	1
Cer	[M+H]	6	69	1.06	-17.52	0.99
Cer	[M+H]	6	70	1.02	-8.08	0.99
Cer	[M+H]	6	71	1	-4.41	0.99
Cer	[M+H]	6	72	0.99	0.52	1
Cer	[M+H]	6	73	0.98	0.86	1
Cer	[M+H]	6	74	0.99	-0.61	1
Cer	[M+H]	6	75	0.95	10.44	0.99
Cer	[M+H]	6	76	0.99	-0.72	1
Cer	[M+H]	6	77	0.99	-1.62	1
Cer	[M+H]	6	78	0.98	2.44	1
Cer	[M+H]	6	79	1.05	-15.71	0.99
Cer	[M+H]	6	80	0.98	2.32	1
Cer	[M+H]	6	81	0.99	0.22	1
Cer	[M+H]	6	82	1.02	-8.09	0.99
Cer	[M+H]	6	83	1.01	-4.96	0.99
Cer	[M+H]	6	84	0.97	5.8	1
Cer	[M+H]	6	85	0.97	3.72	1
Cer	[M+H]	6	86	0.99	0.38	1
Cer	[M+H]	6	87	1.02	-8.7	0.99
Cer	[M+H]	6	88	1.03	-12.08	0.97
Cer	[M+H]	6	89	1.05	-15.67	0.99
Cer	[M+H]	6	90	0.97	5.21	1
Cer	[M+H]	6	91	0.98	2.13	1
Cer	[M+H]	6	92	0.98	3.05	1
Cer	[M+H]	6	93	0.98	3.1	0.96
Cer	[M+H]	6	94	1.05	-16.8	0.98
Cer	[M+H]	6	95	1.03	-10.02	0.97
Cer	[M+H]	6	96	1.07	-21.16	0.99
Cer	[M+H]	6	97	1.09	-27.45	0.95
Cer	[M+H]	6	98	1.03	-9.85	1
Cer	[M+H]	6	99	0.98	3.11	1
Cer	[M+H]	6	100	0.98	2.53	1
Cer	[M+Na]	3	1	0.75	62.2	1
Cer	[M+Na]	3	2	0.94	11.41	1
Cer	[M+Na]	3	3	0.76	61.1	1
Cer	[M+Na]	3	4	0.96	6.91	1
Cer	[M+Na]	3	5	1.09	-26.01	0.98
Cer	[M+Na]	3	6	1.02	-9.63	1
Cer	[M+Na]	3	7	1.08	-22.57	0.95
Cer	[M+Na]	3	8	0.96	8.09	0.97
Cer	[M+Na]	3	9	1	-2.09	1
Cer	[M+Na]	3	10	1.07	-19.51	0.99
Cer	[M+Na]	3	11	1.12	-35.19	1
Cer	[M+Na]	3	12	0.67	84.05	0.87
Cer	[M+Na]	3	13	0.91	21.07	0.98
Cer	[M+Na]	3	14	1.05	-17.8	0.97
Cer	[M+Na]	3	15	1.03	-10.26	0.99
Cer	[M+Na]	3	16	1.03	-10.55	1
Cer	[M+Na]	3	17	1.03	-10.59	1
Cer	[M+Na]	3	18	1.02	-8.65	1
Cer	[M+Na]	3	19	0.94	13.28	0.99
Cer	[M+Na]	3	20	0.96	5.99	1
Cer	[M+Na]	3	21	1.03	-11.73	1
Cer	[M+Na]	3	22	1.02	-7.06	1
Cer	[M+Na]	3	23	1.01	-7.06	0.99
Cer	[M+Na]	3	24	0.97	5.18	1
Cer	[M+Na]	3	25	1.35	-94.47	0.99
Cer	[M+Na]	3	26	0.95	9.48	0.99
Cer	[M+Na]	3	27	1.02	-8.42	1
Cer	[M+Na]	3	28	0.97	5.39	1
Cer	[M+Na]	3	29	0.98	1.42	1
Cer	[M+Na]	3	30	1.06	-19.5	0.91
Cer	[M+Na]	3	31	1.01	-6.45	1
Cer	[M+Na]	3	32	1.02	-7.98	1
Cer	[M+Na]	3	33	1.01	-4.6	1
Cer	[M+Na]	3	34	0.97	4.14	0.98
Cer	[M+Na]	3	35	0.8	50.35	0.98
Cer	[M+Na]	3	36	1.17	-45.57	0.8
Cer	[M+Na]	3	37	1	-3.5	1
Cer	[M+Na]	3	38	1.02	-8.45	1
Cer	[M+Na]	3	39	1.31	-81.82	0.89
Cer	[M+Na]	3	40	1.07	-22.16	0.97
Cer	[M+Na]	3	41	1.08	-23.3	0.92
Cer	[M+Na]	3	42	0.98	1.85	1
Cer	[M+Na]	3	43	0.86	33.11	0.86
Cer	[M+Na]	3	44	1.01	-5.96	1
Cer	[M+Na]	3	45	1.06	-19.72	0.99
Cer	[M+Na]	3	46	1.15	-40.4	0.98
Cer	[M+Na]	3	47	0.94	11.3	1
Cer	[M+Na]	3	48	0.98	2.26	1
Cer	[M+Na]	3	49	0.93	14.24	1
Cer	[M+Na]	3	50	0.83	41.63	1
Cer	[M+Na]	3	51	0.98	1.81	1
Cer	[M+Na]	3	52	0.94	11.65	0.98
Cer	[M+Na]	3	53	1.02	-7.31	1
Cer	[M+Na]	3	54	1.17	-46.25	1
Cer	[M+Na]	3	55	1.02	-7.11	1
Cer	[M+Na]	3	56	0.76	60.12	0.99
Cer	[M+Na]	3	57	0.96	7.8	0.99
Cer	[M+Na]	3	58	1.25	-68.84	0.98
Cer	[M+Na]	3	59	0.63	93.03	1
Cer	[M+Na]	3	60	1.01	-4.13	1
Cer	[M+Na]	3	61	1.02	-7.64	1
Cer	[M+Na]	3	62	0.8	49.41	1
Cer	[M+Na]	3	63	1.02	-8.35	1
Cer	[M+Na]	3	64	1.03	-11.74	1
Cer	[M+Na]	3	65	1.03	-12.06	0.99
Cer	[M+Na]	3	66	1.41	-110.26	0.99
Cer	[M+Na]	3	67	1	-3.92	0.99
Cer	[M+Na]	3	68	1.03	-11.69	1
Cer	[M+Na]	3	69	1.04	-13.17	1
Cer	[M+Na]	3	70	0.87	29.93	0.95
Cer	[M+Na]	3	71	0.93	14.27	1
Cer	[M+Na]	3	72	1.01	-5.32	0.99
Cer	[M+Na]	3	73	1.11	-33.21	0.98
Cer	[M+Na]	3	74	1.05	-15.91	0.98
Cer	[M+Na]	3	75	0.98	2.58	0.95
Cer	[M+Na]	3	76	1.02	-9.12	0.99
Cer	[M+Na]	3	77	1.08	-23.96	0.99
Cer	[M+Na]	3	78	1.07	-20.07	1
Cer	[M+Na]	3	79	0.98	2.28	0.99
Cer	[M+Na]	3	80	0.63	91.34	0.84
Cer	[M+Na]	3	81	1.04	-13.42	1
Cer	[M+Na]	3	82	0.88	27.03	1
Cer	[M+Na]	3	83	1.07	-20.63	0.97
Cer	[M+Na]	3	84	1.06	-17.35	1
Cer	[M+Na]	3	85	0.97	5.16	0.98
Cer	[M+Na]	3	86	1	-2.38	1
Cer	[M+Na]	3	87	1.06	-18.95	0.99
Cer	[M+Na]	3	88	1.12	-34.08	1
Cer	[M+Na]	3	89	0.99	-1.49	0.96
Cer	[M+Na]	3	90	1.01	-5.73	1
Cer	[M+Na]	3	91	0.98	2.86	1
Cer	[M+Na]	3	92	1.05	-14.64	0.98
Cer	[M+Na]	3	93	0.66	84.74	0.98
Cer	[M+Na]	3	94	0.76	60.23	1
Cer	[M+Na]	3	95	0.83	41.35	0.99
Cer	[M+Na]	3	96	1.04	-13.24	1
Cer	[M+Na]	3	97	0.93	14.19	0.99
Cer	[M+Na]	3	98	1.01	-5.92	1
Cer	[M+Na]	3	99	0.76	59.49	1
Cer	[M+Na]	3	100	1.05	-15.68	1
Cer	[M+Na]	4	1	1.03	-10.49	1
Cer	[M+Na]	4	2	1.07	-20.82	0.99
Cer	[M+Na]	4	3	1.02	-9.26	1
Cer	[M+Na]	4	4	1	-3.52	0.96
Cer	[M+Na]	4	5	1.02	-9.1	1
Cer	[M+Na]	4	6	1.01	-6.28	0.88
Cer	[M+Na]	4	7	1.14	-39.21	0.97
Cer	[M+Na]	4	8	0.98	0.87	0.99
Cer	[M+Na]	4	9	0.97	3.48	1
Cer	[M+Na]	4	10	0.76	59.49	1
Cer	[M+Na]	4	11	1.01	-6.73	1
Cer	[M+Na]	4	12	0.94	12.04	0.99
Cer	[M+Na]	4	13	1.1	-30.07	0.98
Cer	[M+Na]	4	14	1.04	-13	0.92
Cer	[M+Na]	4	15	1.01	-5.93	1
Cer	[M+Na]	4	16	0.91	19.43	0.98
Cer	[M+Na]	4	17	0.97	3.88	1
Cer	[M+Na]	4	18	0.98	0.38	0.98
Cer	[M+Na]	4	19	0.96	5.9	0.99
Cer	[M+Na]	4	20	0.94	12.39	1
Cer	[M+Na]	4	21	1.02	-7.49	1
Cer	[M+Na]	4	22	0.97	5.58	0.97
Cer	[M+Na]	4	23	1.13	-36.85	0.88
Cer	[M+Na]	4	24	0.97	4.91	0.98
Cer	[M+Na]	4	25	1.02	-9.31	1
Cer	[M+Na]	4	26	1.06	-19	0.95
Cer	[M+Na]	4	27	1.02	-8.58	1
Cer	[M+Na]	4	28	0.97	4.39	0.98
Cer	[M+Na]	4	29	0.88	27.3	0.96
Cer	[M+Na]	4	30	1.02	-8.5	1
Cer	[M+Na]	4	31	0.98	2.13	1
Cer	[M+Na]	4	32	1.02	-7.6	1
Cer	[M+Na]	4	33	1.01	-4.54	1
Cer	[M+Na]	4	34	1.1	-28.54	0.96
Cer	[M+Na]	4	35	0.99	0.67	0.93
Cer	[M+Na]	4	36	1.01	-4.56	1
Cer	[M+Na]	4	37	0.92	16.81	0.98
Cer	[M+Na]	4	38	0.97	5	1
Cer	[M+Na]	4	39	1	-3.84	1
Cer	[M+Na]	4	40	1.02	-7.68	0.97
Cer	[M+Na]	4	41	0.99	-0.49	0.99
Cer	[M+Na]	4	42	1.01	-5.94	1
Cer	[M+Na]	4	43	0.96	7.25	0.99
Cer	[M+Na]	4	44	1.02	-7.79	1
Cer	[M+Na]	4	45	1.01	-5.51	1
Cer	[M+Na]	4	46	1.02	-9.56	0.99
Cer	[M+Na]	4	47	1.02	-8.98	1
Cer	[M+Na]	4	48	0.87	31.3	0.96
Cer	[M+Na]	4	49	1.07	-21.97	0.95
Cer	[M+Na]	4	50	1.01	-5.47	1
Cer	[M+Na]	4	51	1.02	-7.81	0.91
Cer	[M+Na]	4	52	1.1	-29.37	0.98
Cer	[M+Na]	4	53	1.02	-9.54	1
Cer	[M+Na]	4	54	1.03	-11.17	1
Cer	[M+Na]	4	55	1.03	-10.47	1
Cer	[M+Na]	4	56	1.05	-15.89	0.98
Cer	[M+Na]	4	57	1.03	-11.35	1
Cer	[M+Na]	4	58	1.11	-31.55	0.92
Cer	[M+Na]	4	59	0.97	5.89	1
Cer	[M+Na]	4	60	1.02	-7.6	0.92
Cer	[M+Na]	4	61	1.08	-23.57	0.92
Cer	[M+Na]	4	62	1.02	-8.37	1
Cer	[M+Na]	4	63	1.05	-16.57	0.97
Cer	[M+Na]	4	64	1.02	-7.11	1
Cer	[M+Na]	4	65	0.96	6.41	1
Cer	[M+Na]	4	66	0.9	23.32	0.99
Cer	[M+Na]	4	67	1.02	-9.27	0.97
Cer	[M+Na]	4	68	1.11	-32.5	0.98
Cer	[M+Na]	4	69	0.9	22.27	0.98
Cer	[M+Na]	4	70	1.05	-15.5	0.99
Cer	[M+Na]	4	71	0.66	84.46	0.98
Cer	[M+Na]	4	72	0.97	3.25	1
Cer	[M+Na]	4	73	1.22	-59.06	0.98
Cer	[M+Na]	4	74	0.91	20.5	0.97
Cer	[M+Na]	4	75	1.03	-10.55	1
Cer	[M+Na]	4	76	1.05	-16.66	0.96
Cer	[M+Na]	4	77	1.02	-8.77	1
Cer	[M+Na]	4	78	0.93	15.09	0.98
Cer	[M+Na]	4	79	1.11	-32.3	0.9
Cer	[M+Na]	4	80	1.02	-7.93	1
Cer	[M+Na]	4	81	0.91	19.58	0.98
Cer	[M+Na]	4	82	0.94	12.61	1
Cer	[M+Na]	4	83	1.02	-8.91	1
Cer	[M+Na]	4	84	1	-2.81	1
Cer	[M+Na]	4	85	1.06	-19.89	0.98
Cer	[M+Na]	4	86	1.04	-13.07	1
Cer	[M+Na]	4	87	0.96	6.92	1
Cer	[M+Na]	4	88	1.01	-5.2	1
Cer	[M+Na]	4	89	1.05	-16.78	0.91
Cer	[M+Na]	4	90	1	-2.72	1
Cer	[M+Na]	4	91	1.01	-4.95	1
Cer	[M+Na]	4	92	1.02	-7.46	0.97
Cer	[M+Na]	4	93	1.01	-4.65	1
Cer	[M+Na]	4	94	1.06	-19.66	1
Cer	[M+Na]	4	95	0.97	3.9	0.99
Cer	[M+Na]	4	96	1.01	-5.97	1
Cer	[M+Na]	4	97	1.02	-8.17	1
Cer	[M+Na]	4	98	1.01	-6.11	1
Cer	[M+Na]	4	99	1.02	-8.71	1
Cer	[M+Na]	4	100	1.14	-39.34	0.97
Cer	[M+Na]	5	1	1.04	-13.37	0.98
Cer	[M+Na]	5	2	1.01	-6.48	1
Cer	[M+Na]	5	3	0.98	1.19	0.97
Cer	[M+Na]	5	4	1.02	-6.9	1
Cer	[M+Na]	5	5	0.96	8.14	0.99
Cer	[M+Na]	5	6	1.01	-6.52	1
Cer	[M+Na]	5	7	1.01	-6.41	0.96
Cer	[M+Na]	5	8	0.99	-1.41	0.98
Cer	[M+Na]	5	9	0.97	3.43	0.95
Cer	[M+Na]	5	10	0.99	0.14	0.97
Cer	[M+Na]	5	11	1.02	-7.12	1
Cer	[M+Na]	5	12	0.98	2.91	0.98
Cer	[M+Na]	5	13	0.87	29.92	0.95
Cer	[M+Na]	5	14	1.02	-8.43	1
Cer	[M+Na]	5	15	1.02	-9.13	1
Cer	[M+Na]	5	16	1.02	-9.5	0.99
Cer	[M+Na]	5	17	1.05	-15.86	0.98
Cer	[M+Na]	5	18	1.03	-11.12	1
Cer	[M+Na]	5	19	1.02	-9.37	1
Cer	[M+Na]	5	20	1.03	-11.48	1
Cer	[M+Na]	5	21	1	-4.57	0.96
Cer	[M+Na]	5	22	1.02	-8.15	1
Cer	[M+Na]	5	23	0.91	21.05	0.98
Cer	[M+Na]	5	24	1.02	-7.26	1
Cer	[M+Na]	5	25	1.03	-10.99	1
Cer	[M+Na]	5	26	1.04	-12.61	0.96
Cer	[M+Na]	5	27	0.99	0.64	0.93
Cer	[M+Na]	5	28	1.02	-8.92	1
Cer	[M+Na]	5	29	1.02	-7.54	1
Cer	[M+Na]	5	30	0.99	-0.08	0.98
Cer	[M+Na]	5	31	1.03	-11.5	1
Cer	[M+Na]	5	32	1.03	-10.5	1
Cer	[M+Na]	5	33	1.01	-6.57	1
Cer	[M+Na]	5	34	1.03	-10.83	0.98
Cer	[M+Na]	5	35	0.97	5.35	0.99
Cer	[M+Na]	5	36	0.95	10.64	0.99
Cer	[M+Na]	5	37	0.99	-1.31	0.99
Cer	[M+Na]	5	38	1.03	-11.25	0.96
Cer	[M+Na]	5	39	1.03	-10.64	0.97
Cer	[M+Na]	5	40	1.07	-21.68	0.96
Cer	[M+Na]	5	41	1.06	-19.79	0.98
Cer	[M+Na]	5	42	1.18	-48.36	0.95
Cer	[M+Na]	5	43	1.05	-16.29	0.97
Cer	[M+Na]	5	44	1.02	-9.52	1
Cer	[M+Na]	5	45	1.03	-11.47	1
Cer	[M+Na]	5	46	0.88	28.05	0.95
Cer	[M+Na]	5	47	0.98	2.43	1
Cer	[M+Na]	5	48	1.05	-15.3	0.98
Cer	[M+Na]	5	49	1.29	-76.99	0.91
Cer	[M+Na]	5	50	1.04	-13.45	0.98
Cer	[M+Na]	5	51	0.97	4.67	0.98
Cer	[M+Na]	5	52	1.03	-11.72	1
Cer	[M+Na]	5	53	1.01	-6.54	1
Cer	[M+Na]	5	54	0.94	13.45	0.99
Cer	[M+Na]	5	55	1	-2.79	0.97
Cer	[M+Na]	5	56	1	-2.12	0.99
Cer	[M+Na]	5	57	1.01	-6.12	1
Cer	[M+Na]	5	58	1.02	-9.33	1
Cer	[M+Na]	5	59	1.02	-8.77	1
Cer	[M+Na]	5	60	0.98	2.76	0.99
Cer	[M+Na]	5	61	1.02	-6.88	1
Cer	[M+Na]	5	62	0.98	1.17	0.98
Cer	[M+Na]	5	63	0.97	5.38	1
Cer	[M+Na]	5	64	1.01	-6.58	1
Cer	[M+Na]	5	65	1.01	-6.14	0.99
Cer	[M+Na]	5	66	1.02	-7.28	1
Cer	[M+Na]	5	67	1.02	-8.77	1
Cer	[M+Na]	5	68	1.04	-14.44	0.93
Cer	[M+Na]	5	69	0.96	6.45	0.98
Cer	[M+Na]	5	70	0.98	2.22	0.97
Cer	[M+Na]	5	71	0.76	58.88	0.99
Cer	[M+Na]	5	72	0.98	2.39	0.99
Cer	[M+Na]	5	73	1.02	-7.87	1
Cer	[M+Na]	5	74	1.03	-11.4	1
Cer	[M+Na]	5	75	1.05	-15.27	0.98
Cer	[M+Na]	5	76	0.96	8	0.98
Cer	[M+Na]	5	77	1.03	-11.37	1
Cer	[M+Na]	5	78	1.06	-18.71	0.96
Cer	[M+Na]	5	79	1.02	-9.46	1
Cer	[M+Na]	5	80	1.04	-12.79	0.96
Cer	[M+Na]	5	81	1.01	-5.7	0.99
Cer	[M+Na]	5	82	1.01	-5.66	1
Cer	[M+Na]	5	83	1.02	-9.4	1
Cer	[M+Na]	5	84	1.02	-9.36	1
Cer	[M+Na]	5	85	1.01	-4.47	0.97
Cer	[M+Na]	5	86	1.02	-7.28	1
Cer	[M+Na]	5	87	1.03	-12.3	1
Cer	[M+Na]	5	88	1.01	-5.66	1
Cer	[M+Na]	5	89	0.98	2.87	0.99
Cer	[M+Na]	5	90	1.02	-8.12	1
Cer	[M+Na]	5	91	1.03	-10.45	1
Cer	[M+Na]	5	92	0.96	6.61	0.99
Cer	[M+Na]	5	93	1.03	-10.06	1
Cer	[M+Na]	5	94	0.96	6.37	0.99
Cer	[M+Na]	5	95	1.02	-7.48	1
Cer	[M+Na]	5	96	0.98	2.67	1
Cer	[M+Na]	5	97	1.02	-8.56	1
Cer	[M+Na]	5	98	1.02	-9.46	1
Cer	[M+Na]	5	99	0.99	-0.67	0.98
Cer	[M+Na]	5	100	1.09	-26.51	0.94
Cer	[M+Na]	6	1	1.01	-5.42	1
Cer	[M+Na]	6	2	1.01	-5.37	1
Cer	[M+Na]	6	3	0.98	1.73	0.95
Cer	[M+Na]	6	4	0.77	57.08	0.99
Cer	[M+Na]	6	5	1.02	-7.8	1
Cer	[M+Na]	6	6	1.04	-13.15	0.99
Cer	[M+Na]	6	7	0.96	7.08	0.98
Cer	[M+Na]	6	8	1.02	-9.47	1
Cer	[M+Na]	6	9	0.99	-1.43	0.99
Cer	[M+Na]	6	10	0.96	7.95	0.98
Cer	[M+Na]	6	11	0.98	2.91	0.99
Cer	[M+Na]	6	12	1	-2.82	0.97
Cer	[M+Na]	6	13	0.99	0.33	1
Cer	[M+Na]	6	14	0.99	-0.39	0.98
Cer	[M+Na]	6	15	1.02	-7.18	1
Cer	[M+Na]	6	16	1.02	-8.66	1
Cer	[M+Na]	6	17	1.02	-8.23	1
Cer	[M+Na]	6	18	1.02	-8.81	1
Cer	[M+Na]	6	19	1.02	-7.37	1
Cer	[M+Na]	6	20	1.07	-22	0.98
Cer	[M+Na]	6	21	0.97	5.19	1
Cer	[M+Na]	6	22	1.02	-8.49	1
Cer	[M+Na]	6	23	1.02	-7.9	1
Cer	[M+Na]	6	24	1.03	-10.95	1
Cer	[M+Na]	6	25	1.02	-7.37	1
Cer	[M+Na]	6	26	1.02	-7.41	1
Cer	[M+Na]	6	27	1.03	-11.02	0.96
Cer	[M+Na]	6	28	1.02	-7.45	1
Cer	[M+Na]	6	29	1	-3.26	0.99
Cer	[M+Na]	6	30	1.02	-7.83	1
Cer	[M+Na]	6	31	1	-2.57	0.97
Cer	[M+Na]	6	32	1.04	-14.3	0.94
Cer	[M+Na]	6	33	1.02	-7.76	1
Cer	[M+Na]	6	34	1.02	-8.57	1
Cer	[M+Na]	6	35	1.02	-8.4	1
Cer	[M+Na]	6	36	0.96	6.96	0.99
Cer	[M+Na]	6	37	1.01	-5.79	1
Cer	[M+Na]	6	38	0.98	1.4	0.97
Cer	[M+Na]	6	39	1.03	-12.05	0.98
Cer	[M+Na]	6	40	1.02	-7.6	1
Cer	[M+Na]	6	41	1.01	-6.7	1
Cer	[M+Na]	6	42	1.01	-6.35	1
Cer	[M+Na]	6	43	0.96	6.73	0.98
Cer	[M+Na]	6	44	1.01	-4.79	0.99
Cer	[M+Na]	6	45	1.02	-7.69	0.96
Cer	[M+Na]	6	46	0.97	4.12	0.99
Cer	[M+Na]	6	47	1.03	-10.13	1
Cer	[M+Na]	6	48	1.02	-9.57	1
Cer	[M+Na]	6	49	0.98	1.59	0.98
Cer	[M+Na]	6	50	1.02	-8.6	1
Cer	[M+Na]	6	51	0.98	1.32	0.98
Cer	[M+Na]	6	52	1.01	-5.4	1
Cer	[M+Na]	6	53	1.01	-5.43	0.97
Cer	[M+Na]	6	54	0.97	4.62	0.99
Cer	[M+Na]	6	55	1.06	-18.4	0.96
Cer	[M+Na]	6	56	1.02	-8.55	1
Cer	[M+Na]	6	57	1.02	-9.53	1
Cer	[M+Na]	6	58	0.99	-0.27	0.97
Cer	[M+Na]	6	59	1.02	-8.49	1
Cer	[M+Na]	6	60	1.04	-14.54	0.98
Cer	[M+Na]	6	61	0.99	-1.56	0.98
Cer	[M+Na]	6	62	1.02	-8.53	1
Cer	[M+Na]	6	63	1	-4.58	0.96
Cer	[M+Na]	6	64	1.01	-6.7	0.97
Cer	[M+Na]	6	65	1.02	-9.92	0.99
Cer	[M+Na]	6	66	1.02	-8.44	1
Cer	[M+Na]	6	67	0.98	2.2	0.97
Cer	[M+Na]	6	68	1.03	-11.07	1
Cer	[M+Na]	6	69	1.01	-6.8	0.98
Cer	[M+Na]	6	70	1.02	-8.71	0.97
Cer	[M+Na]	6	71	1.02	-8.52	1
Cer	[M+Na]	6	72	0.95	8.72	0.98
Cer	[M+Na]	6	73	1.02	-9.49	1
Cer	[M+Na]	6	74	1.02	-9.79	1
Cer	[M+Na]	6	75	1	-3.18	0.99
Cer	[M+Na]	6	76	0.98	1.25	0.99
Cer	[M+Na]	6	77	0.96	8.1	0.96
Cer	[M+Na]	6	78	1.01	-4.98	0.99
Cer	[M+Na]	6	79	1.03	-11.36	0.96
Cer	[M+Na]	6	80	1.05	-16.95	0.98
Cer	[M+Na]	6	81	0.99	-0.02	0.98
Cer	[M+Na]	6	82	1.03	-9.75	0.97
Cer	[M+Na]	6	83	0.96	6.02	1
Cer	[M+Na]	6	84	1.07	-20.72	0.97
Cer	[M+Na]	6	85	1.01	-5.72	0.92
Cer	[M+Na]	6	86	1.02	-8.23	1
Cer	[M+Na]	6	87	1.03	-12.41	1
Cer	[M+Na]	6	88	0.97	5.81	0.96
Cer	[M+Na]	6	89	1.02	-9.12	1
Cer	[M+Na]	6	90	0.98	1	1
Cer	[M+Na]	6	91	1.01	-4.78	0.98
Cer	[M+Na]	6	92	1.01	-6.37	1
Cer	[M+Na]	6	93	1.01	-5.58	1
Cer	[M+Na]	6	94	1.12	-32.86	0.93
Cer	[M+Na]	6	95	1.01	-6.63	1
Cer	[M+Na]	6	96	1.02	-7.77	1
Cer	[M+Na]	6	97	1.02	-8.42	1
Cer	[M+Na]	6	98	1	-2.6	0.93
Cer	[M+Na]	6	99	1.07	-21.75	0.98
Cer	[M+Na]	6	100	1.02	-8.75	1
Cer	[M+HCOO]	3	1	0.94	13.43	0.98
Cer	[M+HCOO]	3	2	1.07	-20.4	1
Cer	[M+HCOO]	3	3	0.91	20.68	1
Cer	[M+HCOO]	3	4	0.93	16.86	1
Cer	[M+HCOO]	3	5	0.84	40	0.98
Cer	[M+HCOO]	3	6	0.99	1.1	1
Cer	[M+HCOO]	3	7	0.56	115.15	0.6
Cer	[M+HCOO]	3	8	1.01	-4.43	1
Cer	[M+HCOO]	3	9	1	-1.22	1
Cer	[M+HCOO]	3	10	0.91	21.08	1
Cer	[M+HCOO]	3	11	1.12	-33.07	1
Cer	[M+HCOO]	3	12	0.86	33.98	0.95
Cer	[M+HCOO]	3	13	1.01	-6.07	1
Cer	[M+HCOO]	3	14	0.73	68.75	1
Cer	[M+HCOO]	3	15	1.11	-31.15	1
Cer	[M+HCOO]	3	16	0.99	-0.56	1
Cer	[M+HCOO]	3	17	1.02	-7.32	1
Cer	[M+HCOO]	3	18	1	-3.2	0.99
Cer	[M+HCOO]	3	19	1.01	-4.7	1
Cer	[M+HCOO]	3	20	1.03	-10.23	1
Cer	[M+HCOO]	3	21	0.79	52.78	0.98
Cer	[M+HCOO]	3	22	0.76	61.47	0.98
Cer	[M+HCOO]	3	23	0.82	45.27	0.96
Cer	[M+HCOO]	3	24	0.84	40.91	1
Cer	[M+HCOO]	3	25	1.12	-32.72	1
Cer	[M+HCOO]	3	26	1.02	-7.35	1
Cer	[M+HCOO]	3	27	0.96	8.58	0.97
Cer	[M+HCOO]	3	28	0.96	9.23	0.99
Cer	[M+HCOO]	3	29	1.02	-9.32	1
Cer	[M+HCOO]	3	30	0.9	23.99	0.98
Cer	[M+HCOO]	3	31	0.99	-0.58	1
Cer	[M+HCOO]	3	32	1.11	-30.89	1
Cer	[M+HCOO]	3	33	0.86	34.29	0.97
Cer	[M+HCOO]	3	34	0.95	12.11	0.96
Cer	[M+HCOO]	3	35	1.01	-6.01	1
Cer	[M+HCOO]	3	36	0.83	42.25	0.99
Cer	[M+HCOO]	3	37	0.8	50.14	0.99
Cer	[M+HCOO]	3	38	1.01	-6.23	1
Cer	[M+HCOO]	3	39	1.04	-11.35	0.98
Cer	[M+HCOO]	3	40	0.98	2.33	1
Cer	[M+HCOO]	3	41	0.79	52.21	0.99
Cer	[M+HCOO]	3	42	0.99	0.04	1
Cer	[M+HCOO]	3	43	1.02	-7.03	0.99
Cer	[M+HCOO]	3	44	1.1	-28.91	1
Cer	[M+HCOO]	3	45	0.91	20.9	1
Cer	[M+HCOO]	3	46	1	-1.89	1
Cer	[M+HCOO]	3	47	0.96	8.83	0.99
Cer	[M+HCOO]	3	48	0.79	53.87	1
Cer	[M+HCOO]	3	49	0.98	2.91	0.99
Cer	[M+HCOO]	3	50	0.72	71.74	0.88
Cer	[M+HCOO]	3	51	0.82	46.25	1
Cer	[M+HCOO]	3	52	0.88	29.67	0.9
Cer	[M+HCOO]	3	53	0.98	5.01	1
Cer	[M+HCOO]	3	54	1.02	-7.54	0.95
Cer	[M+HCOO]	3	55	1.01	-5.67	0.99
Cer	[M+HCOO]	3	56	1	-1.43	1
Cer	[M+HCOO]	3	57	0.99	0.84	1
Cer	[M+HCOO]	3	58	0.72	71.66	1
Cer	[M+HCOO]	3	59	1.09	-26.03	0.98
Cer	[M+HCOO]	3	60	1.09	-24.3	0.99
Cer	[M+HCOO]	3	61	0.88	30.18	0.99
Cer	[M+HCOO]	3	62	1	-3.33	1
Cer	[M+HCOO]	3	63	1.01	-3.93	1
Cer	[M+HCOO]	3	64	1	-2.79	1
Cer	[M+HCOO]	3	65	0.85	38.08	0.96
Cer	[M+HCOO]	3	66	1.12	-33.5	0.97
Cer	[M+HCOO]	3	67	0.83	41.87	0.99
Cer	[M+HCOO]	3	68	1	-3.06	1
Cer	[M+HCOO]	3	69	1.02	-7.57	0.97
Cer	[M+HCOO]	3	70	0.96	8.49	1
Cer	[M+HCOO]	3	71	1	-3.43	1
Cer	[M+HCOO]	3	72	0.84	40.83	0.99
Cer	[M+HCOO]	3	73	1.06	-17.81	1
Cer	[M+HCOO]	3	74	0.96	7.83	0.98
Cer	[M+HCOO]	3	75	0.98	3.83	1
Cer	[M+HCOO]	3	76	0.79	52.81	0.91
Cer	[M+HCOO]	3	77	0.96	6.88	0.98
Cer	[M+HCOO]	3	78	1.01	-5.98	1
Cer	[M+HCOO]	3	79	1.01	-4.6	1
Cer	[M+HCOO]	3	80	0.92	19.27	1
Cer	[M+HCOO]	3	81	1.01	-6.12	1
Cer	[M+HCOO]	3	82	0.79	52.82	1
Cer	[M+HCOO]	3	83	1.01	-3.78	1
Cer	[M+HCOO]	3	84	0.86	33.61	1
Cer	[M+HCOO]	3	85	0.97	6.71	0.96
Cer	[M+HCOO]	3	86	0.98	2.64	1
Cer	[M+HCOO]	3	87	0.96	8.94	1
Cer	[M+HCOO]	3	88	0.77	59.57	1
Cer	[M+HCOO]	3	89	0.99	0.75	1
Cer	[M+HCOO]	3	90	0.69	79.34	0.9
Cer	[M+HCOO]	3	91	1	-3.06	1
Cer	[M+HCOO]	3	92	0.99	0.73	1
Cer	[M+HCOO]	3	93	0.72	71.65	1
Cer	[M+HCOO]	3	94	1.23	-61.57	0.95
Cer	[M+HCOO]	3	95	1.01	-4.18	1
Cer	[M+HCOO]	3	96	0.86	33.58	1
Cer	[M+HCOO]	3	97	0.88	30.23	0.97
Cer	[M+HCOO]	3	98	0.99	1.39	1
Cer	[M+HCOO]	3	99	0.93	16.34	0.99
Cer	[M+HCOO]	3	100	1	-2.84	1
Cer	[M+HCOO]	4	1	1.03	-10.4	0.99
Cer	[M+HCOO]	4	2	0.98	2.15	1
Cer	[M+HCOO]	4	3	1	-2.94	0.96
Cer	[M+HCOO]	4	4	0.8	50.63	0.92
Cer	[M+HCOO]	4	5	0.91	20.29	0.99
Cer	[M+HCOO]	4	6	0.95	12.28	0.97
Cer	[M+HCOO]	4	7	0.94	12.42	0.99
Cer	[M+HCOO]	4	8	0.97	4.56	0.97
Cer	[M+HCOO]	4	9	1.11	-30.45	0.96
Cer	[M+HCOO]	4	10	1	-1.22	1
Cer	[M+HCOO]	4	11	1.03	-10.93	0.99
Cer	[M+HCOO]	4	12	0.98	2.08	0.92
Cer	[M+HCOO]	4	13	0.99	1.41	1
Cer	[M+HCOO]	4	14	0.98	2.29	1
Cer	[M+HCOO]	4	15	1.03	-9.26	0.98
Cer	[M+HCOO]	4	16	0.99	-0.13	1
Cer	[M+HCOO]	4	17	1.11	-31.19	1
Cer	[M+HCOO]	4	18	0.99	1.69	1
Cer	[M+HCOO]	4	19	0.9	23.33	0.98
Cer	[M+HCOO]	4	20	0.99	1.41	1
Cer	[M+HCOO]	4	21	0.88	29.51	1
Cer	[M+HCOO]	4	22	0.76	60.93	0.98
Cer	[M+HCOO]	4	23	1.08	-21.67	0.99
Cer	[M+HCOO]	4	24	1	-3.52	1
Cer	[M+HCOO]	4	25	1	-1.49	1
Cer	[M+HCOO]	4	26	1.09	-26.63	0.98
Cer	[M+HCOO]	4	27	0.88	30.86	0.99
Cer	[M+HCOO]	4	28	1.01	-3.92	1
Cer	[M+HCOO]	4	29	1.04	-12.75	0.99
Cer	[M+HCOO]	4	30	0.92	19.37	0.99
Cer	[M+HCOO]	4	31	1.06	-17.74	1
Cer	[M+HCOO]	4	32	0.98	3.51	1
Cer	[M+HCOO]	4	33	1.01	-4.82	1
Cer	[M+HCOO]	4	34	1.01	-4.3	0.97
Cer	[M+HCOO]	4	35	1.01	-4.62	1
Cer	[M+HCOO]	4	36	1.01	-4.95	1
Cer	[M+HCOO]	4	37	1.03	-8.86	0.99
Cer	[M+HCOO]	4	38	0.88	29.4	0.99
Cer	[M+HCOO]	4	39	0.99	1.21	0.99
Cer	[M+HCOO]	4	40	0.72	71.38	1
Cer	[M+HCOO]	4	41	0.99	-0.81	1
Cer	[M+HCOO]	4	42	0.97	4.69	0.96
Cer	[M+HCOO]	4	43	0.91	21.28	0.98
Cer	[M+HCOO]	4	44	0.96	7.51	0.97
Cer	[M+HCOO]	4	45	0.88	30.27	0.95
Cer	[M+HCOO]	4	46	1.01	-4.57	1
Cer	[M+HCOO]	4	47	0.88	30.33	0.98
Cer	[M+HCOO]	4	48	0.99	0.37	1
Cer	[M+HCOO]	4	49	1.09	-24.48	0.97
Cer	[M+HCOO]	4	50	1	-2.93	1
Cer	[M+HCOO]	4	51	0.99	-0.42	1
Cer	[M+HCOO]	4	52	0.85	35.93	0.96
Cer	[M+HCOO]	4	53	1	-0.93	1
Cer	[M+HCOO]	4	54	1.05	-15.81	0.99
Cer	[M+HCOO]	4	55	1.11	-31.26	1
Cer	[M+HCOO]	4	56	0.84	40.5	0.98
Cer	[M+HCOO]	4	57	1.01	-4.92	1
Cer	[M+HCOO]	4	58	0.99	-0.51	0.99
Cer	[M+HCOO]	4	59	1	-3.55	1
Cer	[M+HCOO]	4	60	0.99	0.63	1
Cer	[M+HCOO]	4	61	0.98	3.26	1
Cer	[M+HCOO]	4	62	1.01	-4.99	0.99
Cer	[M+HCOO]	4	63	1	-2.48	1
Cer	[M+HCOO]	4	64	1.01	-5.29	1
Cer	[M+HCOO]	4	65	1.37	-97.28	0.95
Cer	[M+HCOO]	4	66	0.98	3.99	1
Cer	[M+HCOO]	4	67	0.93	16.28	1
Cer	[M+HCOO]	4	68	1.02	-7.88	0.98
Cer	[M+HCOO]	4	69	1.12	-32.2	1
Cer	[M+HCOO]	4	70	0.87	31.45	0.99
Cer	[M+HCOO]	4	71	1.08	-22.3	0.98
Cer	[M+HCOO]	4	72	0.84	40.26	0.97
Cer	[M+HCOO]	4	73	0.83	42.16	0.98
Cer	[M+HCOO]	4	74	0.85	37.67	0.93
Cer	[M+HCOO]	4	75	1.06	-18.54	1
Cer	[M+HCOO]	4	76	0.98	2.6	0.98
Cer	[M+HCOO]	4	77	1.02	-8.51	0.99
Cer	[M+HCOO]	4	78	0.93	15.65	0.99
Cer	[M+HCOO]	4	79	0.84	40.52	0.99
Cer	[M+HCOO]	4	80	1	-3.12	0.98
Cer	[M+HCOO]	4	81	0.99	1.03	1
Cer	[M+HCOO]	4	82	1.01	-3.64	0.95
Cer	[M+HCOO]	4	83	0.88	29.22	0.97
Cer	[M+HCOO]	4	84	0.94	12.62	0.98
Cer	[M+HCOO]	4	85	0.99	1.55	0.99
Cer	[M+HCOO]	4	86	0.79	52.68	1
Cer	[M+HCOO]	4	87	1.01	-5.42	1
Cer	[M+HCOO]	4	88	0.9	23.74	0.97
Cer	[M+HCOO]	4	89	0.91	21.89	0.97
Cer	[M+HCOO]	4	90	0.9	23.23	0.98
Cer	[M+HCOO]	4	91	0.94	12.59	0.98
Cer	[M+HCOO]	4	92	1.07	-20.13	1
Cer	[M+HCOO]	4	93	1.02	-8.22	0.99
Cer	[M+HCOO]	4	94	0.97	6.58	0.98
Cer	[M+HCOO]	4	95	1.03	-10.12	0.97
Cer	[M+HCOO]	4	96	1.06	-16.81	1
Cer	[M+HCOO]	4	97	0.89	26.53	0.99
Cer	[M+HCOO]	4	98	1	-1.94	1
Cer	[M+HCOO]	4	99	1	-1.89	1
Cer	[M+HCOO]	4	100	1.04	-13.54	0.99
Cer	[M+HCOO]	5	1	0.99	-0.32	1
Cer	[M+HCOO]	5	2	1	-0.87	1
Cer	[M+HCOO]	5	3	1	-2.02	1
Cer	[M+HCOO]	5	4	1	-2.27	0.97
Cer	[M+HCOO]	5	5	1.01	-5.23	0.99
Cer	[M+HCOO]	5	6	0.99	0.02	1
Cer	[M+HCOO]	5	7	0.91	20.48	0.95
Cer	[M+HCOO]	5	8	0.83	41.2	0.99
Cer	[M+HCOO]	5	9	0.98	2.73	0.96
Cer	[M+HCOO]	5	10	1.1	-28.13	0.97
Cer	[M+HCOO]	5	11	0.81	48.82	1
Cer	[M+HCOO]	5	12	1.01	-4.67	1
Cer	[M+HCOO]	5	13	0.78	55.77	0.99
Cer	[M+HCOO]	5	14	1.01	-3.77	1
Cer	[M+HCOO]	5	15	0.99	1.08	0.99
Cer	[M+HCOO]	5	16	1.11	-31.78	1
Cer	[M+HCOO]	5	17	0.9	24.41	0.98
Cer	[M+HCOO]	5	18	0.99	1.66	1
Cer	[M+HCOO]	5	19	1.01	-5.35	0.98
Cer	[M+HCOO]	5	20	0.87	31.49	0.96
Cer	[M+HCOO]	5	21	1.01	-4.45	1
Cer	[M+HCOO]	5	22	1.02	-7.57	0.99
Cer	[M+HCOO]	5	23	0.99	0.3	1
Cer	[M+HCOO]	5	24	1	-3.05	1
Cer	[M+HCOO]	5	25	1	-2.6	1
Cer	[M+HCOO]	5	26	0.93	16.27	1
Cer	[M+HCOO]	5	27	0.99	1.21	1
Cer	[M+HCOO]	5	28	0.94	13.79	0.98
Cer	[M+HCOO]	5	29	1	-2.13	1
Cer	[M+HCOO]	5	30	0.87	32.58	0.98
Cer	[M+HCOO]	5	31	1	-3.49	0.99
Cer	[M+HCOO]	5	32	0.81	48.28	0.99
Cer	[M+HCOO]	5	33	1.01	-4.33	0.99
Cer	[M+HCOO]	5	34	0.99	1.3	0.99
Cer	[M+HCOO]	5	35	1	-3	1
Cer	[M+HCOO]	5	36	0.98	2.93	1
Cer	[M+HCOO]	5	37	0.87	31.05	0.99
Cer	[M+HCOO]	5	38	0.9	22.95	0.96
Cer	[M+HCOO]	5	39	1	-3.54	1
Cer	[M+HCOO]	5	40	0.98	3.07	1
Cer	[M+HCOO]	5	41	0.99	1.06	1
Cer	[M+HCOO]	5	42	0.83	41.78	0.99
Cer	[M+HCOO]	5	43	0.92	18.3	0.99
Cer	[M+HCOO]	5	44	0.89	26.57	0.97
Cer	[M+HCOO]	5	45	0.99	0.25	1
Cer	[M+HCOO]	5	46	0.99	-0.22	0.99
Cer	[M+HCOO]	5	47	1	-0.72	1
Cer	[M+HCOO]	5	48	1.01	-5.06	1
Cer	[M+HCOO]	5	49	1.04	-11.72	0.99
Cer	[M+HCOO]	5	50	0.99	0.87	1
Cer	[M+HCOO]	5	51	0.99	1.89	1
Cer	[M+HCOO]	5	52	0.99	0.65	1
Cer	[M+HCOO]	5	53	0.98	3.89	0.99
Cer	[M+HCOO]	5	54	1.04	-13.59	0.99
Cer	[M+HCOO]	5	55	0.95	10.34	0.98
Cer	[M+HCOO]	5	56	0.98	2.77	1
Cer	[M+HCOO]	5	57	1	-2.57	1
Cer	[M+HCOO]	5	58	0.98	2.74	1
Cer	[M+HCOO]	5	59	0.96	8.6	0.99
Cer	[M+HCOO]	5	60	1.01	-5.34	1
Cer	[M+HCOO]	5	61	0.88	28.52	0.98
Cer	[M+HCOO]	5	62	0.87	32.57	1
Cer	[M+HCOO]	5	63	1	-3.35	1
Cer	[M+HCOO]	5	64	1.07	-21.35	1
Cer	[M+HCOO]	5	65	0.96	9.05	0.96
Cer	[M+HCOO]	5	66	1.01	-3.98	1
Cer	[M+HCOO]	5	67	1	-3.25	1
Cer	[M+HCOO]	5	68	0.99	0.48	0.96
Cer	[M+HCOO]	5	69	0.99	-0.73	1
Cer	[M+HCOO]	5	70	0.99	0.85	0.96
Cer	[M+HCOO]	5	71	0.99	-0.22	1
Cer	[M+HCOO]	5	72	1.01	-6.06	1
Cer	[M+HCOO]	5	73	0.98	1.64	0.99
Cer	[M+HCOO]	5	74	0.97	4.44	0.99
Cer	[M+HCOO]	5	75	0.84	40.79	0.98
Cer	[M+HCOO]	5	76	0.99	-0.36	1
Cer	[M+HCOO]	5	77	1.01	-5.83	1
Cer	[M+HCOO]	5	78	0.85	37.47	0.99
Cer	[M+HCOO]	5	79	0.98	2.6	1
Cer	[M+HCOO]	5	80	1	-2.03	1
Cer	[M+HCOO]	5	81	0.86	33.44	0.96
Cer	[M+HCOO]	5	82	1	-2.3	1
Cer	[M+HCOO]	5	83	1	-2.68	1
Cer	[M+HCOO]	5	84	1	-2.82	0.98
Cer	[M+HCOO]	5	85	0.99	1.09	1
Cer	[M+HCOO]	5	86	0.99	1.32	1
Cer	[M+HCOO]	5	87	1	-1	1
Cer	[M+HCOO]	5	88	1	-3.27	1
Cer	[M+HCOO]	5	89	1	-1.09	1
Cer	[M+HCOO]	5	90	1.01	-6.43	1
Cer	[M+HCOO]	5	91	0.93	15.42	0.99
Cer	[M+HCOO]	5	92	0.99	0.9	1
Cer	[M+HCOO]	5	93	0.91	22.75	0.98
Cer	[M+HCOO]	5	94	0.99	0.21	0.99
Cer	[M+HCOO]	5	95	0.99	-0.36	1
Cer	[M+HCOO]	5	96	1	-3.16	0.99
Cer	[M+HCOO]	5	97	0.98	2.21	1
Cer	[M+HCOO]	5	98	0.99	1.1	0.97
Cer	[M+HCOO]	5	99	1	-1.58	1
Cer	[M+HCOO]	5	100	1.06	-17.61	0.97
Cer	[M+HCOO]	6	1	1	-0.8	1
Cer	[M+HCOO]	6	2	1	-1.52	1
Cer	[M+HCOO]	6	3	1.02	-8.26	0.99
Cer	[M+HCOO]	6	4	0.95	10.24	0.98
Cer	[M+HCOO]	6	5	1.01	-5.54	1
Cer	[M+HCOO]	6	6	1.02	-7.93	0.99
Cer	[M+HCOO]	6	7	1.01	-4.71	1
Cer	[M+HCOO]	6	8	0.79	52.51	0.98
Cer	[M+HCOO]	6	9	0.95	11.83	0.97
Cer	[M+HCOO]	6	10	1	-1.39	1
Cer	[M+HCOO]	6	11	0.92	19.12	0.96
Cer	[M+HCOO]	6	12	0.95	10.05	0.98
Cer	[M+HCOO]	6	13	1.01	-4.79	1
Cer	[M+HCOO]	6	14	0.96	7.38	0.97
Cer	[M+HCOO]	6	15	1	-1.49	1
Cer	[M+HCOO]	6	16	1.01	-5.4	1
Cer	[M+HCOO]	6	17	0.96	7.64	0.97
Cer	[M+HCOO]	6	18	1.05	-14.87	0.98
Cer	[M+HCOO]	6	19	0.99	-0.32	1
Cer	[M+HCOO]	6	20	1	-2.19	1
Cer	[M+HCOO]	6	21	0.99	-0.16	1
Cer	[M+HCOO]	6	22	0.96	7.25	0.96
Cer	[M+HCOO]	6	23	0.89	27.89	0.98
Cer	[M+HCOO]	6	24	0.85	37.19	0.98
Cer	[M+HCOO]	6	25	0.99	0.91	0.99
Cer	[M+HCOO]	6	26	1	-2.42	1
Cer	[M+HCOO]	6	27	0.99	0.85	1
Cer	[M+HCOO]	6	28	1	-1.56	0.99
Cer	[M+HCOO]	6	29	0.99	1.29	1
Cer	[M+HCOO]	6	30	1.03	-8.74	0.98
Cer	[M+HCOO]	6	31	0.98	2.46	1
Cer	[M+HCOO]	6	32	0.99	-0.38	1
Cer	[M+HCOO]	6	33	0.87	31.6	0.99
Cer	[M+HCOO]	6	34	1	-2.07	0.99
Cer	[M+HCOO]	6	35	0.99	-0.17	0.99
Cer	[M+HCOO]	6	36	1	-3.26	1
Cer	[M+HCOO]	6	37	1.01	-4.99	0.98
Cer	[M+HCOO]	6	38	1.01	-4.68	1
Cer	[M+HCOO]	6	39	1.01	-4.52	0.99
Cer	[M+HCOO]	6	40	1	-1.33	0.97
Cer	[M+HCOO]	6	41	1	-1.77	1
Cer	[M+HCOO]	6	42	1	-1.59	1
Cer	[M+HCOO]	6	43	0.99	0.14	1
Cer	[M+HCOO]	6	44	0.98	3.46	0.97
Cer	[M+HCOO]	6	45	0.99	0.59	1
Cer	[M+HCOO]	6	46	1	-3.32	1
Cer	[M+HCOO]	6	47	0.99	1.3	1
Cer	[M+HCOO]	6	48	0.98	2.73	1
Cer	[M+HCOO]	6	49	0.99	-0.16	1
Cer	[M+HCOO]	6	50	1.02	-6.82	0.99
Cer	[M+HCOO]	6	51	1.04	-13.81	0.99
Cer	[M+HCOO]	6	52	1.08	-22.98	0.96
Cer	[M+HCOO]	6	53	1	-1.73	1
Cer	[M+HCOO]	6	54	1	-2.22	1
Cer	[M+HCOO]	6	55	1.04	-11.99	0.99
Cer	[M+HCOO]	6	56	0.98	3.79	0.97
Cer	[M+HCOO]	6	57	0.99	1.96	1
Cer	[M+HCOO]	6	58	0.97	6.4	0.98
Cer	[M+HCOO]	6	59	1	-1.03	1
Cer	[M+HCOO]	6	60	1	-2.5	1
Cer	[M+HCOO]	6	61	0.99	-0.31	0.98
Cer	[M+HCOO]	6	62	0.98	2.9	1
Cer	[M+HCOO]	6	63	1	-1.06	1
Cer	[M+HCOO]	6	64	0.98	2.99	1
Cer	[M+HCOO]	6	65	0.9	24.44	0.98
Cer	[M+HCOO]	6	66	1.01	-4.13	1
Cer	[M+HCOO]	6	67	0.96	7.21	0.97
Cer	[M+HCOO]	6	68	0.95	11.36	0.99
Cer	[M+HCOO]	6	69	1	-1.12	1
Cer	[M+HCOO]	6	70	1.04	-12.67	0.98
Cer	[M+HCOO]	6	71	0.91	22.35	0.98
Cer	[M+HCOO]	6	72	1	-1.11	1
Cer	[M+HCOO]	6	73	1	-2.4	1
Cer	[M+HCOO]	6	74	0.99	1.27	1
Cer	[M+HCOO]	6	75	0.87	32.52	0.99
Cer	[M+HCOO]	6	76	1	-3.03	1
Cer	[M+HCOO]	6	77	0.9	23.55	0.98
Cer	[M+HCOO]	6	78	0.99	0.52	1
Cer	[M+HCOO]	6	79	0.99	1.13	1
Cer	[M+HCOO]	6	80	1	-1.56	1
Cer	[M+HCOO]	6	81	0.91	21.63	0.98
Cer	[M+HCOO]	6	82	0.99	-0.43	1
Cer	[M+HCOO]	6	83	1	-2.52	1
Cer	[M+HCOO]	6	84	0.82	45.9	0.99
Cer	[M+HCOO]	6	85	0.99	-0.04	1
Cer	[M+HCOO]	6	86	0.99	-0.14	1
Cer	[M+HCOO]	6	87	0.99	1.83	1
Cer	[M+HCOO]	6	88	0.99	-0.56	1
Cer	[M+HCOO]	6	89	1.01	-5.26	1
Cer	[M+HCOO]	6	90	0.94	14.72	0.99
Cer	[M+HCOO]	6	91	0.91	22.74	0.98
Cer	[M+HCOO]	6	92	0.96	8.07	0.97
Cer	[M+HCOO]	6	93	1	-2.62	1
Cer	[M+HCOO]	6	94	1	-3.51	1
Cer	[M+HCOO]	6	95	1.01	-4.51	1
Cer	[M+HCOO]	6	96	0.82	44.37	0.97
Cer	[M+HCOO]	6	97	0.93	15.89	0.99
Cer	[M+HCOO]	6	98	0.99	-0.56	1
Cer	[M+HCOO]	6	99	1.01	-3.69	0.99
Cer	[M+HCOO]	6	100	1	-2.3	1
DG	[M+NH4]	3	1	1.17	-45.32	0.99
DG	[M+NH4]	3	2	1.24	-65.14	0.99
DG	[M+NH4]	3	3	1.59	-156.6	0.99
DG	[M+NH4]	3	4	1.14	-38.64	1
DG	[M+NH4]	3	5	1.05	-13.52	1
DG	[M+NH4]	3	6	0.95	10.38	0.99
DG	[M+NH4]	3	7	1	0.1	1
DG	[M+NH4]	3	8	0.82	44.4	0.99
DG	[M+NH4]	3	9	0.82	43.84	1
DG	[M+NH4]	3	10	1	-2.7	1
DG	[M+NH4]	3	11	0.99	2.42	1
DG	[M+NH4]	3	12	1	-1.81	1
DG	[M+NH4]	3	13	1.15	-39.88	0.98
DG	[M+NH4]	3	14	1.03	-9.68	1
DG	[M+NH4]	3	15	0.99	-0.09	0.99
DG	[M+NH4]	3	16	1.01	-5.12	1
DG	[M+NH4]	3	17	0.99	0.27	1
DG	[M+NH4]	3	18	0.94	14.89	1
DG	[M+NH4]	3	19	0.75	62.47	0.98
DG	[M+NH4]	3	20	1.08	-23.31	1
DG	[M+NH4]	3	21	1.15	-40.55	0.98
DG	[M+NH4]	3	22	1.01	-4.91	1
DG	[M+NH4]	3	23	1.02	-6.07	1
DG	[M+NH4]	3	24	1	-0.58	0.99
DG	[M+NH4]	3	25	0.94	14.28	1
DG	[M+NH4]	3	26	0.85	39.65	0.99
DG	[M+NH4]	3	27	1	-1.34	1
DG	[M+NH4]	3	28	1.05	-14.12	0.99
DG	[M+NH4]	3	29	1.09	-26.47	0.97
DG	[M+NH4]	3	30	1.05	-13.46	1
DG	[M+NH4]	3	31	1.04	-12.21	0.99
DG	[M+NH4]	3	32	0.9	23.48	0.91
DG	[M+NH4]	3	33	1.09	-24.95	1
DG	[M+NH4]	3	34	1.12	-32.97	0.99
DG	[M+NH4]	3	35	1.07	-18.96	0.99
DG	[M+NH4]	3	36	1.08	-22.15	0.96
DG	[M+NH4]	3	37	1.05	-14.13	1
DG	[M+NH4]	3	38	0.99	0.15	1
DG	[M+NH4]	3	39	0.96	8.23	1
DG	[M+NH4]	3	40	0.99	1.74	1
DG	[M+NH4]	3	41	1.08	-22.46	1
DG	[M+NH4]	3	42	0.98	3.34	1
DG	[M+NH4]	3	43	0.89	26.84	0.9
DG	[M+NH4]	3	44	0.88	29.55	0.99
DG	[M+NH4]	3	45	1.02	-6.2	1
DG	[M+NH4]	3	46	1.08	-22.78	0.99
DG	[M+NH4]	3	47	1.01	-3.16	1
DG	[M+NH4]	3	48	0.97	6.73	1
DG	[M+NH4]	3	49	0.97	5.03	0.99
DG	[M+NH4]	3	50	0.83	42.46	0.99
DG	[M+NH4]	3	51	0.68	79.46	0.99
DG	[M+NH4]	3	52	1.04	-11.08	1
DG	[M+NH4]	3	53	0.94	13.69	1
DG	[M+NH4]	3	54	0.96	9.45	1
DG	[M+NH4]	3	55	1	-2.51	1
DG	[M+NH4]	3	56	1.02	-7.01	1
DG	[M+NH4]	3	57	1.11	-31.04	0.99
DG	[M+NH4]	3	58	0.81	46.08	0.96
DG	[M+NH4]	3	59	0.73	68.36	0.99
DG	[M+NH4]	3	60	0.98	2.48	1
DG	[M+NH4]	3	61	0.66	84.51	1
DG	[M+NH4]	3	62	1.02	-7.89	1
DG	[M+NH4]	3	63	1.09	-26.47	1
DG	[M+NH4]	3	64	1.29	-76.73	0.99
DG	[M+NH4]	3	65	1.08	-22.8	1
DG	[M+NH4]	3	66	0.94	13.35	1
DG	[M+NH4]	3	67	1.01	-4.07	0.99
DG	[M+NH4]	3	68	1.04	-12.9	0.99
DG	[M+NH4]	3	69	1	-1.71	0.99
DG	[M+NH4]	3	70	1.03	-10.22	0.98
DG	[M+NH4]	3	71	1.26	-70.38	0.97
DG	[M+NH4]	3	72	1.02	-5.65	1
DG	[M+NH4]	3	73	0.97	5.41	1
DG	[M+NH4]	3	74	0.83	43.43	1
DG	[M+NH4]	3	75	0.95	11.26	0.93
DG	[M+NH4]	3	76	1.06	-18.03	1
DG	[M+NH4]	3	77	0.84	40.09	0.98
DG	[M+NH4]	3	78	0.99	0.25	0.98
DG	[M+NH4]	3	79	0.98	4.47	0.99
DG	[M+NH4]	3	80	1.07	-20.81	1
DG	[M+NH4]	3	81	0.83	41.76	0.96
DG	[M+NH4]	3	82	0.97	5.84	1
DG	[M+NH4]	3	83	0.98	2.84	0.98
DG	[M+NH4]	3	84	1.03	-9.17	1
DG	[M+NH4]	3	85	1.02	-5.59	1
DG	[M+NH4]	3	86	1.05	-15.7	0.98
DG	[M+NH4]	3	87	0.99	1.19	0.98
DG	[M+NH4]	3	88	1.01	-3.28	1
DG	[M+NH4]	3	89	0.96	9.72	1
DG	[M+NH4]	3	90	1	-1.08	1
DG	[M+NH4]	3	91	0.97	6.58	1
DG	[M+NH4]	3	92	0.94	14.34	0.98
DG	[M+NH4]	3	93	1.09	-24.78	1
DG	[M+NH4]	3	94	0.81	48.66	0.99
DG	[M+NH4]	3	95	0.97	5.36	1
DG	[M+NH4]	3	96	1.03	-8.81	1
DG	[M+NH4]	3	97	1.15	-42.38	1
DG	[M+NH4]	3	98	1.08	-23.48	0.99
DG	[M+NH4]	3	99	0.95	11.16	1
DG	[M+NH4]	3	100	1.08	-23.21	1
DG	[M+NH4]	4	1	1.11	-29.56	1
DG	[M+NH4]	4	2	1.1	-26.03	1
DG	[M+NH4]	4	3	1.02	-7.16	0.99
DG	[M+NH4]	4	4	0.97	5.27	1
DG	[M+NH4]	4	5	1.02	-6.61	0.99
DG	[M+NH4]	4	6	1.01	-5.04	1
DG	[M+NH4]	4	7	1.05	-13.87	0.98
DG	[M+NH4]	4	8	1.04	-10.89	1
DG	[M+NH4]	4	9	0.95	12.15	1
DG	[M+NH4]	4	10	1.09	-26.23	1
DG	[M+NH4]	4	11	1.13	-35.07	1
DG	[M+NH4]	4	12	1.11	-29.3	0.99
DG	[M+NH4]	4	13	0.98	2.72	1
DG	[M+NH4]	4	14	1.02	-5.51	1
DG	[M+NH4]	4	15	0.97	4.99	0.99
DG	[M+NH4]	4	16	1	-2.58	0.99
DG	[M+NH4]	4	17	0.9	23.15	0.99
DG	[M+NH4]	4	18	1.01	-3.63	1
DG	[M+NH4]	4	19	0.99	0.14	0.98
DG	[M+NH4]	4	20	1.05	-14.76	1
DG	[M+NH4]	4	21	1.07	-20.9	1
DG	[M+NH4]	4	22	0.96	9.71	1
DG	[M+NH4]	4	23	1.03	-9.03	1
DG	[M+NH4]	4	24	0.98	3.87	1
DG	[M+NH4]	4	25	1.1	-28.44	0.99
DG	[M+NH4]	4	26	1.02	-6.5	0.99
DG	[M+NH4]	4	27	1	-2.63	1
DG	[M+NH4]	4	28	0.98	3.66	0.98
DG	[M+NH4]	4	29	1.05	-14.17	1
DG	[M+NH4]	4	30	0.98	4.48	1
DG	[M+NH4]	4	31	1.27	-69.64	0.96
DG	[M+NH4]	4	32	1.03	-9.17	0.99
DG	[M+NH4]	4	33	0.91	21.43	1
DG	[M+NH4]	4	34	1	-0.37	0.98
DG	[M+NH4]	4	35	1.08	-21.44	0.97
DG	[M+NH4]	4	36	1.06	-18.18	1
DG	[M+NH4]	4	37	0.88	29.45	0.92
DG	[M+NH4]	4	38	0.98	3.05	1
DG	[M+NH4]	4	39	1.15	-41.22	0.99
DG	[M+NH4]	4	40	0.98	2.46	1
DG	[M+NH4]	4	41	1.05	-15.71	0.99
DG	[M+NH4]	4	42	1.05	-14.41	0.98
DG	[M+NH4]	4	43	1.02	-6.12	0.99
DG	[M+NH4]	4	44	1.07	-20.81	1
DG	[M+NH4]	4	45	0.89	27.42	0.98
DG	[M+NH4]	4	46	1	-2.36	0.99
DG	[M+NH4]	4	47	1.01	-4.9	0.99
DG	[M+NH4]	4	48	0.95	12.73	0.99
DG	[M+NH4]	4	49	0.94	13.43	0.99
DG	[M+NH4]	4	50	1.06	-16.16	1
DG	[M+NH4]	4	51	0.98	2.74	1
DG	[M+NH4]	4	52	0.98	5.21	0.99
DG	[M+NH4]	4	53	0.95	11.35	0.99
DG	[M+NH4]	4	54	1.04	-11.69	0.98
DG	[M+NH4]	4	55	1.02	-5.32	1
DG	[M+NH4]	4	56	1	-1.53	0.97
DG	[M+NH4]	4	57	1	-0.16	1
DG	[M+NH4]	4	58	0.98	2.34	1
DG	[M+NH4]	4	59	0.99	1.47	0.99
DG	[M+NH4]	4	60	1.03	-9.11	1
DG	[M+NH4]	4	61	1	-0.45	0.99
DG	[M+NH4]	4	62	0.98	2.95	1
DG	[M+NH4]	4	63	1.04	-12.79	0.99
DG	[M+NH4]	4	64	1.03	-10.51	0.98
DG	[M+NH4]	4	65	1.04	-12.58	0.98
DG	[M+NH4]	4	66	1.09	-24.13	0.97
DG	[M+NH4]	4	67	0.97	6.35	1
DG	[M+NH4]	4	68	1	-2.88	1
DG	[M+NH4]	4	69	1.01	-3.22	0.99
DG	[M+NH4]	4	70	0.97	5.41	0.99
DG	[M+NH4]	4	71	0.85	36.28	0.96
DG	[M+NH4]	4	72	1	-0.74	1
DG	[M+NH4]	4	73	1	-2.97	1
DG	[M+NH4]	4	74	1.04	-11.71	0.99
DG	[M+NH4]	4	75	0.98	3.63	1
DG	[M+NH4]	4	76	0.91	21.21	0.92
DG	[M+NH4]	4	77	1.05	-14.17	0.99
DG	[M+NH4]	4	78	1.14	-37.32	0.99
DG	[M+NH4]	4	79	1.05	-13.52	0.98
DG	[M+NH4]	4	80	0.96	10.23	1
DG	[M+NH4]	4	81	0.9	23.54	1
DG	[M+NH4]	4	82	0.84	39.21	0.91
DG	[M+NH4]	4	83	0.98	4.32	1
DG	[M+NH4]	4	84	1	-1.97	0.99
DG	[M+NH4]	4	85	1.01	-4.57	1
DG	[M+NH4]	4	86	1.04	-12.84	0.99
DG	[M+NH4]	4	87	1	-2.13	1
DG	[M+NH4]	4	88	0.87	30.64	0.99
DG	[M+NH4]	4	89	1.05	-15.55	1
DG	[M+NH4]	4	90	0.75	63.1	0.79
DG	[M+NH4]	4	91	1.06	-18.1	0.99
DG	[M+NH4]	4	92	1.09	-25.61	0.99
DG	[M+NH4]	4	93	0.84	40.77	1
DG	[M+NH4]	4	94	1.03	-10.29	0.92
DG	[M+NH4]	4	95	1.03	-7.83	1
DG	[M+NH4]	4	96	0.99	0.09	0.99
DG	[M+NH4]	4	97	0.98	3.66	0.96
DG	[M+NH4]	4	98	1.07	-20.45	1
DG	[M+NH4]	4	99	0.95	11.83	1
DG	[M+NH4]	4	100	0.98	4.29	0.85
DG	[M+NH4]	5	1	0.92	19.44	0.99
DG	[M+NH4]	5	2	1.02	-6.57	0.99
DG	[M+NH4]	5	3	1	-0.87	0.99
DG	[M+NH4]	5	4	1.04	-11.83	1
DG	[M+NH4]	5	5	0.99	1.12	1
DG	[M+NH4]	5	6	1.02	-7.26	0.99
DG	[M+NH4]	5	7	0.95	10.5	1
DG	[M+NH4]	5	8	1.16	-44.75	0.99
DG	[M+NH4]	5	9	1.05	-15.92	0.98
DG	[M+NH4]	5	10	1.02	-5.99	1
DG	[M+NH4]	5	11	0.99	0.91	0.99
DG	[M+NH4]	5	12	0.98	3.09	1
DG	[M+NH4]	5	13	0.97	4.78	0.99
DG	[M+NH4]	5	14	0.98	4.02	0.99
DG	[M+NH4]	5	15	0.96	9.07	1
DG	[M+NH4]	5	16	0.99	1.01	0.99
DG	[M+NH4]	5	17	0.97	6.05	1
DG	[M+NH4]	5	18	1.11	-31.57	0.98
DG	[M+NH4]	5	19	1.13	-34.64	0.98
DG	[M+NH4]	5	20	1	-1.68	0.98
DG	[M+NH4]	5	21	1.08	-22.35	0.96
DG	[M+NH4]	5	22	0.96	9.37	0.99
DG	[M+NH4]	5	23	0.98	3.02	1
DG	[M+NH4]	5	24	1.06	-18.39	1
DG	[M+NH4]	5	25	1.06	-17.95	1
DG	[M+NH4]	5	26	0.95	10.3	0.99
DG	[M+NH4]	5	27	1.02	-5.61	1
DG	[M+NH4]	5	28	1.06	-17.56	0.99
DG	[M+NH4]	5	29	0.99	0.17	0.99
DG	[M+NH4]	5	30	1	-2.51	0.99
DG	[M+NH4]	5	31	1.03	-10.39	0.99
DG	[M+NH4]	5	32	0.98	2.79	1
DG	[M+NH4]	5	33	1.07	-20.26	1
DG	[M+NH4]	5	34	1.06	-17.75	0.98
DG	[M+NH4]	5	35	0.99	0.39	0.98
DG	[M+NH4]	5	36	1.04	-12.44	0.99
DG	[M+NH4]	5	37	0.9	24.38	0.99
DG	[M+NH4]	5	38	0.9	22.93	0.97
DG	[M+NH4]	5	39	0.97	5.26	0.98
DG	[M+NH4]	5	40	0.97	6.47	0.99
DG	[M+NH4]	5	41	1.01	-2.92	0.99
DG	[M+NH4]	5	42	1	-1.46	1
DG	[M+NH4]	5	43	0.99	2.52	0.99
DG	[M+NH4]	5	44	0.98	3.62	1
DG	[M+NH4]	5	45	0.97	5.42	1
DG	[M+NH4]	5	46	0.9	25.04	0.87
DG	[M+NH4]	5	47	1.05	-14.43	1
DG	[M+NH4]	5	48	1.05	-15.75	0.99
DG	[M+NH4]	5	49	0.87	32.29	0.97
DG	[M+NH4]	5	50	0.88	29.38	0.99
DG	[M+NH4]	5	51	1.01	-4.56	1
DG	[M+NH4]	5	52	1.01	-3.23	1
DG	[M+NH4]	5	53	1.04	-13.15	1
DG	[M+NH4]	5	54	0.99	0.47	0.97
DG	[M+NH4]	5	55	0.99	1.18	1
DG	[M+NH4]	5	56	0.98	4.78	1
DG	[M+NH4]	5	57	1.01	-5.66	1
DG	[M+NH4]	5	58	0.99	0.64	1
DG	[M+NH4]	5	59	0.99	-0.1	0.97
DG	[M+NH4]	5	60	0.98	2.93	0.98
DG	[M+NH4]	5	61	0.97	7.19	1
DG	[M+NH4]	5	62	0.95	10.11	0.99
DG	[M+NH4]	5	63	0.86	34.52	1
DG	[M+NH4]	5	64	0.98	2.29	1
DG	[M+NH4]	5	65	0.99	0.1	0.99
DG	[M+NH4]	5	66	1.06	-18.3	0.99
DG	[M+NH4]	5	67	1	-1.34	0.96
DG	[M+NH4]	5	68	1.12	-32.11	0.99
DG	[M+NH4]	5	69	1.02	-7.02	1
DG	[M+NH4]	5	70	1.02	-7.89	1
DG	[M+NH4]	5	71	0.98	3.03	1
DG	[M+NH4]	5	72	1.08	-23.46	0.99
DG	[M+NH4]	5	73	0.84	38.37	0.96
DG	[M+NH4]	5	74	0.9	23.79	0.98
DG	[M+NH4]	5	75	1	-0.93	0.99
DG	[M+NH4]	5	76	1.02	-5.77	0.99
DG	[M+NH4]	5	77	1.13	-34.29	0.99
DG	[M+NH4]	5	78	1.1	-26.92	0.99
DG	[M+NH4]	5	79	1.02	-6.89	0.98
DG	[M+NH4]	5	80	1	-1.52	1
DG	[M+NH4]	5	81	1.02	-7.62	1
DG	[M+NH4]	5	82	1.01	-5.59	0.99
DG	[M+NH4]	5	83	1.04	-13.51	0.99
DG	[M+NH4]	5	84	0.99	-0.1	1
DG	[M+NH4]	5	85	1	-0.86	1
DG	[M+NH4]	5	86	1	-2.73	0.99
DG	[M+NH4]	5	87	1.01	-3.29	0.97
DG	[M+NH4]	5	88	1.04	-11.53	0.99
DG	[M+NH4]	5	89	1	-1.44	0.99
DG	[M+NH4]	5	90	1.03	-10.4	0.99
DG	[M+NH4]	5	91	1.01	-4.2	1
DG	[M+NH4]	5	92	1.02	-6.09	0.99
DG	[M+NH4]	5	93	1.01	-3.07	1
DG	[M+NH4]	5	94	1.08	-22.95	0.98
DG	[M+NH4]	5	95	1.01	-5.28	1
DG	[M+NH4]	5	96	0.93	16.25	0.99
DG	[M+NH4]	5	97	0.86	34.45	0.91
DG	[M+NH4]	5	98	0.96	9.57	0.98
DG	[M+NH4]	5	99	0.95	10.1	0.99
DG	[M+NH4]	5	100	0.97	5.31	0.98
DG	[M+NH4]	6	1	0.98	4.49	0.99
DG	[M+NH4]	6	2	1.05	-14.13	0.99
DG	[M+NH4]	6	3	1.1	-27.6	0.99
DG	[M+NH4]	6	4	1.01	-4.2	0.99
DG	[M+NH4]	6	5	0.98	2.8	1
DG	[M+NH4]	6	6	1.03	-9.01	0.99
DG	[M+NH4]	6	7	0.96	8.8	0.98
DG	[M+NH4]	6	8	0.94	12.92	0.99
DG	[M+NH4]	6	9	0.87	31.71	0.98
DG	[M+NH4]	6	10	0.97	6.01	0.99
DG	[M+NH4]	6	11	0.97	5.79	0.99
DG	[M+NH4]	6	12	1.02	-7.76	1
DG	[M+NH4]	6	13	0.99	-0.22	1
DG	[M+NH4]	6	14	0.98	4.62	0.99
DG	[M+NH4]	6	15	0.97	6.4	1
DG	[M+NH4]	6	16	1.01	-4.69	1
DG	[M+NH4]	6	17	0.98	3.83	1
DG	[M+NH4]	6	18	0.99	0.36	0.99
DG	[M+NH4]	6	19	0.99	0.2	1
DG	[M+NH4]	6	20	1.05	-15.98	0.96
DG	[M+NH4]	6	21	1.06	-15.88	0.99
DG	[M+NH4]	6	22	0.98	4.12	0.99
DG	[M+NH4]	6	23	0.95	11.35	0.96
DG	[M+NH4]	6	24	1.02	-6.35	0.96
DG	[M+NH4]	6	25	1.07	-19.26	0.99
DG	[M+NH4]	6	26	0.99	-0.01	0.99
DG	[M+NH4]	6	27	0.97	5.13	0.99
DG	[M+NH4]	6	28	0.97	5.43	0.97
DG	[M+NH4]	6	29	0.86	34.1	0.99
DG	[M+NH4]	6	30	1.04	-12.83	0.99
DG	[M+NH4]	6	31	1.01	-4.12	0.99
DG	[M+NH4]	6	32	0.98	3.12	1
DG	[M+NH4]	6	33	1	-0.63	1
DG	[M+NH4]	6	34	0.82	45.21	0.95
DG	[M+NH4]	6	35	1.04	-12.78	0.99
DG	[M+NH4]	6	36	0.99	2.16	1
DG	[M+NH4]	6	37	1.09	-24.48	0.99
DG	[M+NH4]	6	38	0.98	4.3	0.98
DG	[M+NH4]	6	39	1.02	-7.38	0.97
DG	[M+NH4]	6	40	0.69	77.71	0.96
DG	[M+NH4]	6	41	1.03	-8.05	1
DG	[M+NH4]	6	42	1.01	-4.13	0.98
DG	[M+NH4]	6	43	1.01	-4.12	1
DG	[M+NH4]	6	44	1	-2.33	0.99
DG	[M+NH4]	6	45	1	-0.37	1
DG	[M+NH4]	6	46	0.97	5.44	0.99
DG	[M+NH4]	6	47	1.04	-13.22	0.99
DG	[M+NH4]	6	48	0.97	6.64	0.99
DG	[M+NH4]	6	49	0.97	4.97	1
DG	[M+NH4]	6	50	0.97	5.73	0.99
DG	[M+NH4]	6	51	0.99	0.49	0.99
DG	[M+NH4]	6	52	0.97	5.56	0.99
DG	[M+NH4]	6	53	0.97	6.34	1
DG	[M+NH4]	6	54	1	-3.09	0.98
DG	[M+NH4]	6	55	0.95	12.55	0.99
DG	[M+NH4]	6	56	1.1	-29.11	0.99
DG	[M+NH4]	6	57	0.94	13.98	0.99
DG	[M+NH4]	6	58	1.03	-8.62	0.99
DG	[M+NH4]	6	59	1	-0.58	0.99
DG	[M+NH4]	6	60	0.98	2.43	0.99
DG	[M+NH4]	6	61	1.02	-6.8	1
DG	[M+NH4]	6	62	0.98	2.32	1
DG	[M+NH4]	6	63	1.03	-10.55	0.97
DG	[M+NH4]	6	64	0.98	3.87	1
DG	[M+NH4]	6	65	1.05	-14.23	0.99
DG	[M+NH4]	6	66	1.06	-16.5	0.99
DG	[M+NH4]	6	67	0.99	0.94	1
DG	[M+NH4]	6	68	1.02	-7.78	1
DG	[M+NH4]	6	69	1.02	-7.14	0.98
DG	[M+NH4]	6	70	0.98	2.48	1
DG	[M+NH4]	6	71	1.01	-3.24	0.98
DG	[M+NH4]	6	72	1.05	-14.82	0.99
DG	[M+NH4]	6	73	0.91	21.18	0.98
DG	[M+NH4]	6	74	0.96	8.38	1
DG	[M+NH4]	6	75	1.02	-7.97	0.99
DG	[M+NH4]	6	76	1	-2.02	0.99
DG	[M+NH4]	6	77	0.99	0.59	0.99
DG	[M+NH4]	6	78	1.01	-3.73	0.99
DG	[M+NH4]	6	79	1	-0.42	0.99
DG	[M+NH4]	6	80	0.95	11.63	0.99
DG	[M+NH4]	6	81	1.02	-8.17	0.99
DG	[M+NH4]	6	82	0.99	1.17	0.99
DG	[M+NH4]	6	83	0.92	18.57	0.99
DG	[M+NH4]	6	84	1.06	-16.67	1
DG	[M+NH4]	6	85	0.98	4.26	0.97
DG	[M+NH4]	6	86	1.01	-3.79	0.99
DG	[M+NH4]	6	87	1.01	-3.63	0.99
DG	[M+NH4]	6	88	0.98	2.5	0.97
DG	[M+NH4]	6	89	0.97	7.32	0.99
DG	[M+NH4]	6	90	1.03	-9.97	0.99
DG	[M+NH4]	6	91	0.97	5.94	1
DG	[M+NH4]	6	92	0.97	5.2	1
DG	[M+NH4]	6	93	0.99	1.1	0.99
DG	[M+NH4]	6	94	0.99	0.12	1
DG	[M+NH4]	6	95	0.93	17.46	0.97
DG	[M+NH4]	6	96	1	-2.02	1
DG	[M+NH4]	6	97	0.97	6.69	0.99
DG	[M+NH4]	6	98	0.97	7.12	1
DG	[M+NH4]	6	99	0.97	6.9	0.99
DG	[M+NH4]	6	100	1.05	-14.54	1
DG	[M+Na]	3	1	1	-2.87	0.98
DG	[M+Na]	3	2	0.93	17.73	0.97
DG	[M+Na]	3	3	1.08	-22.69	0.99
DG	[M+Na]	3	4	0.96	8.13	1
DG	[M+Na]	3	5	1.2	-53.52	0.99
DG	[M+Na]	3	6	1.19	-49.68	0.96
DG	[M+Na]	3	7	1.08	-20.52	1
DG	[M+Na]	3	8	1.02	-7.08	0.98
DG	[M+Na]	3	9	1.1	-27.56	0.99
DG	[M+Na]	3	10	1.14	-37.63	0.99
DG	[M+Na]	3	11	0.94	14.41	0.99
DG	[M+Na]	3	12	1.07	-18.81	1
DG	[M+Na]	3	13	1.19	-51.94	1
DG	[M+Na]	3	14	0.92	19.56	1
DG	[M+Na]	3	15	1.01	-3.54	1
DG	[M+Na]	3	16	0.97	7.53	0.99
DG	[M+Na]	3	17	1.07	-18.78	1
DG	[M+Na]	3	18	0.99	0.29	0.99
DG	[M+Na]	3	19	0.92	19.72	0.97
DG	[M+Na]	3	20	0.92	18.51	1
DG	[M+Na]	3	21	1	-0.68	1
DG	[M+Na]	3	22	1.18	-47.95	1
DG	[M+Na]	3	23	0.59	103.15	0.99
DG	[M+Na]	3	24	1.12	-31.96	0.99
DG	[M+Na]	3	25	1.08	-21.26	1
DG	[M+Na]	3	26	1.13	-35.01	0.97
DG	[M+Na]	3	27	0.93	16.38	1
DG	[M+Na]	3	28	1.03	-9.49	0.98
DG	[M+Na]	3	29	1.08	-21.88	1
DG	[M+Na]	3	30	1.13	-34.73	1
DG	[M+Na]	3	31	1.11	-31.27	0.99
DG	[M+Na]	3	32	1.02	-6.61	1
DG	[M+Na]	3	33	0.94	15.15	1
DG	[M+Na]	3	34	0.99	1.64	1
DG	[M+Na]	3	35	1.36	-95.88	1
DG	[M+Na]	3	36	1.11	-29.09	1
DG	[M+Na]	3	37	1.01	-4.82	0.99
DG	[M+Na]	3	38	1.06	-15.59	0.98
DG	[M+Na]	3	39	0.93	16.85	1
DG	[M+Na]	3	40	0.92	19.34	1
DG	[M+Na]	3	41	0.95	11.58	1
DG	[M+Na]	3	42	1.03	-9.03	1
DG	[M+Na]	3	43	1.03	-9.59	0.96
DG	[M+Na]	3	44	1.04	-13.47	0.99
DG	[M+Na]	3	45	1.01	-3.88	0.99
DG	[M+Na]	3	46	0.91	21.07	1
DG	[M+Na]	3	47	1.11	-31.07	1
DG	[M+Na]	3	48	1.03	-10.03	1
DG	[M+Na]	3	49	0.94	14.35	1
DG	[M+Na]	3	50	0.95	10.74	0.97
DG	[M+Na]	3	51	0.93	15.86	1
DG	[M+Na]	3	52	1.02	-7.04	1
DG	[M+Na]	3	53	1.01	-2.96	1
DG	[M+Na]	3	54	0.93	16.93	1
DG	[M+Na]	3	55	1.06	-16.58	1
DG	[M+Na]	3	56	0.93	17.13	1
DG	[M+Na]	3	57	1.06	-16.91	1
DG	[M+Na]	3	58	1.08	-21.11	1
DG	[M+Na]	3	59	1.05	-14.2	1
DG	[M+Na]	3	60	0.93	16.46	1
DG	[M+Na]	3	61	0.96	9.94	1
DG	[M+Na]	3	62	1.07	-20.58	0.98
DG	[M+Na]	3	63	0.93	16.03	1
DG	[M+Na]	3	64	1.18	-49.56	0.99
DG	[M+Na]	3	65	0.84	38.93	0.93
DG	[M+Na]	3	66	0.98	2.6	0.99
DG	[M+Na]	3	67	1.09	-25.5	0.97
DG	[M+Na]	3	68	0.98	4.76	1
DG	[M+Na]	3	69	1.13	-34.93	1
DG	[M+Na]	3	70	1.02	-5.86	0.96
DG	[M+Na]	3	71	0.9	23.43	1
DG	[M+Na]	3	72	0.99	0.88	0.99
DG	[M+Na]	3	73	0.94	14.85	0.99
DG	[M+Na]	3	74	1.03	-8.88	1
DG	[M+Na]	3	75	1.11	-29.62	1
DG	[M+Na]	3	76	1.01	-3.27	1
DG	[M+Na]	3	77	1.03	-8.09	1
DG	[M+Na]	3	78	0.94	15.37	0.98
DG	[M+Na]	3	79	0.96	9.38	1
DG	[M+Na]	3	80	0.89	26.83	1
DG	[M+Na]	3	81	0.94	13.33	1
DG	[M+Na]	3	82	0.93	15.98	1
DG	[M+Na]	3	83	1.01	-2.66	1
DG	[M+Na]	3	84	1.06	-17.09	1
DG	[M+Na]	3	85	1.05	-13.49	1
DG	[M+Na]	3	86	0.95	12.3	1
DG	[M+Na]	3	87	1.11	-29.85	0.83
DG	[M+Na]	3	88	0.68	81.06	0.86
DG	[M+Na]	3	89	1.04	-11.43	0.99
DG	[M+Na]	3	90	1.05	-14.27	1
DG	[M+Na]	3	91	0.91	20.74	1
DG	[M+Na]	3	92	0.9	24.45	0.95
DG	[M+Na]	3	93	0.99	1.43	1
DG	[M+Na]	3	94	1.11	-29.05	1
DG	[M+Na]	3	95	1.14	-38.32	0.98
DG	[M+Na]	3	96	0.95	10.6	0.99
DG	[M+Na]	3	97	1.05	-15.77	0.99
DG	[M+Na]	3	98	1.05	-13.59	0.99
DG	[M+Na]	3	99	0.94	14.98	1
DG	[M+Na]	3	100	1.2	-54.01	1
DG	[M+Na]	4	1	0.96	8.31	1
DG	[M+Na]	4	2	1.02	-6.99	0.98
DG	[M+Na]	4	3	0.94	13.92	0.92
DG	[M+Na]	4	4	0.97	6.69	1
DG	[M+Na]	4	5	1.07	-19.55	0.99
DG	[M+Na]	4	6	1	-1.6	1
DG	[M+Na]	4	7	1.12	-33.22	0.96
DG	[M+Na]	4	8	0.97	5.66	0.99
DG	[M+Na]	4	9	1.02	-5.71	1
DG	[M+Na]	4	10	0.9	23.65	1
DG	[M+Na]	4	11	0.9	23.73	1
DG	[M+Na]	4	12	0.94	13.27	1
DG	[M+Na]	4	13	0.93	17.42	1
DG	[M+Na]	4	14	0.95	11.08	1
DG	[M+Na]	4	15	0.98	3.96	1
DG	[M+Na]	4	16	0.69	77.19	0.85
DG	[M+Na]	4	17	1.07	-20.25	1
DG	[M+Na]	4	18	0.99	0.74	0.99
DG	[M+Na]	4	19	1	-1.98	0.99
DG	[M+Na]	4	20	1.04	-12.6	0.99
DG	[M+Na]	4	21	1	-1.88	0.97
DG	[M+Na]	4	22	0.93	17.95	1
DG	[M+Na]	4	23	0.93	18.05	1
DG	[M+Na]	4	24	1.04	-10.38	0.99
DG	[M+Na]	4	25	0.97	5.3	0.99
DG	[M+Na]	4	26	1.05	-15.44	0.99
DG	[M+Na]	4	27	1	-0.27	0.99
DG	[M+Na]	4	28	1.1	-27.28	1
DG	[M+Na]	4	29	1.05	-14.03	0.99
DG	[M+Na]	4	30	0.94	15.32	1
DG	[M+Na]	4	31	1.01	-2.82	0.99
DG	[M+Na]	4	32	1.11	-29.04	1
DG	[M+Na]	4	33	0.99	1.15	1
DG	[M+Na]	4	34	1	-1.54	0.98
DG	[M+Na]	4	35	0.96	9.54	1
DG	[M+Na]	4	36	1	-1.97	0.99
DG	[M+Na]	4	37	1	0.16	1
DG	[M+Na]	4	38	0.93	15.87	1
DG	[M+Na]	4	39	1.04	-11.05	0.97
DG	[M+Na]	4	40	1.02	-5.87	0.99
DG	[M+Na]	4	41	1.11	-29.54	1
DG	[M+Na]	4	42	0.94	12.86	1
DG	[M+Na]	4	43	0.96	9.88	1
DG	[M+Na]	4	44	0.9	23.61	0.93
DG	[M+Na]	4	45	0.9	23.55	1
DG	[M+Na]	4	46	1.01	-5.16	0.99
DG	[M+Na]	4	47	1	-0.92	1
DG	[M+Na]	4	48	1.01	-4.91	1
DG	[M+Na]	4	49	0.94	13.22	0.99
DG	[M+Na]	4	50	0.97	5.94	1
DG	[M+Na]	4	51	0.94	12.97	1
DG	[M+Na]	4	52	1.06	-17.91	0.99
DG	[M+Na]	4	53	0.95	10.31	1
DG	[M+Na]	4	54	1.01	-4.84	1
DG	[M+Na]	4	55	1.02	-5.83	0.98
DG	[M+Na]	4	56	0.99	2.23	0.99
DG	[M+Na]	4	57	1	-1.09	1
DG	[M+Na]	4	58	0.91	22.14	1
DG	[M+Na]	4	59	1.08	-20.97	0.99
DG	[M+Na]	4	60	0.93	15.73	1
DG	[M+Na]	4	61	1.09	-24.59	1
DG	[M+Na]	4	62	1.06	-18.18	0.99
DG	[M+Na]	4	63	1.03	-8.2	1
DG	[M+Na]	4	64	0.93	17.75	1
DG	[M+Na]	4	65	1.02	-7.01	1
DG	[M+Na]	4	66	0.95	11.02	0.99
DG	[M+Na]	4	67	0.97	5.65	0.99
DG	[M+Na]	4	68	0.95	11.02	1
DG	[M+Na]	4	69	1	-1.62	1
DG	[M+Na]	4	70	1.04	-11.3	0.98
DG	[M+Na]	4	71	1.05	-15.19	1
DG	[M+Na]	4	72	1.03	-8	1
DG	[M+Na]	4	73	1.01	-5.35	1
DG	[M+Na]	4	74	1.02	-6.81	1
DG	[M+Na]	4	75	0.93	16.79	0.99
DG	[M+Na]	4	76	0.97	5.63	0.99
DG	[M+Na]	4	77	1.1	-27.59	1
DG	[M+Na]	4	78	0.98	4.54	0.97
DG	[M+Na]	4	79	0.98	3.92	0.99
DG	[M+Na]	4	80	1.01	-3.95	0.98
DG	[M+Na]	4	81	0.63	92.16	0.88
DG	[M+Na]	4	82	0.93	16.35	1
DG	[M+Na]	4	83	0.91	21.13	1
DG	[M+Na]	4	84	1.01	-3.1	0.98
DG	[M+Na]	4	85	1.05	-13.77	1
DG	[M+Na]	4	86	0.95	10.67	0.92
DG	[M+Na]	4	87	1.35	-90.53	0.98
DG	[M+Na]	4	88	1.12	-32.81	1
DG	[M+Na]	4	89	1.06	-17.05	0.99
DG	[M+Na]	4	90	0.96	8.02	1
DG	[M+Na]	4	91	0.93	15.69	1
DG	[M+Na]	4	92	0.92	18.35	1
DG	[M+Na]	4	93	0.95	11.18	0.99
DG	[M+Na]	4	94	0.92	20.02	1
DG	[M+Na]	4	95	1.01	-3.63	1
DG	[M+Na]	4	96	1.05	-15.46	0.99
DG	[M+Na]	4	97	0.92	20.17	1
DG	[M+Na]	4	98	0.96	7.93	1
DG	[M+Na]	4	99	0.96	9.71	0.99
DG	[M+Na]	4	100	0.98	3.87	0.99
DG	[M+Na]	5	1	1.11	-30	0.99
DG	[M+Na]	5	2	1.09	-23.41	0.99
DG	[M+Na]	5	3	1	-1.44	0.99
DG	[M+Na]	5	4	0.96	9.12	0.99
DG	[M+Na]	5	5	0.97	5.2	0.99
DG	[M+Na]	5	6	0.98	4.77	0.98
DG	[M+Na]	5	7	1.05	-14.57	0.99
DG	[M+Na]	5	8	1.02	-7.97	0.97
DG	[M+Na]	5	9	1	-2.18	0.95
DG	[M+Na]	5	10	0.95	11.53	0.99
DG	[M+Na]	5	11	1.06	-17.05	0.99
DG	[M+Na]	5	12	0.94	15.01	0.96
DG	[M+Na]	5	13	1.02	-5.86	0.99
DG	[M+Na]	5	14	1.06	-17.14	0.99
DG	[M+Na]	5	15	0.96	9.88	1
DG	[M+Na]	5	16	1	-1.65	0.99
DG	[M+Na]	5	17	1.05	-13.81	0.99
DG	[M+Na]	5	18	0.99	1.17	1
DG	[M+Na]	5	19	1.07	-20.66	0.99
DG	[M+Na]	5	20	1.12	-30.72	0.94
DG	[M+Na]	5	21	1.06	-15.85	0.99
DG	[M+Na]	5	22	0.93	15.45	1
DG	[M+Na]	5	23	0.99	-0.08	0.99
DG	[M+Na]	5	24	1.13	-33.81	0.99
DG	[M+Na]	5	25	0.92	18.6	1
DG	[M+Na]	5	26	0.93	16.5	0.98
DG	[M+Na]	5	27	1.02	-5.83	0.98
DG	[M+Na]	5	28	1.02	-7.1	0.99
DG	[M+Na]	5	29	0.99	-0.17	0.99
DG	[M+Na]	5	30	1.01	-5.39	0.99
DG	[M+Na]	5	31	1	-2.34	0.99
DG	[M+Na]	5	32	0.95	12.89	1
DG	[M+Na]	5	33	1.03	-9.31	0.99
DG	[M+Na]	5	34	1.04	-11.05	0.97
DG	[M+Na]	5	35	0.94	14.6	0.99
DG	[M+Na]	5	36	0.95	12.04	1
DG	[M+Na]	5	37	0.95	10.73	1
DG	[M+Na]	5	38	1.07	-18.97	0.98
DG	[M+Na]	5	39	0.98	3.61	0.99
DG	[M+Na]	5	40	0.98	4.41	1
DG	[M+Na]	5	41	0.96	8.56	1
DG	[M+Na]	5	42	0.99	1.61	0.99
DG	[M+Na]	5	43	0.97	6.8	1
DG	[M+Na]	5	44	1.03	-8.49	0.99
DG	[M+Na]	5	45	0.92	19.52	1
DG	[M+Na]	5	46	1	-2.11	0.98
DG	[M+Na]	5	47	1.07	-19.8	0.99
DG	[M+Na]	5	48	1	-1.76	0.99
DG	[M+Na]	5	49	1.01	-2.94	1
DG	[M+Na]	5	50	1.06	-16.55	0.99
DG	[M+Na]	5	51	1.01	-4.7	0.99
DG	[M+Na]	5	52	0.99	0.17	0.99
DG	[M+Na]	5	53	0.95	12.28	0.99
DG	[M+Na]	5	54	0.95	11.64	1
DG	[M+Na]	5	55	1.01	-4.41	0.98
DG	[M+Na]	5	56	0.93	16.36	1
DG	[M+Na]	5	57	0.97	6.34	1
DG	[M+Na]	5	58	1.06	-16.82	0.93
DG	[M+Na]	5	59	1.04	-13.18	0.99
DG	[M+Na]	5	60	1.05	-13.71	0.99
DG	[M+Na]	5	61	1.02	-5.98	0.99
DG	[M+Na]	5	62	1.1	-27.45	0.99
DG	[M+Na]	5	63	0.99	0.47	1
DG	[M+Na]	5	64	1.06	-17.54	0.97
DG	[M+Na]	5	65	1.17	-44.47	0.95
DG	[M+Na]	5	66	0.93	17.63	0.99
DG	[M+Na]	5	67	1.02	-5.74	0.93
DG	[M+Na]	5	68	1.02	-6.18	0.99
DG	[M+Na]	5	69	0.92	20.03	0.95
DG	[M+Na]	5	70	0.99	0.8	0.98
DG	[M+Na]	5	71	1	-1.47	0.99
DG	[M+Na]	5	72	0.94	15.19	0.99
DG	[M+Na]	5	73	0.94	14.46	1
DG	[M+Na]	5	74	1.13	-36.01	0.99
DG	[M+Na]	5	75	1.07	-18.37	0.98
DG	[M+Na]	5	76	0.94	15.04	1
DG	[M+Na]	5	77	1.02	-5.85	1
DG	[M+Na]	5	78	1	-0.39	1
DG	[M+Na]	5	79	1.05	-13.06	1
DG	[M+Na]	5	80	0.97	5.32	0.99
DG	[M+Na]	5	81	1.01	-4.53	1
DG	[M+Na]	5	82	0.94	12.8	0.99
DG	[M+Na]	5	83	1.02	-7.21	1
DG	[M+Na]	5	84	1.02	-5.4	1
DG	[M+Na]	5	85	1.04	-11.65	0.99
DG	[M+Na]	5	86	1.06	-16.24	0.98
DG	[M+Na]	5	87	0.96	8.76	0.99
DG	[M+Na]	5	88	1.1	-26.48	0.99
DG	[M+Na]	5	89	0.94	13.09	1
DG	[M+Na]	5	90	1.01	-5.09	0.98
DG	[M+Na]	5	91	0.93	16.03	1
DG	[M+Na]	5	92	0.95	12.38	0.98
DG	[M+Na]	5	93	0.93	15.4	0.99
DG	[M+Na]	5	94	1.11	-31.14	0.99
DG	[M+Na]	5	95	0.94	13.27	0.99
DG	[M+Na]	5	96	0.99	-0.22	0.99
DG	[M+Na]	5	97	1.01	-5.21	0.99
DG	[M+Na]	5	98	1	-2.14	1
DG	[M+Na]	5	99	1.02	-6.39	1
DG	[M+Na]	5	100	1.01	-5.56	0.99
DG	[M+Na]	6	1	0.94	14.2	1
DG	[M+Na]	6	2	0.97	5.33	0.99
DG	[M+Na]	6	3	1.09	-24.54	0.99
DG	[M+Na]	6	4	0.98	3.98	1
DG	[M+Na]	6	5	0.95	10.57	0.99
DG	[M+Na]	6	6	0.97	7.23	1
DG	[M+Na]	6	7	0.94	13.94	0.99
DG	[M+Na]	6	8	1	-0.46	0.98
DG	[M+Na]	6	9	1.1	-27.37	0.99
DG	[M+Na]	6	10	1.03	-8.58	0.98
DG	[M+Na]	6	11	1.04	-10.61	0.99
DG	[M+Na]	6	12	0.94	14	1
DG	[M+Na]	6	13	1.01	-2.9	1
DG	[M+Na]	6	14	0.98	3.81	0.98
DG	[M+Na]	6	15	0.96	8.51	0.99
DG	[M+Na]	6	16	1.06	-16.03	1
DG	[M+Na]	6	17	1.01	-3.38	0.99
DG	[M+Na]	6	18	1.06	-17.57	0.99
DG	[M+Na]	6	19	0.97	5.68	1
DG	[M+Na]	6	20	0.92	18.32	1
DG	[M+Na]	6	21	0.94	14.25	0.99
DG	[M+Na]	6	22	1.12	-33.51	0.99
DG	[M+Na]	6	23	0.96	8.16	1
DG	[M+Na]	6	24	1	-0.62	0.99
DG	[M+Na]	6	25	1.01	-2.95	1
DG	[M+Na]	6	26	1.01	-4.17	0.99
DG	[M+Na]	6	27	0.93	16.51	1
DG	[M+Na]	6	28	0.99	1.81	0.99
DG	[M+Na]	6	29	1.02	-7.54	0.99
DG	[M+Na]	6	30	1.03	-9.22	0.96
DG	[M+Na]	6	31	1.03	-9.53	0.98
DG	[M+Na]	6	32	1.07	-19.25	1
DG	[M+Na]	6	33	0.98	3.02	1
DG	[M+Na]	6	34	1.05	-13.74	0.99
DG	[M+Na]	6	35	0.97	7.42	0.99
DG	[M+Na]	6	36	1	-0.82	0.99
DG	[M+Na]	6	37	0.96	9.33	0.95
DG	[M+Na]	6	38	0.94	14.99	1
DG	[M+Na]	6	39	0.95	11.47	0.98
DG	[M+Na]	6	40	1.01	-3.31	1
DG	[M+Na]	6	41	1.04	-11.63	0.99
DG	[M+Na]	6	42	1.03	-9.63	0.99
DG	[M+Na]	6	43	1	-1.2	1
DG	[M+Na]	6	44	1.01	-5.33	0.99
DG	[M+Na]	6	45	1	-0.47	0.99
DG	[M+Na]	6	46	0.98	3.3	0.99
DG	[M+Na]	6	47	1.04	-10.51	0.99
DG	[M+Na]	6	48	0.98	3.49	0.97
DG	[M+Na]	6	49	0.94	12.92	0.99
DG	[M+Na]	6	50	1.04	-10.5	1
DG	[M+Na]	6	51	1	-1.17	0.96
DG	[M+Na]	6	52	0.99	2.19	1
DG	[M+Na]	6	53	0.94	13.88	1
DG	[M+Na]	6	54	1.01	-4.06	0.99
DG	[M+Na]	6	55	0.94	14.52	1
DG	[M+Na]	6	56	0.99	2.4	0.98
DG	[M+Na]	6	57	0.97	6.77	0.99
DG	[M+Na]	6	58	1.09	-24.48	0.99
DG	[M+Na]	6	59	0.92	18.98	1
DG	[M+Na]	6	60	0.96	9.9	0.94
DG	[M+Na]	6	61	1.05	-13.49	0.99
DG	[M+Na]	6	62	0.95	10.5	0.99
DG	[M+Na]	6	63	0.96	8.3	0.99
DG	[M+Na]	6	64	0.97	5.2	0.99
DG	[M+Na]	6	65	1.02	-7.02	0.97
DG	[M+Na]	6	66	0.98	5.02	1
DG	[M+Na]	6	67	0.97	5.31	0.99
DG	[M+Na]	6	68	1.02	-5.95	0.98
DG	[M+Na]	6	69	0.94	13.41	1
DG	[M+Na]	6	70	1	-1.14	0.99
DG	[M+Na]	6	71	1.07	-18.88	0.99
DG	[M+Na]	6	72	1.02	-7.13	0.96
DG	[M+Na]	6	73	0.93	17.16	0.98
DG	[M+Na]	6	74	1.05	-13.71	0.99
DG	[M+Na]	6	75	0.94	12.88	1
DG	[M+Na]	6	76	1.01	-5.01	0.98
DG	[M+Na]	6	77	1.09	-25.17	0.99
DG	[M+Na]	6	78	1.08	-23.01	0.99
DG	[M+Na]	6	79	0.96	8.06	1
DG	[M+Na]	6	80	0.97	6.35	1
DG	[M+Na]	6	81	0.95	10.74	1
DG	[M+Na]	6	82	0.94	14.99	1
DG	[M+Na]	6	83	1.05	-13.76	0.99
DG	[M+Na]	6	84	0.96	9.84	0.99
DG	[M+Na]	6	85	1.11	-29.25	0.99
DG	[M+Na]	6	86	1.05	-14.24	1
DG	[M+Na]	6	87	0.96	9.11	0.99
DG	[M+Na]	6	88	0.92	18.28	0.95
DG	[M+Na]	6	89	1.01	-4.31	1
DG	[M+Na]	6	90	0.92	19.46	1
DG	[M+Na]	6	91	0.97	7.38	0.99
DG	[M+Na]	6	92	0.97	4.97	0.99
DG	[M+Na]	6	93	0.98	5.18	0.99
DG	[M+Na]	6	94	0.98	2.79	0.99
DG	[M+Na]	6	95	0.93	15.47	0.96
DG	[M+Na]	6	96	0.98	4.44	1
DG	[M+Na]	6	97	0.98	3.91	0.99
DG	[M+Na]	6	98	0.95	12.53	0.99
[truncated: 4,308 more rows]

## Sheet: 4. CCS_bias_mean_by_function
Table S4: Exemplary MobiLipid output - "CCS_bias_mean_by_function"
LipidClass	Adduct	Lipids_for_correction	function_nr	mean_CCS_bias	sd_CCS_bias
Cer	[M+H]	No correction	No correction	1.18	0.19
Cer	[M+H]	3	1	0.25	0.27
Cer	[M+H]	3	2	-0.1	0.49
Cer	[M+H]	3	3	-0.36	0.34
Cer	[M+H]	3	4	0.24	0.69
Cer	[M+H]	3	5	-0.1	0.3
Cer	[M+H]	3	6	0.18	0.3
Cer	[M+H]	3	7	0.09	1.38
Cer	[M+H]	3	8	0	0.27
Cer	[M+H]	3	9	-0.26	0.2
Cer	[M+H]	3	10	-0.07	0.19
Cer	[M+H]	3	11	0.49	0.29
Cer	[M+H]	3	12	0.24	0.19
Cer	[M+H]	3	13	-0.38	0.19
Cer	[M+H]	3	14	0.14	0.19
Cer	[M+H]	3	15	0.16	0.19
Cer	[M+H]	3	16	0.22	1.2
Cer	[M+H]	3	17	0.01	0.23
Cer	[M+H]	3	18	0.1	0.58
Cer	[M+H]	3	19	-0.48	0.28
Cer	[M+H]	3	20	-0.36	0.19
Cer	[M+H]	3	21	0.29	0.35
Cer	[M+H]	3	22	0.04	0.22
Cer	[M+H]	3	23	0.31	0.19
Cer	[M+H]	3	24	0.15	0.19
Cer	[M+H]	3	25	0.37	0.26
Cer	[M+H]	3	26	0.07	0.19
Cer	[M+H]	3	27	-0.08	0.37
Cer	[M+H]	3	28	0.14	0.36
Cer	[M+H]	3	29	0.48	0.41
Cer	[M+H]	3	30	-0.56	0.29
Cer	[M+H]	3	31	-0.25	0.88
Cer	[M+H]	3	32	-0.13	0.7
Cer	[M+H]	3	33	-0.01	0.3
Cer	[M+H]	3	34	0.17	0.19
Cer	[M+H]	3	35	0.42	0.19
Cer	[M+H]	3	36	-0.11	0.4
Cer	[M+H]	3	37	-0.31	0.25
Cer	[M+H]	3	38	-0.27	0.2
Cer	[M+H]	3	39	0.1	0.26
Cer	[M+H]	3	40	0.01	0.19
Cer	[M+H]	3	41	0.15	0.3
Cer	[M+H]	3	42	-0.18	0.37
Cer	[M+H]	3	43	0.1	0.36
Cer	[M+H]	3	44	-0.05	1.07
Cer	[M+H]	3	45	0.09	0.2
Cer	[M+H]	3	46	0.44	0.19
Cer	[M+H]	3	47	0.17	0.2
Cer	[M+H]	3	48	-0.04	0.6
Cer	[M+H]	3	49	0.6	0.28
Cer	[M+H]	3	50	-0.26	0.23
Cer	[M+H]	3	51	-0.47	0.26
Cer	[M+H]	3	52	-0.01	0.2
Cer	[M+H]	3	53	0.11	0.19
Cer	[M+H]	3	54	0.19	0.62
Cer	[M+H]	3	55	0.32	0.52
Cer	[M+H]	3	56	0.3	0.24
Cer	[M+H]	3	57	-0.23	0.19
Cer	[M+H]	3	58	0.03	0.19
Cer	[M+H]	3	59	-0.37	0.21
Cer	[M+H]	3	60	-0.05	0.34
Cer	[M+H]	3	61	0.42	0.19
Cer	[M+H]	3	62	0.4	0.29
Cer	[M+H]	3	63	-0.08	0.21
Cer	[M+H]	3	64	0.38	0.26
Cer	[M+H]	3	65	0.16	0.3
Cer	[M+H]	3	66	0.17	0.38
Cer	[M+H]	3	67	-0.01	0.19
Cer	[M+H]	3	68	-0.07	0.28
Cer	[M+H]	3	69	0.18	0.2
Cer	[M+H]	3	70	-0.05	0.25
Cer	[M+H]	3	71	0.32	0.2
Cer	[M+H]	3	72	-0.08	0.67
Cer	[M+H]	3	73	0.05	1.97
Cer	[M+H]	3	74	0	0.67
Cer	[M+H]	3	75	0.14	0.21
Cer	[M+H]	3	76	-0.46	0.34
Cer	[M+H]	3	77	-0.34	0.54
Cer	[M+H]	3	78	0	0.19
Cer	[M+H]	3	79	0.93	1.83
Cer	[M+H]	3	80	-0.53	0.24
Cer	[M+H]	3	81	-0.02	0.49
Cer	[M+H]	3	82	0.17	0.19
Cer	[M+H]	3	83	0.56	0.21
Cer	[M+H]	3	84	-0.34	0.21
Cer	[M+H]	3	85	0.33	0.19
Cer	[M+H]	3	86	0.08	0.19
Cer	[M+H]	3	87	-0.12	0.43
Cer	[M+H]	3	88	-0.34	0.3
Cer	[M+H]	3	89	-0.08	0.2
Cer	[M+H]	3	90	0.28	0.19
Cer	[M+H]	3	91	0.27	0.2
Cer	[M+H]	3	92	0.38	0.19
Cer	[M+H]	3	93	0.43	0.35
Cer	[M+H]	3	94	0.26	0.2
Cer	[M+H]	3	95	0.43	0.39
Cer	[M+H]	3	96	0.52	0.24
Cer	[M+H]	3	97	-0.11	0.2
Cer	[M+H]	3	98	-0.1	0.4
Cer	[M+H]	3	99	0.59	0.28
Cer	[M+H]	3	100	-0.26	0.4
Cer	[M+H]	4	1	-0.26	0.2
Cer	[M+H]	4	2	0.32	0.32
Cer	[M+H]	4	3	0.35	0.19
Cer	[M+H]	4	4	-0.48	0.23
Cer	[M+H]	4	5	-0.71	0.45
Cer	[M+H]	4	6	-0.1	0.33
Cer	[M+H]	4	7	0.15	0.2
Cer	[M+H]	4	8	-0.32	0.74
Cer	[M+H]	4	9	0.14	0.19
Cer	[M+H]	4	10	-0.24	0.2
Cer	[M+H]	4	11	-0.09	0.19
Cer	[M+H]	4	12	0.41	0.22
Cer	[M+H]	4	13	-0.31	0.25
Cer	[M+H]	4	14	0.23	0.38
Cer	[M+H]	4	15	0.04	0.19
Cer	[M+H]	4	16	0.25	0.22
Cer	[M+H]	4	17	0.81	0.67
Cer	[M+H]	4	18	0.49	0.22
Cer	[M+H]	4	19	0.25	0.19
Cer	[M+H]	4	20	-0.39	0.28
Cer	[M+H]	4	21	-0.08	0.36
Cer	[M+H]	4	22	-0.65	0.32
Cer	[M+H]	4	23	-0.09	0.3
Cer	[M+H]	4	24	-0.01	0.3
Cer	[M+H]	4	25	0.3	0.19
Cer	[M+H]	4	26	0.05	0.19
Cer	[M+H]	4	27	-0.31	0.19
Cer	[M+H]	4	28	0.05	0.34
Cer	[M+H]	4	29	0.44	0.65
Cer	[M+H]	4	30	0.3	0.35
Cer	[M+H]	4	31	-0.33	0.19
Cer	[M+H]	4	32	-0.24	0.23
Cer	[M+H]	4	33	0.52	0.34
Cer	[M+H]	4	34	0.18	0.19
Cer	[M+H]	4	35	-0.55	0.27
Cer	[M+H]	4	36	-0.38	0.74
Cer	[M+H]	4	37	0.47	0.29
Cer	[M+H]	4	38	-0.36	0.2
Cer	[M+H]	4	39	-0.34	0.2
Cer	[M+H]	4	40	0.47	0.24
Cer	[M+H]	4	41	0.19	0.19
Cer	[M+H]	4	42	-0.1	0.49
Cer	[M+H]	4	43	0.38	0.29
Cer	[M+H]	4	44	0.46	0.35
Cer	[M+H]	4	45	0.36	0.24
Cer	[M+H]	4	46	0.49	0.41
Cer	[M+H]	4	47	-0.37	0.19
Cer	[M+H]	4	48	0.59	0.23
Cer	[M+H]	4	49	0.12	0.19
Cer	[M+H]	4	50	0.11	0.3
Cer	[M+H]	4	51	-0.18	0.2
Cer	[M+H]	4	52	0.45	0.61
Cer	[M+H]	4	53	0.54	0.22
Cer	[M+H]	4	54	-0.01	0.33
Cer	[M+H]	4	55	-0.04	0.33
Cer	[M+H]	4	56	0.08	0.19
Cer	[M+H]	4	57	-0.49	0.29
Cer	[M+H]	4	58	-0.03	0.19
Cer	[M+H]	4	59	0.17	0.19
Cer	[M+H]	4	60	0.37	0.21
Cer	[M+H]	4	61	0.42	0.48
Cer	[M+H]	4	62	0.21	0.2
Cer	[M+H]	4	63	-0.14	0.19
Cer	[M+H]	4	64	0.26	0.35
Cer	[M+H]	4	65	0.08	0.2
Cer	[M+H]	4	66	-0.13	0.19
Cer	[M+H]	4	67	-0.59	0.19
Cer	[M+H]	4	68	-0.19	0.31
Cer	[M+H]	4	69	-0.26	0.31
Cer	[M+H]	4	70	0.16	0.19
Cer	[M+H]	4	71	0.41	0.44
Cer	[M+H]	4	72	0.39	0.19
Cer	[M+H]	4	73	-0.22	0.2
Cer	[M+H]	4	74	-0.33	0.2
Cer	[M+H]	4	75	-0.24	0.19
Cer	[M+H]	4	76	-0.44	0.19
Cer	[M+H]	4	77	-0.29	0.47
Cer	[M+H]	4	78	-0.05	0.2
Cer	[M+H]	4	79	-0.24	0.37
Cer	[M+H]	4	80	-0.1	0.23
Cer	[M+H]	4	81	0.36	0.38
Cer	[M+H]	4	82	0.6	0.26
Cer	[M+H]	4	83	-0.11	0.2
Cer	[M+H]	4	84	0.07	0.2
Cer	[M+H]	4	85	0.25	0.38
Cer	[M+H]	4	86	0.16	0.35
Cer	[M+H]	4	87	-0.18	0.64
Cer	[M+H]	4	88	-0.4	0.28
Cer	[M+H]	4	89	-0.1	0.19
Cer	[M+H]	4	90	-0.33	0.23
Cer	[M+H]	4	91	0.18	0.2
Cer	[M+H]	4	92	-0.25	0.19
Cer	[M+H]	4	93	0.43	0.21
Cer	[M+H]	4	94	0.19	0.32
Cer	[M+H]	4	95	0.37	0.19
Cer	[M+H]	4	96	-0.34	0.21
Cer	[M+H]	4	97	0.26	0.19
Cer	[M+H]	4	98	0.37	0.19
Cer	[M+H]	4	99	0.6	0.24
Cer	[M+H]	4	100	-0.35	0.19
Cer	[M+H]	5	1	-0.23	0.25
Cer	[M+H]	5	2	0.05	0.19
Cer	[M+H]	5	3	-0.4	0.2
Cer	[M+H]	5	4	0.18	0.3
Cer	[M+H]	5	5	0.49	0.2
Cer	[M+H]	5	6	0.34	0.24
Cer	[M+H]	5	7	-0.07	0.19
Cer	[M+H]	5	8	0.58	0.34
Cer	[M+H]	5	9	-0.08	0.19
Cer	[M+H]	5	10	0.42	0.2
Cer	[M+H]	5	11	-0.35	0.23
Cer	[M+H]	5	12	-0.21	0.4
Cer	[M+H]	5	13	0.08	0.49
Cer	[M+H]	5	14	0.38	0.19
Cer	[M+H]	5	15	0.19	0.2
Cer	[M+H]	5	16	0.43	0.35
Cer	[M+H]	5	17	-0.13	0.19
Cer	[M+H]	5	18	-0.23	0.23
Cer	[M+H]	5	19	-0.31	0.21
Cer	[M+H]	5	20	-0.27	0.25
Cer	[M+H]	5	21	-0.17	0.19
Cer	[M+H]	5	22	0	0.19
Cer	[M+H]	5	23	0.21	0.19
Cer	[M+H]	5	24	-0.2	0.19
Cer	[M+H]	5	25	-0.34	0.23
Cer	[M+H]	5	26	0.15	0.19
Cer	[M+H]	5	27	-0.09	0.27
Cer	[M+H]	5	28	-0.31	0.19
Cer	[M+H]	5	29	-0.34	0.2
Cer	[M+H]	5	30	-0.19	0.25
Cer	[M+H]	5	31	0.18	0.35
Cer	[M+H]	5	32	0.48	0.35
Cer	[M+H]	5	33	0.34	0.19
Cer	[M+H]	5	34	0.31	0.38
Cer	[M+H]	5	35	0.29	0.27
Cer	[M+H]	5	36	0.22	0.21
Cer	[M+H]	5	37	-0.24	0.28
Cer	[M+H]	5	38	0.23	0.29
Cer	[M+H]	5	39	-0.24	0.23
Cer	[M+H]	5	40	0.19	0.19
Cer	[M+H]	5	41	-0.08	0.19
Cer	[M+H]	5	42	0.46	0.35
Cer	[M+H]	5	43	-0.32	0.23
Cer	[M+H]	5	44	-0.45	0.31
Cer	[M+H]	5	45	-0.27	0.19
Cer	[M+H]	5	46	-0.25	0.31
Cer	[M+H]	5	47	0.29	0.38
Cer	[M+H]	5	48	0.47	0.22
Cer	[M+H]	5	49	0.51	0.29
Cer	[M+H]	5	50	0.18	0.2
Cer	[M+H]	5	51	-0.33	0.23
Cer	[M+H]	5	52	-0.23	0.19
Cer	[M+H]	5	53	0.34	0.24
Cer	[M+H]	5	54	0.08	0.19
Cer	[M+H]	5	55	0.31	0.24
Cer	[M+H]	5	56	-0.23	0.19
Cer	[M+H]	5	57	-0.31	0.4
Cer	[M+H]	5	58	0.24	0.21
Cer	[M+H]	5	59	0.26	0.19
Cer	[M+H]	5	60	0.13	0.22
Cer	[M+H]	5	61	-0.45	0.19
Cer	[M+H]	5	62	0.44	0.32
Cer	[M+H]	5	63	-0.37	0.2
Cer	[M+H]	5	64	0.5	0.32
Cer	[M+H]	5	65	0.13	0.19
Cer	[M+H]	5	66	0.45	0.24
Cer	[M+H]	5	67	0.24	0.22
Cer	[M+H]	5	68	-0.47	0.31
Cer	[M+H]	5	69	-0.06	0.19
Cer	[M+H]	5	70	-0.33	0.25
Cer	[M+H]	5	71	-0.03	0.23
Cer	[M+H]	5	72	0.13	0.2
Cer	[M+H]	5	73	0.32	0.19
Cer	[M+H]	5	74	0.2	0.39
Cer	[M+H]	5	75	0.34	0.19
Cer	[M+H]	5	76	0.06	0.19
Cer	[M+H]	5	77	-0.17	0.28
Cer	[M+H]	5	78	0.32	0.24
Cer	[M+H]	5	79	-0.27	0.19
Cer	[M+H]	5	80	0.36	0.24
Cer	[M+H]	5	81	-0.14	0.34
Cer	[M+H]	5	82	0.37	0.24
Cer	[M+H]	5	83	0.37	0.19
Cer	[M+H]	5	84	0.31	0.19
Cer	[M+H]	5	85	-0.31	0.2
Cer	[M+H]	5	86	-0.32	0.2
Cer	[M+H]	5	87	0.43	0.2
Cer	[M+H]	5	88	0.34	0.19
Cer	[M+H]	5	89	0.43	0.51
Cer	[M+H]	5	90	0.04	0.19
Cer	[M+H]	5	91	0.52	0.24
Cer	[M+H]	5	92	-0.15	0.46
Cer	[M+H]	5	93	0.09	0.59
Cer	[M+H]	5	94	0	0.2
Cer	[M+H]	5	95	0.31	0.32
Cer	[M+H]	5	96	0.32	0.19
Cer	[M+H]	5	97	-0.2	0.31
Cer	[M+H]	5	98	0.21	0.2
Cer	[M+H]	5	99	-0.08	0.27
Cer	[M+H]	5	100	0.36	0.29
Cer	[M+H]	6	1	-0.16	0.19
Cer	[M+H]	6	2	-0.17	0.3
Cer	[M+H]	6	3	0.32	0.19
Cer	[M+H]	6	4	0.53	0.24
Cer	[M+H]	6	5	0.6	0.34
Cer	[M+H]	6	6	0.4	0.2
Cer	[M+H]	6	7	0.11	0.19
Cer	[M+H]	6	8	0.07	0.19
Cer	[M+H]	6	9	0.3	0.19
Cer	[M+H]	6	10	-0.19	0.19
Cer	[M+H]	6	11	-0.01	0.2
Cer	[M+H]	6	12	0.17	0.22
Cer	[M+H]	6	13	0.27	0.19
Cer	[M+H]	6	14	0.32	0.19
Cer	[M+H]	6	15	0.01	0.27
Cer	[M+H]	6	16	0.33	0.19
Cer	[M+H]	6	17	0.56	0.29
Cer	[M+H]	6	18	0.52	0.31
Cer	[M+H]	6	19	-0.29	0.28
Cer	[M+H]	6	20	-0.16	0.19
Cer	[M+H]	6	21	0.5	0.26
Cer	[M+H]	6	22	-0.41	0.34
Cer	[M+H]	6	23	0.12	0.19
Cer	[M+H]	6	24	-0.29	0.19
Cer	[M+H]	6	25	-0.07	0.19
Cer	[M+H]	6	26	-0.04	0.19
Cer	[M+H]	6	27	0.49	0.24
Cer	[M+H]	6	28	-0.16	0.19
Cer	[M+H]	6	29	0.03	0.33
Cer	[M+H]	6	30	0.49	0.29
Cer	[M+H]	6	31	0.13	0.19
Cer	[M+H]	6	32	0.44	0.2
Cer	[M+H]	6	33	0.26	0.19
Cer	[M+H]	6	34	0.27	0.19
Cer	[M+H]	6	35	0.09	0.27
Cer	[M+H]	6	36	0.18	0.3
Cer	[M+H]	6	37	-0.5	0.19
Cer	[M+H]	6	38	-0.44	0.26
Cer	[M+H]	6	39	-0.06	0.19
Cer	[M+H]	6	40	-0.03	0.19
Cer	[M+H]	6	41	0.27	0.22
Cer	[M+H]	6	42	0.43	0.2
Cer	[M+H]	6	43	-0.15	0.19
Cer	[M+H]	6	44	0.36	0.19
Cer	[M+H]	6	45	-0.4	0.2
Cer	[M+H]	6	46	-0.4	0.31
Cer	[M+H]	6	47	0.29	0.19
Cer	[M+H]	6	48	-0.28	0.19
Cer	[M+H]	6	49	-0.36	0.4
Cer	[M+H]	6	50	0.49	0.32
Cer	[M+H]	6	51	0.51	0.29
Cer	[M+H]	6	52	0.33	0.35
Cer	[M+H]	6	53	0.42	0.19
Cer	[M+H]	6	54	0.08	0.19
Cer	[M+H]	6	55	0.36	0.19
Cer	[M+H]	6	56	-0.22	0.19
Cer	[M+H]	6	57	-0.09	0.19
Cer	[M+H]	6	58	-0.21	0.19
Cer	[M+H]	6	59	-0.13	0.19
Cer	[M+H]	6	60	0.04	0.2
Cer	[M+H]	6	61	-0.32	0.2
Cer	[M+H]	6	62	0.5	0.38
Cer	[M+H]	6	63	-0.25	0.19
Cer	[M+H]	6	64	-0.38	0.21
Cer	[M+H]	6	65	0.54	0.26
Cer	[M+H]	6	66	0.06	0.39
Cer	[M+H]	6	67	0.1	0.3
Cer	[M+H]	6	68	-0.33	0.19
Cer	[M+H]	6	69	0.55	0.31
Cer	[M+H]	6	70	0.11	0.22
Cer	[M+H]	6	71	-0.51	0.2
Cer	[M+H]	6	72	0.37	0.19
Cer	[M+H]	6	73	-0.52	0.19
Cer	[M+H]	6	74	-0.07	0.19
Cer	[M+H]	6	75	0.11	0.24
Cer	[M+H]	6	76	-0.11	0.19
Cer	[M+H]	6	77	-0.45	0.19
Cer	[M+H]	6	78	0.09	0.19
Cer	[M+H]	6	79	0.23	0.29
Cer	[M+H]	6	80	0.04	0.19
Cer	[M+H]	6	81	0.25	0.19
Cer	[M+H]	6	82	0.11	0.22
Cer	[M+H]	6	83	0.29	0.2
Cer	[M+H]	6	84	0.36	0.21
Cer	[M+H]	6	85	-0.43	0.19
Cer	[M+H]	6	86	0.31	0.19
Cer	[M+H]	6	87	-0.12	0.23
Cer	[M+H]	6	88	-0.41	0.26
Cer	[M+H]	6	89	0.24	0.29
Cer	[M+H]	6	90	0.14	0.2
Cer	[M+H]	6	91	-0.03	0.19
Cer	[M+H]	6	92	0.32	0.19
Cer	[M+H]	6	93	0.34	0.19
Cer	[M+H]	6	94	-0.19	0.31
Cer	[M+H]	6	95	0.38	0.24
Cer	[M+H]	6	96	0.17	0.36
Cer	[M+H]	6	97	-0.21	0.43
Cer	[M+H]	6	98	0.45	0.24
Cer	[M+H]	6	99	0.35	0.19
Cer	[M+H]	6	100	0.12	0.19
Cer	[M+Na]	No correction	No correction	1.2	0.25
Cer	[M+Na]	3	1	0.05	1.07
Cer	[M+Na]	3	2	-0.44	0.36
Cer	[M+Na]	3	3	0.63	1.06
Cer	[M+Na]	3	4	-0.16	0.31
Cer	[M+Na]	3	5	0.22	0.36
Cer	[M+Na]	3	6	-0.51	0.22
Cer	[M+Na]	3	7	0.54	0.32
Cer	[M+Na]	3	8	0.3	0.32
Cer	[M+Na]	3	9	0.39	0.23
Cer	[M+Na]	3	10	0.72	0.29
Cer	[M+Na]	3	11	-0.31	0.47
Cer	[M+Na]	3	12	0.43	1.4
Cer	[M+Na]	3	13	0.27	0.48
Cer	[M+Na]	3	14	-0.64	0.27
Cer	[M+Na]	3	15	0.26	0.22
Cer	[M+Na]	3	16	0.15	0.22
Cer	[M+Na]	3	17	0.13	0.22
Cer	[M+Na]	3	18	-0.13	0.22
Cer	[M+Na]	3	19	0.29	0.38
Cer	[M+Na]	3	20	-0.52	0.3
Cer	[M+Na]	3	21	-0.31	0.23
Cer	[M+Na]	3	22	0.49	0.22
Cer	[M+Na]	3	23	-0.52	0.22
Cer	[M+Na]	3	24	0.18	0.29
Cer	[M+Na]	3	25	-0.04	1.33
Cer	[M+Na]	3	26	-0.18	0.33
Cer	[M+Na]	3	27	-0.04	0.22
Cer	[M+Na]	3	28	0.26	0.29
Cer	[M+Na]	3	29	-0.27	0.25
Cer	[M+Na]	3	30	-0.29	0.28
Cer	[M+Na]	3	31	-0.29	0.22
Cer	[M+Na]	3	32	0.13	0.22
Cer	[M+Na]	3	33	0.43	0.22
Cer	[M+Na]	3	34	-0.22	0.28
Cer	[M+Na]	3	35	0.51	0.9
Cer	[M+Na]	3	36	0.72	0.62
Cer	[M+Na]	3	37	-0.15	0.22
Cer	[M+Na]	3	38	-0.05	0.22
Cer	[M+Na]	3	39	0.82	1.14
Cer	[M+Na]	3	40	-0.31	0.31
Cer	[M+Na]	3	41	0.26	0.32
Cer	[M+Na]	3	42	-0.1	0.26
Cer	[M+Na]	3	43	-0.11	0.65
Cer	[M+Na]	3	44	-0.1	0.22
Cer	[M+Na]	3	45	-0.38	0.29
Cer	[M+Na]	3	46	0.7	0.54
Cer	[M+Na]	3	47	-0.48	0.35
Cer	[M+Na]	3	48	0.06	0.26
Cer	[M+Na]	3	49	-0.35	0.39
Cer	[M+Na]	3	50	0.16	0.77
Cer	[M+Na]	3	51	-0.12	0.26
Cer	[M+Na]	3	52	-0.35	0.36
Cer	[M+Na]	3	53	0.39	0.22
Cer	[M+Na]	3	54	0.46	0.63
Cer	[M+Na]	3	55	0.47	0.22
Cer	[M+Na]	3	56	0.25	1.04
Cer	[M+Na]	3	57	0.18	0.32
Cer	[M+Na]	3	58	-0.21	0.95
Cer	[M+Na]	3	59	-0.13	1.53
Cer	[M+Na]	3	60	0.61	0.22
Cer	[M+Na]	3	61	0.26	0.22
Cer	[M+Na]	3	62	0.14	0.88
Cer	[M+Na]	3	63	-0.01	0.22
Cer	[M+Na]	3	64	-0.32	0.23
Cer	[M+Na]	3	65	-0.44	0.23
Cer	[M+Na]	3	66	-0.1	1.57
Cer	[M+Na]	3	67	-0.32	0.22
Cer	[M+Na]	3	68	-0.3	0.23
Cer	[M+Na]	3	69	0.14	0.23
Cer	[M+Na]	3	70	-0.33	0.6
Cer	[M+Na]	3	71	-0.34	0.39
Cer	[M+Na]	3	72	0.15	0.22
Cer	[M+Na]	3	73	-0.55	0.45
Cer	[M+Na]	3	74	0.09	0.25
Cer	[M+Na]	3	75	0.18	0.26
Cer	[M+Na]	3	76	-0.31	0.22
Cer	[M+Na]	3	77	0	0.33
Cer	[M+Na]	3	78	0.5	0.29
Cer	[M+Na]	3	79	0.07	0.26
Cer	[M+Na]	3	80	-0.79	1.5
Cer	[M+Na]	3	81	0.04	0.24
Cer	[M+Na]	3	82	-0.45	0.56
Cer	[M+Na]	3	83	0.28	0.3
Cer	[M+Na]	3	84	0.54	0.27
Cer	[M+Na]	3	85	0.17	0.29
Cer	[M+Na]	3	86	0.28	0.23
Cer	[M+Na]	3	87	-0.08	0.28
Cer	[M+Na]	3	88	0.12	0.46
Cer	[M+Na]	3	89	-0.39	0.23
Cer	[M+Na]	3	90	-0.01	0.22
Cer	[M+Na]	3	91	0.29	0.27
Cer	[M+Na]	3	92	0.58	0.24
Cer	[M+Na]	3	93	-0.31	1.41
Cer	[M+Na]	3	94	0.29	1.04
Cer	[M+Na]	3	95	0.05	0.77
Cer	[M+Na]	3	96	0.11	0.24
Cer	[M+Na]	3	97	-0.37	0.39
Cer	[M+Na]	3	98	-0.08	0.22
Cer	[M+Na]	3	99	0.01	1.03
Cer	[M+Na]	3	100	0.18	0.25
Cer	[M+Na]	4	1	0.17	0.22
Cer	[M+Na]	4	2	0.21	0.3
Cer	[M+Na]	4	3	-0.37	0.22
Cer	[M+Na]	4	4	-0.16	0.22
Cer	[M+Na]	4	5	-0.3	0.22
Cer	[M+Na]	4	6	-0.22	0.22
Cer	[M+Na]	4	7	0.15	0.53
Cer	[M+Na]	4	8	-0.48	0.25
Cer	[M+Na]	4	9	-0.48	0.27
Cer	[M+Na]	4	10	0.01	1.03
Cer	[M+Na]	4	11	-0.4	0.22
Cer	[M+Na]	4	12	-0.19	0.36
Cer	[M+Na]	4	13	-0.35	0.41
Cer	[M+Na]	4	14	0.21	0.23
Cer	[M+Na]	4	15	-0.09	0.22
Cer	[M+Na]	4	16	-0.36	0.46
Cer	[M+Na]	4	17	-0.33	0.27
Cer	[M+Na]	4	18	-0.67	0.25
Cer	[M+Na]	4	19	-0.55	0.29
Cer	[M+Na]	4	20	-0.06	0.37
Cer	[M+Na]	4	21	0.32	0.22
Cer	[M+Na]	4	22	0.33	0.29
Cer	[M+Na]	4	23	0.06	0.5
Cer	[M+Na]	4	24	0.07	0.29
Cer	[M+Na]	4	25	-0.39	0.22
Cer	[M+Na]	4	26	-0.1	0.28
Cer	[M+Na]	4	27	-0.1	0.22
Cer	[M+Na]	4	28	-0.13	0.28
Cer	[M+Na]	4	29	-0.34	0.57
Cer	[M+Na]	4	30	-0.07	0.22
Cer	[M+Na]	4	31	0.01	0.26
Cer	[M+Na]	4	32	0.28	0.22
Cer	[M+Na]	4	33	0.45	0.22
Cer	[M+Na]	4	34	0.25	0.39
Cer	[M+Na]	4	35	0.45	0.25
Cer	[M+Na]	4	36	0.45	0.22
Cer	[M+Na]	4	37	-0.37	0.42
Cer	[M+Na]	4	38	0.11	0.29
Cer	[M+Na]	4	39	-0.29	0.22
Cer	[M+Na]	4	40	0.25	0.22
Cer	[M+Na]	4	41	0	0.24
Cer	[M+Na]	4	42	-0.09	0.22
Cer	[M+Na]	4	43	-0.03	0.31
Cer	[M+Na]	4	44	0.2	0.22
Cer	[M+Na]	4	45	0.08	0.22
Cer	[M+Na]	4	46	-0.48	0.22
Cer	[M+Na]	4	47	-0.26	0.22
Cer	[M+Na]	4	48	0.2	0.62
Cer	[M+Na]	4	49	-0.24	0.31
Cer	[M+Na]	4	50	0.09	0.22
Cer	[M+Na]	4	51	0.2	0.22
Cer	[M+Na]	4	52	-0.07	0.4
Cer	[M+Na]	4	53	-0.47	0.22
Cer	[M+Na]	4	54	-0.09	0.22
Cer	[M+Na]	4	55	0.18	0.22
Cer	[M+Na]	4	56	0.1	0.25
Cer	[M+Na]	4	57	-0.16	0.23
Cer	[M+Na]	4	58	0.09	0.43
Cer	[M+Na]	4	59	0.45	0.3
Cer	[M+Na]	4	60	0.28	0.22
Cer	[M+Na]	4	61	0.15	0.33
Cer	[M+Na]	4	62	-0.02	0.22
Cer	[M+Na]	4	63	-0.17	0.26
Cer	[M+Na]	4	64	0.47	0.22
Cer	[M+Na]	4	65	-0.36	0.3
Cer	[M+Na]	4	66	0.14	0.51
Cer	[M+Na]	4	67	-0.37	0.22
Cer	[M+Na]	4	68	-0.28	0.44
Cer	[M+Na]	4	69	-0.27	0.5
Cer	[M+Na]	4	70	0.25	0.25
Cer	[M+Na]	4	71	-0.42	1.4
Cer	[M+Na]	4	72	-0.57	0.27
Cer	[M+Na]	4	73	0.55	0.81
Cer	[M+Na]	4	74	0.05	0.47
Cer	[M+Na]	4	75	0.15	0.22
Cer	[M+Na]	4	76	-0.2	0.26
Cer	[M+Na]	4	77	-0.18	0.22
Cer	[M+Na]	4	78	-0.02	0.4
Cer	[M+Na]	4	79	-0.2	0.43
Cer	[M+Na]	4	80	0.15	0.22
Cer	[M+Na]	4	81	-0.3	0.46
Cer	[M+Na]	4	82	0.03	0.37
Cer	[M+Na]	4	83	-0.23	0.22
Cer	[M+Na]	4	84	0.11	0.23
Cer	[M+Na]	4	85	-0.44	0.29
Cer	[M+Na]	4	86	0.18	0.23
Cer	[M+Na]	4	87	-0.16	0.31
Cer	[M+Na]	4	88	0.2	0.22
Cer	[M+Na]	4	89	-0.25	0.26
Cer	[M+Na]	4	90	0.15	0.23
Cer	[M+Na]	4	91	0.3	0.22
Cer	[M+Na]	4	92	0.33	0.22
Cer	[M+Na]	4	93	0.41	0.22
Cer	[M+Na]	4	94	-0.35	0.29
Cer	[M+Na]	4	95	-0.32	0.28
Cer	[M+Na]	4	96	-0.1	0.22
Cer	[M+Na]	4	97	0.06	0.22
Cer	[M+Na]	4	98	-0.16	0.22
Cer	[M+Na]	4	99	-0.15	0.22
Cer	[M+Na]	4	100	0.1	0.53
Cer	[M+Na]	5	1	0.06	0.24
Cer	[M+Na]	5	2	-0.3	0.22
Cer	[M+Na]	5	3	-0.36	0.25
Cer	[M+Na]	5	4	0.55	0.22
Cer	[M+Na]	5	5	0.32	0.32
Cer	[M+Na]	5	6	-0.31	0.22
Cer	[M+Na]	5	7	-0.27	0.22
Cer	[M+Na]	5	8	-0.35	0.23
Cer	[M+Na]	5	9	-0.5	0.27
Cer	[M+Na]	5	10	0.25	0.25
Cer	[M+Na]	5	11	0.46	0.22
Cer	[M+Na]	5	12	0.31	0.27
Cer	[M+Na]	5	13	-0.34	0.6
Cer	[M+Na]	5	14	-0.04	0.22
Cer	[M+Na]	5	15	-0.32	0.22
Cer	[M+Na]	5	16	-0.46	0.22
Cer	[M+Na]	5	17	0.11	0.25
Cer	[M+Na]	5	18	-0.08	0.22
Cer	[M+Na]	5	19	-0.41	0.22
Cer	[M+Na]	5	20	-0.22	0.23
Cer	[M+Na]	5	21	-0.57	0.22
Cer	[M+Na]	5	22	0.07	0.22
Cer	[M+Na]	5	23	0.27	0.48
Cer	[M+Na]	5	24	0.41	0.22
Cer	[M+Na]	5	25	-0.03	0.22
Cer	[M+Na]	5	26	0.36	0.23
Cer	[M+Na]	5	27	0.44	0.25
Cer	[M+Na]	5	28	-0.23	0.22
Cer	[M+Na]	5	29	0.3	0.22
Cer	[M+Na]	5	30	0.16	0.24
Cer	[M+Na]	5	31	-0.22	0.23
Cer	[M+Na]	5	32	0.17	0.22
Cer	[M+Na]	5	33	-0.33	0.22
Cer	[M+Na]	5	34	0.04	0.22
Cer	[M+Na]	5	35	0.24	0.29
Cer	[M+Na]	5	36	0.27	0.35
Cer	[M+Na]	5	37	-0.32	0.24
Cer	[M+Na]	5	38	-0.13	0.23
Cer	[M+Na]	5	39	0.11	0.22
Cer	[M+Na]	5	40	-0.13	0.31
Cer	[M+Na]	5	41	-0.4	0.29
Cer	[M+Na]	5	42	0.65	0.66
Cer	[M+Na]	5	43	-0.06	0.26
Cer	[M+Na]	5	44	-0.47	0.22
Cer	[M+Na]	5	45	-0.21	0.23
Cer	[M+Na]	5	46	-0.05	0.58
Cer	[M+Na]	5	47	0.12	0.26
Cer	[M+Na]	5	48	0.33	0.25
Cer	[M+Na]	5	49	0.67	1.07
Cer	[M+Na]	5	50	0.03	0.24
Cer	[M+Na]	5	51	-0.02	0.28
Cer	[M+Na]	5	52	-0.31	0.23
Cer	[M+Na]	5	53	-0.32	0.22
Cer	[M+Na]	5	54	0.35	0.38
Cer	[M+Na]	5	55	0.12	0.23
Cer	[M+Na]	5	56	0.38	0.23
Cer	[M+Na]	5	57	-0.16	0.22
Cer	[M+Na]	5	58	-0.39	0.22
Cer	[M+Na]	5	59	-0.18	0.22
Cer	[M+Na]	5	60	0.25	0.27
Cer	[M+Na]	5	61	0.56	0.22
Cer	[M+Na]	5	62	-0.37	0.25
Cer	[M+Na]	5	63	0.26	0.29
Cer	[M+Na]	5	64	-0.34	0.22
Cer	[M+Na]	5	65	-0.17	0.22
Cer	[M+Na]	5	66	0.4	0.22
Cer	[M+Na]	5	67	-0.18	0.22
Cer	[M+Na]	5	68	-0.35	0.24
Cer	[M+Na]	5	69	-0.34	0.3
Cer	[M+Na]	5	70	0.04	0.26
Cer	[M+Na]	5	71	-0.23	1.02
Cer	[M+Na]	5	72	0.11	0.26
Cer	[M+Na]	5	73	0.17	0.22
Cer	[M+Na]	5	74	-0.18	0.23
Cer	[M+Na]	5	75	0.34	0.25
Cer	[M+Na]	5	76	0.26	0.32
Cer	[M+Na]	5	77	-0.17	0.23
Cer	[M+Na]	5	78	0.01	0.28
Cer	[M+Na]	5	79	-0.44	0.22
Cer	[M+Na]	5	80	0.29	0.23
Cer	[M+Na]	5	81	0	0.22
Cer	[M+Na]	5	82	0.02	0.22
Cer	[M+Na]	5	83	-0.42	0.22
Cer	[M+Na]	5	84	-0.4	0.22
Cer	[M+Na]	5	85	0.48	0.22
Cer	[M+Na]	5	86	0.4	0.22
Cer	[M+Na]	5	87	-0.53	0.23
Cer	[M+Na]	5	88	0.02	0.22
Cer	[M+Na]	5	89	0.29	0.27
Cer	[M+Na]	5	90	0.08	0.22
Cer	[M+Na]	5	91	0.18	0.22
Cer	[M+Na]	5	92	-0.28	0.3
Cer	[M+Na]	5	93	0.34	0.22
Cer	[M+Na]	5	94	-0.37	0.3
Cer	[M+Na]	5	95	0.33	0.22
Cer	[M+Na]	5	96	0.22	0.27
Cer	[M+Na]	5	97	-0.09	0.22
Cer	[M+Na]	5	98	-0.44	0.22
Cer	[M+Na]	5	99	-0.07	0.24
Cer	[M+Na]	5	100	0.02	0.36
Cer	[M+Na]	6	1	0.11	0.22
Cer	[M+Na]	6	2	0.13	0.22
Cer	[M+Na]	6	3	-0.15	0.26
Cer	[M+Na]	6	4	0.08	1
Cer	[M+Na]	6	5	0.2	0.22
Cer	[M+Na]	6	6	0.15	0.23
Cer	[M+Na]	6	7	-0.1	0.31
Cer	[M+Na]	6	8	-0.45	0.22
Cer	[M+Na]	6	9	-0.36	0.23
Cer	[M+Na]	6	10	0.24	0.32
Cer	[M+Na]	6	11	0.31	0.27
Cer	[M+Na]	6	12	0.11	0.23
Cer	[M+Na]	6	13	0.32	0.25
Cer	[M+Na]	6	14	0.04	0.24
Cer	[M+Na]	6	15	0.44	0.22
Cer	[M+Na]	6	16	-0.13	0.22
Cer	[M+Na]	6	17	0.03	0.22
Cer	[M+Na]	6	18	-0.19	0.22
Cer	[M+Na]	6	19	0.37	0.22
Cer	[M+Na]	6	20	-0.25	0.31
Cer	[M+Na]	6	21	0.18	0.29
Cer	[M+Na]	6	22	-0.07	0.22
Cer	[M+Na]	6	23	0.16	0.22
Cer	[M+Na]	6	24	-0.01	0.22
Cer	[M+Na]	6	25	0.37	0.22
Cer	[M+Na]	6	26	0.35	0.22
Cer	[M+Na]	6	27	-0.04	0.22
Cer	[M+Na]	6	28	0.34	0.22
Cer	[M+Na]	6	29	-0.06	0.23
Cer	[M+Na]	6	30	0.19	0.22
Cer	[M+Na]	6	31	0.21	0.23
Cer	[M+Na]	6	32	-0.3	0.24
Cer	[M+Na]	6	33	0.22	0.22
Cer	[M+Na]	6	34	-0.1	0.22
Cer	[M+Na]	6	35	-0.03	0.22
Cer	[M+Na]	6	36	-0.14	0.31
Cer	[M+Na]	6	37	-0.03	0.22
Cer	[M+Na]	6	38	-0.28	0.25
Cer	[M+Na]	6	39	-0.44	0.23
Cer	[M+Na]	6	40	0.28	0.22
Cer	[M+Na]	6	41	-0.38	0.22
Cer	[M+Na]	6	42	-0.25	0.22
Cer	[M+Na]	6	43	-0.23	0.3
Cer	[M+Na]	6	44	0.36	0.22
Cer	[M+Na]	6	45	0.24	0.22
Cer	[M+Na]	6	46	-0.23	0.28
Cer	[M+Na]	6	47	0.31	0.22
Cer	[M+Na]	6	48	-0.49	0.22
Cer	[M+Na]	6	49	-0.2	0.26
Cer	[M+Na]	6	50	-0.11	0.22
Cer	[M+Na]	6	51	-0.31	0.25
Cer	[M+Na]	6	52	0.12	0.22
Cer	[M+Na]	6	53	0.11	0.22
Cer	[M+Na]	6	54	-0.04	0.28
Cer	[M+Na]	6	55	0.13	0.27
Cer	[M+Na]	6	56	-0.09	0.22
Cer	[M+Na]	6	57	-0.47	0.22
Cer	[M+Na]	6	58	0.09	0.24
Cer	[M+Na]	6	59	-0.07	0.22
Cer	[M+Na]	6	60	-0.39	0.24
Cer	[M+Na]	6	61	-0.41	0.23
Cer	[M+Na]	6	62	-0.08	0.22
Cer	[M+Na]	6	63	-0.57	0.22
Cer	[M+Na]	6	64	-0.38	0.22
Cer	[M+Na]	6	65	-0.62	0.22
Cer	[M+Na]	6	66	-0.05	0.22
Cer	[M+Na]	6	67	0.03	0.26
Cer	[M+Na]	6	68	-0.06	0.22
Cer	[M+Na]	6	69	-0.42	0.22
Cer	[M+Na]	6	70	-0.15	0.22
Cer	[M+Na]	6	71	-0.08	0.22
Cer	[M+Na]	6	72	-0.47	0.32
Cer	[M+Na]	6	73	-0.45	0.22
Cer	[M+Na]	6	74	-0.57	0.22
Cer	[M+Na]	6	75	-0.03	0.23
Cer	[M+Na]	6	76	-0.33	0.25
Cer	[M+Na]	6	77	0.3	0.32
Cer	[M+Na]	6	78	0.28	0.22
Cer	[M+Na]	6	79	-0.17	0.23
Cer	[M+Na]	6	80	-0.31	0.26
Cer	[M+Na]	6	81	0.18	0.24
Cer	[M+Na]	6	82	0.46	0.22
Cer	[M+Na]	6	83	-0.51	0.3
Cer	[M+Na]	6	84	0.25	0.3
Cer	[M+Na]	6	85	0	0.22
Cer	[M+Na]	6	86	0.03	0.22
Cer	[M+Na]	6	87	-0.58	0.23
Cer	[M+Na]	6	88	0.42	0.3
Cer	[M+Na]	6	89	-0.31	0.22
Cer	[M+Na]	6	90	-0.43	0.25
Cer	[M+Na]	6	91	0.36	0.22
Cer	[M+Na]	6	92	-0.26	0.22
Cer	[M+Na]	6	93	0.05	0.22
Cer	[M+Na]	6	94	0.59	0.44
Cer	[M+Na]	6	95	-0.36	0.22
Cer	[M+Na]	6	96	0.21	0.22
Cer	[M+Na]	6	97	-0.04	0.22
Cer	[M+Na]	6	98	0.2	0.23
Cer	[M+Na]	6	99	-0.15	0.31
Cer	[M+Na]	6	100	-0.17	0.22
Cer	[M+HCOO]	No correction	No correction	0.84	0.22
Cer	[M+HCOO]	3	1	-0.08	0.29
Cer	[M+HCOO]	3	2	0.11	0.35
Cer	[M+HCOO]	3	3	-0.33	0.37
Cer	[M+HCOO]	3	4	0.22	0.33
Cer	[M+HCOO]	3	5	-0.02	0.61
Cer	[M+HCOO]	3	6	0.26	0.22
Cer	[M+HCOO]	3	7	0.45	1.63
Cer	[M+HCOO]	3	8	0.16	0.22
Cer	[M+HCOO]	3	9	0.38	0.22
Cer	[M+HCOO]	3	10	-0.18	0.37
Cer	[M+HCOO]	3	11	0.32	0.5
Cer	[M+HCOO]	3	12	-0.3	0.53
Cer	[M+HCOO]	3	13	-0.47	0.23
Cer	[M+HCOO]	3	14	-0.13	0.99
Cer	[M+HCOO]	3	15	0.04	0.48
Cer	[M+HCOO]	3	16	-0.38	0.21
Cer	[M+HCOO]	3	17	0.06	0.23
Cer	[M+HCOO]	3	18	-0.38	0.22
Cer	[M+HCOO]	3	19	0.06	0.22
Cer	[M+HCOO]	3	20	-0.04	0.25
Cer	[M+HCOO]	3	21	-0.18	0.78
Cer	[M+HCOO]	3	22	0.12	0.89
Cer	[M+HCOO]	3	23	-0.02	0.68
Cer	[M+HCOO]	3	24	0.33	0.62
Cer	[M+HCOO]	3	25	0.45	0.5
Cer	[M+HCOO]	3	26	0.05	0.23
Cer	[M+HCOO]	3	27	0.09	0.25
Cer	[M+HCOO]	3	28	0.33	0.26
Cer	[M+HCOO]	3	29	-0.7	0.25
Cer	[M+HCOO]	3	30	-0.08	0.41
Cer	[M+HCOO]	3	31	-0.39	0.21
Cer	[M+HCOO]	3	32	0.14	0.47
Cer	[M+HCOO]	3	33	-0.18	0.53
Cer	[M+HCOO]	3	34	0.43	0.28
Cer	[M+HCOO]	3	35	-0.44	0.23
Cer	[M+HCOO]	3	36	-0.16	0.64
Cer	[M+HCOO]	3	37	-0.18	0.74
Cer	[M+HCOO]	3	38	-0.53	0.23
Cer	[M+HCOO]	3	39	0.54	0.26
Cer	[M+HCOO]	3	40	-0.28	0.22
Cer	[M+HCOO]	3	41	-0.39	0.77
Cer	[M+HCOO]	3	42	-0.15	0.21
Cer	[M+HCOO]	3	43	0.18	0.23
Cer	[M+HCOO]	3	44	-0.11	0.45
Cer	[M+HCOO]	3	45	-0.25	0.37
Cer	[M+HCOO]	3	46	0.12	0.22
Cer	[M+HCOO]	3	47	0.18	0.25
Cer	[M+HCOO]	3	48	0.24	0.79
Cer	[M+HCOO]	3	49	-0.06	0.22
Cer	[M+HCOO]	3	50	0	1.03
Cer	[M+HCOO]	3	51	0.35	0.69
Cer	[M+HCOO]	3	52	0.07	0.47
Cer	[M+HCOO]	3	53	0.74	0.23
Cer	[M+HCOO]	3	54	-0.02	0.24
Cer	[M+HCOO]	3	55	-0.31	0.23
Cer	[M+HCOO]	3	56	0.3	0.22
Cer	[M+HCOO]	3	57	0.16	0.22
Cer	[M+HCOO]	3	58	-0.03	1.03
Cer	[M+HCOO]	3	59	-0.02	0.41
Cer	[M+HCOO]	3	60	0.64	0.39
Cer	[M+HCOO]	3	61	0.27	0.48
Cer	[M+HCOO]	3	62	-0.43	0.22
Cer	[M+HCOO]	3	63	0.35	0.22
Cer	[M+HCOO]	3	64	-0.22	0.22
Cer	[M+HCOO]	3	65	0.26	0.58
Cer	[M+HCOO]	3	66	0.15	0.51
Cer	[M+HCOO]	3	67	-0.31	0.63
Cer	[M+HCOO]	3	68	-0.33	0.22
Cer	[M+HCOO]	3	69	-0.03	0.24
Cer	[M+HCOO]	3	70	0.05	0.25
Cer	[M+HCOO]	3	71	-0.47	0.22
Cer	[M+HCOO]	3	72	0.3	0.62
Cer	[M+HCOO]	3	73	0.09	0.32
Cer	[M+HCOO]	3	74	-0.2	0.25
Cer	[M+HCOO]	3	75	0.29	0.22
Cer	[M+HCOO]	3	76	-0.17	0.78
Cer	[M+HCOO]	3	77	-0.56	0.24
Cer	[M+HCOO]	3	78	-0.43	0.23
Cer	[M+HCOO]	3	79	0.1	0.22
Cer	[M+HCOO]	3	80	0.14	0.35
Cer	[M+HCOO]	3	81	-0.49	0.23
Cer	[M+HCOO]	3	82	-0.16	0.78
Cer	[M+HCOO]	3	83	0.41	0.22
Cer	[M+HCOO]	3	84	-0.44	0.52
Cer	[M+HCOO]	3	85	0.38	0.24
Cer	[M+HCOO]	3	86	-0.17	0.22
Cer	[M+HCOO]	3	87	0.22	0.25
Cer	[M+HCOO]	3	88	0.4	0.87
Cer	[M+HCOO]	3	89	0.12	0.22
Cer	[M+HCOO]	3	90	-0.12	1.14
Cer	[M+HCOO]	3	91	-0.33	0.22
Cer	[M+HCOO]	3	92	0.11	0.22
Cer	[M+HCOO]	3	93	-0.03	1.03
Cer	[M+HCOO]	3	94	0.52	0.88
Cer	[M+HCOO]	3	95	0.26	0.22
Cer	[M+HCOO]	3	96	-0.45	0.52
Cer	[M+HCOO]	3	97	0.29	0.48
Cer	[M+HCOO]	3	98	0.37	0.22
Cer	[M+HCOO]	3	99	0.02	0.32
Cer	[M+HCOO]	3	100	-0.24	0.22
Cer	[M+HCOO]	4	1	-0.1	0.25
Cer	[M+HCOO]	4	2	-0.35	0.22
Cer	[M+HCOO]	4	3	-0.28	0.22
Cer	[M+HCOO]	4	4	0.01	0.75
Cer	[M+HCOO]	4	5	-0.48	0.36
Cer	[M+HCOO]	4	6	0.49	0.28
Cer	[M+HCOO]	4	7	-0.46	0.28
Cer	[M+HCOO]	4	8	-0.44	0.23
Cer	[M+HCOO]	4	9	0.31	0.47
Cer	[M+HCOO]	4	10	0.38	0.22
Cer	[M+HCOO]	4	11	-0.31	0.26
Cer	[M+HCOO]	4	12	-0.38	0.22
Cer	[M+HCOO]	4	13	0.37	0.22
Cer	[M+HCOO]	4	14	-0.3	0.22
Cer	[M+HCOO]	4	15	0.33	0.25
Cer	[M+HCOO]	4	16	-0.21	0.21
Cer	[M+HCOO]	4	17	0.03	0.48
Cer	[M+HCOO]	4	18	0.48	0.22
Cer	[M+HCOO]	4	19	-0.33	0.4
Cer	[M+HCOO]	4	20	0.37	0.22
Cer	[M+HCOO]	4	21	0.01	0.47
Cer	[M+HCOO]	4	22	-0.09	0.89
Cer	[M+HCOO]	4	23	0.64	0.36
Cer	[M+HCOO]	4	24	-0.5	0.22
Cer	[M+HCOO]	4	25	0.27	0.22
Cer	[M+HCOO]	4	26	-0.25	0.42
Cer	[M+HCOO]	4	27	0.53	0.49
Cer	[M+HCOO]	4	28	0.35	0.22
Cer	[M+HCOO]	4	29	0.01	0.27
Cer	[M+HCOO]	4	30	0.17	0.35
Cer	[M+HCOO]	4	31	0.12	0.32
Cer	[M+HCOO]	4	32	0.17	0.22
Cer	[M+HCOO]	4	33	0.01	0.22
Cer	[M+HCOO]	4	34	0.21	0.22
Cer	[M+HCOO]	4	35	0.09	0.22
Cer	[M+HCOO]	4	36	-0.04	0.22
Cer	[M+HCOO]	4	37	0.49	0.24
Cer	[M+HCOO]	4	38	-0.03	0.47
Cer	[M+HCOO]	4	39	0.3	0.22
Cer	[M+HCOO]	4	40	-0.13	1.03
Cer	[M+HCOO]	4	41	-0.47	0.21
Cer	[M+HCOO]	4	42	-0.39	0.23
Cer	[M+HCOO]	4	43	-0.11	0.37
Cer	[M+HCOO]	4	44	-0.32	0.24
Cer	[M+HCOO]	4	45	0.3	0.48
Cer	[M+HCOO]	4	46	0.11	0.22
Cer	[M+HCOO]	4	47	0.33	0.48
Cer	[M+HCOO]	4	48	-0.02	0.22
Cer	[M+HCOO]	4	49	0.57	0.4
Cer	[M+HCOO]	4	50	-0.28	0.22
Cer	[M+HCOO]	4	51	-0.33	0.21
Cer	[M+HCOO]	4	52	-0.56	0.55
Cer	[M+HCOO]	4	53	0.49	0.22
Cer	[M+HCOO]	4	54	-0.15	0.3
Cer	[M+HCOO]	4	55	0	0.48
Cer	[M+HCOO]	4	56	0.18	0.61
Cer	[M+HCOO]	4	57	-0.03	0.22
Cer	[M+HCOO]	4	58	-0.36	0.21
Cer	[M+HCOO]	4	59	-0.51	0.22
Cer	[M+HCOO]	4	60	0.08	0.22
Cer	[M+HCOO]	4	61	0.07	0.22
Cer	[M+HCOO]	4	62	-0.05	0.22
Cer	[M+HCOO]	4	63	-0.1	0.22
Cer	[M+HCOO]	4	64	-0.17	0.22
Cer	[M+HCOO]	4	65	1	1.36
Cer	[M+HCOO]	4	66	0.35	0.23
Cer	[M+HCOO]	4	67	0	0.32
Cer	[M+HCOO]	4	68	-0.15	0.24
Cer	[M+HCOO]	4	69	0.65	0.49
Cer	[M+HCOO]	4	70	-0.26	0.5
Cer	[M+HCOO]	4	71	0.39	0.37
Cer	[M+HCOO]	4	72	0.08	0.61
Cer	[M+HCOO]	4	73	-0.2	0.63
Cer	[M+HCOO]	4	74	0.1	0.58
Cer	[M+HCOO]	4	75	-0.19	0.33
Cer	[M+HCOO]	4	76	-0.18	0.22
Cer	[M+HCOO]	4	77	-0.39	0.24
Cer	[M+HCOO]	4	78	-0.24	0.31
Cer	[M+HCOO]	4	79	0.18	0.61
Cer	[M+HCOO]	4	80	-0.35	0.22
Cer	[M+HCOO]	4	81	0.23	0.22
Cer	[M+HCOO]	4	82	0.46	0.22
Cer	[M+HCOO]	4	83	-0.1	0.47
Cer	[M+HCOO]	4	84	-0.39	0.28
Cer	[M+HCOO]	4	85	0.43	0.22
Cer	[M+HCOO]	4	86	-0.22	0.77
Cer	[M+HCOO]	4	87	-0.22	0.22
Cer	[M+HCOO]	4	88	-0.17	0.4
Cer	[M+HCOO]	4	89	0.13	0.38
Cer	[M+HCOO]	4	90	-0.37	0.4
Cer	[M+HCOO]	4	91	-0.4	0.28
Cer	[M+HCOO]	4	92	0.22	0.35
Cer	[M+HCOO]	4	93	-0.28	0.24
Cer	[M+HCOO]	4	94	0.33	0.24
Cer	[M+HCOO]	4	95	0	0.25
Cer	[M+HCOO]	4	96	0.47	0.31
Cer	[M+HCOO]	4	97	-0.12	0.44
Cer	[M+HCOO]	4	98	0.1	0.22
Cer	[M+HCOO]	4	99	0.12	0.22
Cer	[M+HCOO]	4	100	-0.29	0.28
Cer	[M+HCOO]	5	1	-0.29	0.21
Cer	[M+HCOO]	5	2	0.51	0.22
Cer	[M+HCOO]	5	3	0.07	0.22
Cer	[M+HCOO]	5	4	-0.02	0.22
Cer	[M+HCOO]	5	5	-0.15	0.22
Cer	[M+HCOO]	5	6	-0.16	0.21
Cer	[M+HCOO]	5	7	-0.41	0.36
Cer	[M+HCOO]	5	8	-0.57	0.62
Cer	[M+HCOO]	5	9	-0.13	0.22
Cer	[M+HCOO]	5	10	0.19	0.44
Cer	[M+HCOO]	5	11	0.33	0.72
Cer	[M+HCOO]	5	12	0.07	0.22
Cer	[M+HCOO]	5	13	-0.04	0.82
Cer	[M+HCOO]	5	14	0.41	0.22
Cer	[M+HCOO]	5	15	0.25	0.22
Cer	[M+HCOO]	5	16	-0.2	0.48
Cer	[M+HCOO]	5	17	0.08	0.41
Cer	[M+HCOO]	5	18	0.47	0.22
Cer	[M+HCOO]	5	19	-0.19	0.22
Cer	[M+HCOO]	5	20	-0.24	0.5
Cer	[M+HCOO]	5	21	0.15	0.22
Cer	[M+HCOO]	5	22	-0.03	0.24
Cer	[M+HCOO]	5	23	-0.05	0.22
Cer	[M+HCOO]	5	24	-0.32	0.22
Cer	[M+HCOO]	5	25	-0.15	0.22
Cer	[M+HCOO]	5	26	0	0.32
Cer	[M+HCOO]	5	27	0.3	0.22
Cer	[M+HCOO]	5	28	0.06	0.3
Cer	[M+HCOO]	5	29	0.03	0.22
Cer	[M+HCOO]	5	30	0.18	0.51
Cer	[M+HCOO]	5	31	-0.49	0.22
Cer	[M+HCOO]	5	32	0.12	0.72
Cer	[M+HCOO]	5	33	0.2	0.22
Cer	[M+HCOO]	5	34	0.33	0.22
Cer	[M+HCOO]	5	35	-0.3	0.22
Cer	[M+HCOO]	5	36	-0.05	0.22
Cer	[M+HCOO]	5	37	-0.41	0.49
Cer	[M+HCOO]	5	38	-0.48	0.39
Cer	[M+HCOO]	5	39	-0.51	0.22
Cer	[M+HCOO]	5	40	0	0.22
Cer	[M+HCOO]	5	41	0.24	0.22
Cer	[M+HCOO]	5	42	-0.34	0.63
Cer	[M+HCOO]	5	43	-0.24	0.34
Cer	[M+HCOO]	5	44	-0.1	0.44
Cer	[M+HCOO]	5	45	-0.07	0.22
Cer	[M+HCOO]	5	46	-0.25	0.21
Cer	[M+HCOO]	5	47	0.57	0.22
Cer	[M+HCOO]	5	48	-0.08	0.22
Cer	[M+HCOO]	5	49	0.4	0.26
Cer	[M+HCOO]	5	50	0.17	0.22
Cer	[M+HCOO]	5	51	0.56	0.22
Cer	[M+HCOO]	5	52	0.08	0.22
Cer	[M+HCOO]	5	53	0.31	0.22
Cer	[M+HCOO]	5	54	-0.31	0.28
Cer	[M+HCOO]	5	55	-0.25	0.26
Cer	[M+HCOO]	5	56	-0.12	0.22
Cer	[M+HCOO]	5	57	-0.14	0.22
Cer	[M+HCOO]	5	58	-0.13	0.22
Cer	[M+HCOO]	5	59	0.09	0.25
Cer	[M+HCOO]	5	60	-0.19	0.22
Cer	[M+HCOO]	5	61	-0.37	0.46
Cer	[M+HCOO]	5	62	0.17	0.51
Cer	[M+HCOO]	5	63	-0.44	0.22
Cer	[M+HCOO]	5	64	-0.25	0.36
Cer	[M+HCOO]	5	65	0.27	0.25
Cer	[M+HCOO]	5	66	0.33	0.22
Cer	[M+HCOO]	5	67	-0.4	0.22
Cer	[M+HCOO]	5	68	0.02	0.22
Cer	[M+HCOO]	5	69	-0.44	0.21
Cer	[M+HCOO]	5	70	0.16	0.22
Cer	[M+HCOO]	5	71	-0.25	0.21
Cer	[M+HCOO]	5	72	-0.46	0.23
Cer	[M+HCOO]	5	73	-0.55	0.22
Cer	[M+HCOO]	5	74	-0.49	0.23
Cer	[M+HCOO]	5	75	0.29	0.62
Cer	[M+HCOO]	5	76	-0.3	0.21
Cer	[M+HCOO]	5	77	-0.37	0.23
Cer	[M+HCOO]	5	78	0.03	0.57
Cer	[M+HCOO]	5	79	-0.18	0.22
Cer	[M+HCOO]	5	80	0.07	0.22
Cer	[M+HCOO]	5	81	-0.5	0.52
Cer	[M+HCOO]	5	82	-0.03	0.22
Cer	[M+HCOO]	5	83	-0.18	0.22
Cer	[M+HCOO]	5	84	-0.23	0.22
Cer	[M+HCOO]	5	85	0.25	0.22
Cer	[M+HCOO]	5	86	0.34	0.22
Cer	[M+HCOO]	5	87	0.46	0.22
Cer	[M+HCOO]	5	88	-0.41	0.22
Cer	[M+HCOO]	5	89	0.43	0.22
Cer	[M+HCOO]	5	90	-0.6	0.23
Cer	[M+HCOO]	5	91	-0.33	0.31
Cer	[M+HCOO]	5	92	0.18	0.22
Cer	[M+HCOO]	5	93	0.46	0.39
Cer	[M+HCOO]	5	94	-0.08	0.22
Cer	[M+HCOO]	5	95	-0.3	0.21
Cer	[M+HCOO]	5	96	-0.36	0.22
Cer	[M+HCOO]	5	97	-0.33	0.22
Cer	[M+HCOO]	5	98	0.26	0.22
Cer	[M+HCOO]	5	99	0.24	0.22
Cer	[M+HCOO]	5	100	0.17	0.32
Cer	[M+HCOO]	6	1	0.54	0.22
Cer	[M+HCOO]	6	2	0.26	0.22
Cer	[M+HCOO]	6	3	-0.29	0.24
Cer	[M+HCOO]	6	4	-0.29	0.26
Cer	[M+HCOO]	6	5	-0.26	0.22
Cer	[M+HCOO]	6	6	-0.17	0.24
Cer	[M+HCOO]	6	7	0.05	0.22
Cer	[M+HCOO]	6	8	-0.28	0.77
Cer	[M+HCOO]	6	9	0.32	0.28
Cer	[M+HCOO]	6	10	0.31	0.22
Cer	[M+HCOO]	6	11	0.08	0.35
Cer	[M+HCOO]	6	12	-0.36	0.26
Cer	[M+HCOO]	6	13	0.02	0.22
Cer	[M+HCOO]	6	14	-0.37	0.24
Cer	[M+HCOO]	6	15	0.27	0.22
Cer	[M+HCOO]	6	16	-0.21	0.22
Cer	[M+HCOO]	6	17	-0.27	0.24
Cer	[M+HCOO]	6	18	0.21	0.29
Cer	[M+HCOO]	6	19	-0.29	0.21
Cer	[M+HCOO]	6	20	0.01	0.22
Cer	[M+HCOO]	6	21	-0.23	0.21
Cer	[M+HCOO]	6	22	-0.42	0.24
Cer	[M+HCOO]	6	23	0.4	0.45
Cer	[M+HCOO]	6	24	-0.08	0.57
Cer	[M+HCOO]	6	25	0.18	0.22
Cer	[M+HCOO]	6	26	-0.08	0.22
Cer	[M+HCOO]	6	27	0.16	0.22
Cer	[M+HCOO]	6	28	0.25	0.22
Cer	[M+HCOO]	6	29	0.33	0.22
Cer	[M+HCOO]	6	30	0.53	0.24
Cer	[M+HCOO]	6	31	-0.23	0.22
Cer	[M+HCOO]	6	32	-0.31	0.21
Cer	[M+HCOO]	6	33	-0.2	0.5
Cer	[M+HCOO]	6	34	0.05	0.22
Cer	[M+HCOO]	6	35	-0.23	0.21
Cer	[M+HCOO]	6	36	-0.4	0.22
Cer	[M+HCOO]	6	37	-0.05	0.22
Cer	[M+HCOO]	6	38	0.06	0.22
Cer	[M+HCOO]	6	39	0.13	0.22
Cer	[M+HCOO]	6	40	0.34	0.22
Cer	[M+HCOO]	6	41	0.17	0.22
Cer	[M+HCOO]	6	42	0.24	0.22
Cer	[M+HCOO]	6	43	-0.11	0.22
Cer	[M+HCOO]	6	44	0.15	0.22
Cer	[M+HCOO]	6	45	0.06	0.22
Cer	[M+HCOO]	6	46	-0.42	0.22
Cer	[M+HCOO]	6	47	0.33	0.22
Cer	[M+HCOO]	6	48	-0.13	0.22
Cer	[M+HCOO]	6	49	-0.23	0.21
Cer	[M+HCOO]	6	50	0.26	0.23
Cer	[M+HCOO]	6	51	-0.4	0.28
Cer	[M+HCOO]	6	52	0.14	0.38
Cer	[M+HCOO]	6	53	0.18	0.22
Cer	[M+HCOO]	6	54	0	0.22
Cer	[M+HCOO]	6	55	0.3	0.27
Cer	[M+HCOO]	6	56	0.27	0.22
Cer	[M+HCOO]	6	57	0.58	0.22
Cer	[M+HCOO]	6	58	0.26	0.24
Cer	[M+HCOO]	6	59	0.45	0.22
Cer	[M+HCOO]	6	60	-0.11	0.22
Cer	[M+HCOO]	6	61	-0.28	0.21
Cer	[M+HCOO]	6	62	-0.07	0.22
Cer	[M+HCOO]	6	63	0.44	0.22
Cer	[M+HCOO]	6	64	-0.03	0.22
Cer	[M+HCOO]	6	65	0.09	0.41
Cer	[M+HCOO]	6	66	0.27	0.22
Cer	[M+HCOO]	6	67	-0.44	0.24
Cer	[M+HCOO]	6	68	0.14	0.27
Cer	[M+HCOO]	6	69	0.42	0.22
Cer	[M+HCOO]	6	70	0.04	0.27
Cer	[M+HCOO]	6	71	0.3	0.39
Cer	[M+HCOO]	6	72	0.42	0.22
Cer	[M+HCOO]	6	73	-0.07	0.22
Cer	[M+HCOO]	6	74	0.32	0.22
Cer	[M+HCOO]	6	75	0.15	0.51
Cer	[M+HCOO]	6	76	-0.31	0.22
Cer	[M+HCOO]	6	77	-0.25	0.4
Cer	[M+HCOO]	6	78	0.03	0.22
Cer	[M+HCOO]	6	79	0.27	0.22
Cer	[M+HCOO]	6	80	0.25	0.22
Cer	[M+HCOO]	6	81	0.03	0.38
Cer	[M+HCOO]	6	82	-0.33	0.21
Cer	[M+HCOO]	6	83	-0.12	0.22
Cer	[M+HCOO]	6	84	0.22	0.68
Cer	[M+HCOO]	6	85	-0.18	0.21
Cer	[M+HCOO]	6	86	-0.22	0.21
Cer	[M+HCOO]	6	87	0.53	0.22
Cer	[M+HCOO]	6	88	-0.38	0.21
Cer	[M+HCOO]	6	89	-0.16	0.22
Cer	[M+HCOO]	6	90	0.41	0.3
Cer	[M+HCOO]	6	91	0.45	0.39
Cer	[M+HCOO]	6	92	-0.11	0.25
Cer	[M+HCOO]	6	93	-0.16	0.22
Cer	[M+HCOO]	6	94	-0.5	0.22
Cer	[M+HCOO]	6	95	0.13	0.22
Cer	[M+HCOO]	6	96	-0.36	0.66
Cer	[M+HCOO]	6	97	-0.15	0.32
Cer	[M+HCOO]	6	98	-0.38	0.21
Cer	[M+HCOO]	6	99	0.44	0.22
Cer	[M+HCOO]	6	100	-0.03	0.22
DG	[M+NH4]	No correction	No correction	0.64	0.18
DG	[M+NH4]	3	1	0.19	0.37
DG	[M+NH4]	3	2	-0.44	0.51
DG	[M+NH4]	3	3	-0.65	1.18
DG	[M+NH4]	3	4	-0.24	0.33
DG	[M+NH4]	3	5	0.43	0.2
DG	[M+NH4]	3	6	-0.37	0.2
DG	[M+NH4]	3	7	0.68	0.18
DG	[M+NH4]	3	8	-0.28	0.39
DG	[M+NH4]	3	9	-0.49	0.39
DG	[M+NH4]	3	10	-0.41	0.18
DG	[M+NH4]	3	11	0.57	0.19
DG	[M+NH4]	3	12	-0.06	0.18
DG	[M+NH4]	3	13	0.28	0.34
DG	[M+NH4]	3	14	-0.09	0.19
DG	[M+NH4]	3	15	-0.4	0.18
DG	[M+NH4]	3	16	-0.34	0.18
DG	[M+NH4]	3	17	-0.26	0.18
DG	[M+NH4]	3	18	0.37	0.22
DG	[M+NH4]	3	19	-0.32	0.52
DG	[M+NH4]	3	20	-0.34	0.24
DG	[M+NH4]	3	21	0.02	0.34
DG	[M+NH4]	3	22	-0.26	0.18
DG	[M+NH4]	3	23	0.3	0.18
DG	[M+NH4]	3	24	0.41	0.18
DG	[M+NH4]	3	25	0.13	0.22
DG	[M+NH4]	3	26	0.9	0.36
DG	[M+NH4]	3	27	0.12	0.18
DG	[M+NH4]	3	28	0.2	0.2
DG	[M+NH4]	3	29	-0.56	0.26
DG	[M+NH4]	3	30	0.46	0.2
DG	[M+NH4]	3	31	-0.07	0.2
DG	[M+NH4]	3	32	-0.33	0.26
DG	[M+NH4]	3	33	0.03	0.25
DG	[M+NH4]	3	34	-0.06	0.3
DG	[M+NH4]	3	35	0.34	0.22
DG	[M+NH4]	3	36	0.11	0.24
DG	[M+NH4]	3	37	0.2	0.2
DG	[M+NH4]	3	38	-0.31	0.18
DG	[M+NH4]	3	39	-0.2	0.2
DG	[M+NH4]	3	40	0.31	0.18
DG	[M+NH4]	3	41	-0.01	0.24
DG	[M+NH4]	3	42	-0.08	0.19
DG	[M+NH4]	3	43	-0.03	0.28
DG	[M+NH4]	3	44	0.01	0.3
DG	[M+NH4]	3	45	0.25	0.18
DG	[M+NH4]	3	46	-0.14	0.24
DG	[M+NH4]	3	47	0.42	0.18
DG	[M+NH4]	3	48	0.23	0.19
DG	[M+NH4]	3	49	-0.43	0.19
DG	[M+NH4]	3	50	-0.02	0.38
DG	[M+NH4]	3	51	-0.78	0.64
DG	[M+NH4]	3	52	0.37	0.19
DG	[M+NH4]	3	53	-0.1	0.22
DG	[M+NH4]	3	54	0.27	0.2
DG	[M+NH4]	3	55	-0.33	0.18
DG	[M+NH4]	3	56	-0.06	0.19
DG	[M+NH4]	3	57	-0.32	0.28
DG	[M+NH4]	3	58	-0.63	0.4
DG	[M+NH4]	3	59	-0.05	0.56
DG	[M+NH4]	3	60	-0.41	0.18
DG	[M+NH4]	3	61	-0.84	0.67
DG	[M+NH4]	3	62	-0.41	0.19
DG	[M+NH4]	3	63	-0.56	0.26
DG	[M+NH4]	3	64	0.1	0.59
DG	[M+NH4]	3	65	-0.14	0.24
DG	[M+NH4]	3	66	-0.23	0.21
DG	[M+NH4]	3	67	0.07	0.18
DG	[M+NH4]	3	68	-0.33	0.2
DG	[M+NH4]	3	69	-0.02	0.18
DG	[M+NH4]	3	70	-0.3	0.19
DG	[M+NH4]	3	71	-0.46	0.55
DG	[M+NH4]	3	72	0.46	0.18
DG	[M+NH4]	3	73	-0.28	0.19
DG	[M+NH4]	3	74	0.36	0.39
DG	[M+NH4]	3	75	-0.03	0.21
DG	[M+NH4]	3	76	-0.31	0.22
DG	[M+NH4]	3	77	0.07	0.36
DG	[M+NH4]	3	78	-0.27	0.18
DG	[M+NH4]	3	79	0.36	0.19
DG	[M+NH4]	3	80	-0.38	0.23
DG	[M+NH4]	3	81	-0.29	0.37
DG	[M+NH4]	3	82	-0.12	0.19
DG	[M+NH4]	3	83	-0.27	0.18
DG	[M+NH4]	3	84	0.1	0.19
DG	[M+NH4]	3	85	0.49	0.18
DG	[M+NH4]	3	86	-0.41	0.21
DG	[M+NH4]	3	87	0.09	0.18
DG	[M+NH4]	3	88	0.37	0.18
DG	[M+NH4]	3	89	0.38	0.2
DG	[M+NH4]	3	90	0.22	0.18
DG	[M+NH4]	3	91	0.17	0.19
DG	[M+NH4]	3	92	0.16	0.22
DG	[M+NH4]	3	93	0.1	0.25
DG	[M+NH4]	3	94	0.37	0.42
DG	[M+NH4]	3	95	-0.3	0.19
DG	[M+NH4]	3	96	0.24	0.19
DG	[M+NH4]	3	97	-0.68	0.35
DG	[M+NH4]	3	98	-0.41	0.24
DG	[M+NH4]	3	99	-0.07	0.21
DG	[M+NH4]	3	100	-0.3	0.24
DG	[M+NH4]	4	1	0.26	0.28
DG	[M+NH4]	4	2	0.62	0.26
DG	[M+NH4]	4	3	-0.12	0.19
DG	[M+NH4]	4	4	-0.34	0.19
DG	[M+NH4]	4	5	0.09	0.19
DG	[M+NH4]	4	6	-0.31	0.18
DG	[M+NH4]	4	7	0.3	0.2
DG	[M+NH4]	4	8	0.44	0.19
DG	[M+NH4]	4	9	0.31	0.21
DG	[M+NH4]	4	10	-0.47	0.26
DG	[M+NH4]	4	11	0.13	0.31
DG	[M+NH4]	4	12	0.36	0.27
DG	[M+NH4]	4	13	-0.32	0.18
DG	[M+NH4]	4	14	0.52	0.18
DG	[M+NH4]	4	15	-0.45	0.19
DG	[M+NH4]	4	16	-0.36	0.18
DG	[M+NH4]	4	17	-0.46	0.26
DG	[M+NH4]	4	18	0.24	0.18
DG	[M+NH4]	4	19	-0.31	0.18
DG	[M+NH4]	4	20	-0.05	0.21
DG	[M+NH4]	4	21	-0.41	0.23
DG	[M+NH4]	4	22	0.37	0.2
DG	[M+NH4]	4	23	0.16	0.19
DG	[M+NH4]	4	24	0.12	0.19
DG	[M+NH4]	4	25	-0.32	0.27
DG	[M+NH4]	4	26	0.13	0.19
DG	[M+NH4]	4	27	-0.38	0.18
DG	[M+NH4]	4	28	0.04	0.19
DG	[M+NH4]	4	29	0.18	0.2
DG	[M+NH4]	4	30	0.36	0.19
DG	[M+NH4]	4	31	0.83	0.54
DG	[M+NH4]	4	32	0.1	0.19
DG	[M+NH4]	4	33	-0.12	0.25
DG	[M+NH4]	4	34	0.5	0.18
DG	[M+NH4]	4	35	0.38	0.23
DG	[M+NH4]	4	36	-0.37	0.22
DG	[M+NH4]	4	37	-0.03	0.3
DG	[M+NH4]	4	38	-0.19	0.18
DG	[M+NH4]	4	39	-0.24	0.35
DG	[M+NH4]	4	40	-0.42	0.18
DG	[M+NH4]	4	41	-0.42	0.21
DG	[M+NH4]	4	42	0.09	0.2
DG	[M+NH4]	4	43	0.28	0.18
DG	[M+NH4]	4	44	-0.38	0.23
DG	[M+NH4]	4	45	0.19	0.29
DG	[M+NH4]	4	46	-0.28	0.18
DG	[M+NH4]	4	47	-0.25	0.18
DG	[M+NH4]	4	48	0.54	0.21
DG	[M+NH4]	4	49	-0.2	0.21
DG	[M+NH4]	4	50	0.42	0.21
DG	[M+NH4]	4	51	-0.31	0.18
DG	[M+NH4]	4	52	0.64	0.19
DG	[M+NH4]	4	53	0	0.21
DG	[M+NH4]	4	54	0.14	0.2
DG	[M+NH4]	4	55	0.59	0.18
DG	[M+NH4]	4	56	0.05	0.18
DG	[M+NH4]	4	57	0.58	0.18
DG	[M+NH4]	4	58	-0.47	0.18
DG	[M+NH4]	4	59	0.2	0.18
DG	[M+NH4]	4	60	0.13	0.19
DG	[M+NH4]	4	61	0.46	0.18
DG	[M+NH4]	4	62	-0.23	0.18
DG	[M+NH4]	4	63	-0.29	0.2
DG	[M+NH4]	4	64	-0.41	0.19
DG	[M+NH4]	4	65	-0.21	0.2
DG	[M+NH4]	4	66	0.35	0.25
DG	[M+NH4]	4	67	0.08	0.19
DG	[M+NH4]	4	68	-0.48	0.18
DG	[M+NH4]	4	69	0.4	0.18
DG	[M+NH4]	4	70	-0.28	0.19
DG	[M+NH4]	4	71	-0.4	0.34
DG	[M+NH4]	4	72	0.35	0.18
DG	[M+NH4]	4	73	-0.51	0.18
DG	[M+NH4]	4	74	0.13	0.2
DG	[M+NH4]	4	75	0.03	0.19
DG	[M+NH4]	4	76	-0.2	0.25
DG	[M+NH4]	4	77	0.18	0.2
DG	[M+NH4]	4	78	0.27	0.32
DG	[M+NH4]	4	79	0.43	0.2
DG	[M+NH4]	4	80	0.58	0.2
DG	[M+NH4]	4	81	-0.31	0.26
DG	[M+NH4]	4	82	-0.27	0.36
DG	[M+NH4]	4	83	0.3	0.19
DG	[M+NH4]	4	84	-0.12	0.18
DG	[M+NH4]	4	85	-0.13	0.18
DG	[M+NH4]	4	86	-0.31	0.2
DG	[M+NH4]	4	87	-0.19	0.18
DG	[M+NH4]	4	88	-0.57	0.3
DG	[M+NH4]	4	89	-0.35	0.21
DG	[M+NH4]	4	90	-0.08	0.52
DG	[M+NH4]	4	91	-0.34	0.22
DG	[M+NH4]	4	92	-0.23	0.25
DG	[M+NH4]	4	93	0.33	0.37
DG	[M+NH4]	4	94	-0.33	0.19
DG	[M+NH4]	4	95	0.62	0.19
DG	[M+NH4]	4	96	-0.33	0.18
DG	[M+NH4]	4	97	0.04	0.19
DG	[M+NH4]	4	98	-0.24	0.23
DG	[M+NH4]	4	99	0.19	0.21
DG	[M+NH4]	4	100	0.29	0.19
DG	[M+NH4]	5	1	0.12	0.24
DG	[M+NH4]	5	2	0.11	0.19
DG	[M+NH4]	5	3	0.3	0.18
DG	[M+NH4]	5	4	0.08	0.2
DG	[M+NH4]	5	5	0.07	0.18
DG	[M+NH4]	5	6	-0.16	0.19
DG	[M+NH4]	5	7	-0.33	0.2
DG	[M+NH4]	5	8	-0.6	0.37
DG	[M+NH4]	5	9	-0.5	0.21
DG	[M+NH4]	5	10	0.33	0.18
DG	[M+NH4]	5	11	-0.02	0.18
DG	[M+NH4]	5	12	-0.18	0.19
DG	[M+NH4]	5	13	-0.53	0.19
DG	[M+NH4]	5	14	0.18	0.19
DG	[M+NH4]	5	15	0.13	0.2
DG	[M+NH4]	5	16	0.02	0.18
DG	[M+NH4]	5	17	-0.04	0.19
DG	[M+NH4]	5	18	-0.52	0.29
DG	[M+NH4]	5	19	0.3	0.31
DG	[M+NH4]	5	20	-0.01	0.18
DG	[M+NH4]	5	21	0.03	0.24
DG	[M+NH4]	5	22	0.24	0.2
DG	[M+NH4]	5	23	-0.2	0.18
DG	[M+NH4]	5	24	-0.45	0.22
DG	[M+NH4]	5	25	-0.28	0.22
DG	[M+NH4]	5	26	-0.4	0.2
DG	[M+NH4]	5	27	0.48	0.18
DG	[M+NH4]	5	28	-0.13	0.22
DG	[M+NH4]	5	29	-0.3	0.18
DG	[M+NH4]	5	30	-0.33	0.18
DG	[M+NH4]	5	31	-0.37	0.19
DG	[M+NH4]	5	32	-0.29	0.18
DG	[M+NH4]	5	33	-0.17	0.23
DG	[M+NH4]	5	34	-0.2	0.22
DG	[M+NH4]	5	35	-0.22	0.18
DG	[M+NH4]	5	36	-0.16	0.2
DG	[M+NH4]	5	37	0.02	0.27
DG	[M+NH4]	5	38	-0.54	0.26
DG	[M+NH4]	5	39	-0.34	0.19
DG	[M+NH4]	5	40	0.13	0.19
DG	[M+NH4]	5	41	0.51	0.18
DG	[M+NH4]	5	42	0.07	0.18
DG	[M+NH4]	5	43	0.61	0.19
DG	[M+NH4]	5	44	0.03	0.19
DG	[M+NH4]	5	45	-0.28	0.19
DG	[M+NH4]	5	46	0.28	0.27
DG	[M+NH4]	5	47	0.08	0.2
DG	[M+NH4]	5	48	-0.43	0.21
DG	[M+NH4]	5	49	0.07	0.31
DG	[M+NH4]	5	50	-0.06	0.3
DG	[M+NH4]	5	51	-0.12	0.18
DG	[M+NH4]	5	52	0.39	0.18
DG	[M+NH4]	5	53	-0.43	0.2
DG	[M+NH4]	5	54	-0.19	0.18
DG	[M+NH4]	5	55	0.09	0.18
DG	[M+NH4]	5	56	0.48	0.19
DG	[M+NH4]	5	57	-0.55	0.18
DG	[M+NH4]	5	58	-0.12	0.18
DG	[M+NH4]	5	59	-0.41	0.18
DG	[M+NH4]	5	60	-0.24	0.18
DG	[M+NH4]	5	61	0.4	0.19
DG	[M+NH4]	5	62	-0.48	0.2
DG	[M+NH4]	5	63	-0.08	0.33
DG	[M+NH4]	5	64	-0.49	0.18
DG	[M+NH4]	5	65	-0.33	0.18
DG	[M+NH4]	5	66	-0.41	0.22
DG	[M+NH4]	5	67	0.12	0.18
DG	[M+NH4]	5	68	0.28	0.29
DG	[M+NH4]	5	69	-0.07	0.19
DG	[M+NH4]	5	70	-0.41	0.19
DG	[M+NH4]	5	71	-0.2	0.18
DG	[M+NH4]	5	72	-0.4	0.24
DG	[M+NH4]	5	73	-0.6	0.35
DG	[M+NH4]	5	74	-0.21	0.26
DG	[M+NH4]	5	75	0.28	0.18
DG	[M+NH4]	5	76	0.42	0.18
DG	[M+NH4]	5	77	0.44	0.3
DG	[M+NH4]	5	78	0.27	0.26
DG	[M+NH4]	5	79	-0.02	0.19
DG	[M+NH4]	5	80	0.05	0.18
DG	[M+NH4]	5	81	-0.3	0.19
DG	[M+NH4]	5	82	-0.52	0.18
DG	[M+NH4]	5	83	-0.57	0.2
DG	[M+NH4]	5	84	-0.41	0.18
DG	[M+NH4]	5	85	0.31	0.18
DG	[M+NH4]	5	86	-0.42	0.18
DG	[M+NH4]	5	87	0.37	0.18
DG	[M+NH4]	5	88	0.2	0.2
DG	[M+NH4]	5	89	0.08	0.18
DG	[M+NH4]	5	90	-0.37	0.19
DG	[M+NH4]	5	91	0.02	0.18
DG	[M+NH4]	5	92	0.29	0.18
DG	[M+NH4]	5	93	0.46	0.18
DG	[M+NH4]	5	94	-0.2	0.24
DG	[M+NH4]	5	95	-0.4	0.18
DG	[M+NH4]	5	96	-0.11	0.23
DG	[M+NH4]	5	97	-0.1	0.33
DG	[M+NH4]	5	98	0.32	0.2
DG	[M+NH4]	5	99	-0.48	0.2
DG	[M+NH4]	5	100	-0.32	0.19
DG	[M+NH4]	6	1	0.37	0.19
DG	[M+NH4]	6	2	0.2	0.2
DG	[M+NH4]	6	3	0.01	0.27
DG	[M+NH4]	6	4	0.02	0.18
DG	[M+NH4]	6	5	-0.29	0.18
DG	[M+NH4]	6	6	0.17	0.19
DG	[M+NH4]	6	7	0.02	0.2
DG	[M+NH4]	6	8	-0.39	0.21
DG	[M+NH4]	6	9	-0.16	0.31
DG	[M+NH4]	6	10	-0.05	0.19
DG	[M+NH4]	6	11	-0.14	0.19
DG	[M+NH4]	6	12	-0.36	0.19
DG	[M+NH4]	6	13	-0.45	0.18
DG	[M+NH4]	6	14	0.42	0.19
DG	[M+NH4]	6	15	0.1	0.19
DG	[M+NH4]	6	16	-0.17	0.18
DG	[M+NH4]	6	17	0.11	0.19
DG	[M+NH4]	6	18	-0.23	0.18
DG	[M+NH4]	6	19	-0.29	0.18
DG	[M+NH4]	6	20	-0.52	0.21
DG	[M+NH4]	6	21	0.52	0.21
DG	[M+NH4]	6	22	0.22	0.19
DG	[M+NH4]	6	23	0	0.21
DG	[M+NH4]	6	24	0.19	0.18
DG	[M+NH4]	6	25	0.22	0.22
DG	[M+NH4]	6	26	-0.37	0.18
DG	[M+NH4]	6	27	-0.39	0.19
DG	[M+NH4]	6	28	-0.28	0.19
DG	[M+NH4]	6	29	-0.24	0.33
DG	[M+NH4]	6	30	-0.31	0.2
DG	[M+NH4]	6	31	0.05	0.18
DG	[M+NH4]	6	32	-0.17	0.19
DG	[M+NH4]	6	33	0.39	0.18
DG	[M+NH4]	6	34	0.04	0.4
DG	[M+NH4]	6	35	-0.29	0.2
DG	[M+NH4]	6	36	0.47	0.18
DG	[M+NH4]	6	37	0.21	0.25
DG	[M+NH4]	6	38	0.29	0.19
DG	[M+NH4]	6	39	-0.21	0.19
DG	[M+NH4]	6	40	-0.45	0.62
DG	[M+NH4]	6	41	0.54	0.19
DG	[M+NH4]	6	42	0.04	0.18
DG	[M+NH4]	6	43	0.05	0.18
DG	[M+NH4]	6	44	-0.26	0.18
DG	[M+NH4]	6	45	0.5	0.18
DG	[M+NH4]	6	46	-0.27	0.19
DG	[M+NH4]	6	47	-0.46	0.2
DG	[M+NH4]	6	48	0.19	0.19
DG	[M+NH4]	6	49	-0.46	0.19
DG	[M+NH4]	6	50	-0.16	0.19
DG	[M+NH4]	6	51	-0.18	0.18
DG	[M+NH4]	6	52	-0.23	0.19
DG	[M+NH4]	6	53	0.08	0.19
DG	[M+NH4]	6	54	-0.56	0.18
DG	[M+NH4]	6	55	0.47	0.21
DG	[M+NH4]	6	56	-0.58	0.27
DG	[M+NH4]	6	57	0.02	0.22
DG	[M+NH4]	6	58	0.32	0.19
DG	[M+NH4]	6	59	0.41	0.18
DG	[M+NH4]	6	60	-0.43	0.18
DG	[M+NH4]	6	61	0.02	0.19
DG	[M+NH4]	6	62	-0.48	0.18
DG	[M+NH4]	6	63	-0.43	0.19
DG	[M+NH4]	6	64	0.12	0.19
DG	[M+NH4]	6	65	0.16	0.2
DG	[M+NH4]	6	66	0.28	0.21
DG	[M+NH4]	6	67	0	0.18
DG	[M+NH4]	6	68	-0.36	0.19
DG	[M+NH4]	6	69	-0.12	0.19
DG	[M+NH4]	6	70	-0.41	0.18
DG	[M+NH4]	6	71	0.39	0.18
DG	[M+NH4]	6	72	-0.07	0.21
DG	[M+NH4]	6	73	-0.21	0.25
DG	[M+NH4]	6	74	-0.14	0.2
DG	[M+NH4]	6	75	-0.44	0.19
DG	[M+NH4]	6	76	-0.14	0.18
DG	[M+NH4]	6	77	-0.14	0.18
DG	[M+NH4]	6	78	0.2	0.18
DG	[M+NH4]	6	79	0.48	0.18
DG	[M+NH4]	6	80	0.11	0.21
DG	[M+NH4]	6	81	-0.51	0.19
DG	[M+NH4]	6	82	0.09	0.18
DG	[M+NH4]	6	83	-0.22	0.24
DG	[M+NH4]	6	84	0.22	0.21
DG	[M+NH4]	6	85	0.28	0.19
DG	[M+NH4]	6	86	0.18	0.18
DG	[M+NH4]	6	87	0.24	0.18
DG	[M+NH4]	6	88	-0.41	0.18
DG	[M+NH4]	6	89	0.46	0.2
DG	[M+NH4]	6	90	-0.21	0.19
DG	[M+NH4]	6	91	-0.08	0.19
DG	[M+NH4]	6	92	-0.37	0.19
DG	[M+NH4]	6	93	0.06	0.18
DG	[M+NH4]	6	94	-0.32	0.18
DG	[M+NH4]	6	95	0.36	0.23
DG	[M+NH4]	6	96	-0.14	0.18
DG	[M+NH4]	6	97	0.21	0.19
DG	[M+NH4]	6	98	0.38	0.19
DG	[M+NH4]	6	99	0.29	0.19
DG	[M+NH4]	6	100	0.04	0.2
DG	[M+Na]	No correction	No correction	0.54	0.18
DG	[M+Na]	3	1	-0.57	0.18
DG	[M+Na]	3	2	0.39	0.22
DG	[M+Na]	3	3	-0.22	0.24
DG	[M+Na]	3	4	-0.32	0.19
DG	[M+Na]	3	5	-0.13	0.41
DG	[M+Na]	3	6	0.36	0.38
DG	[M+Na]	3	7	0.62	0.23
DG	[M+Na]	3	8	-0.19	0.19
DG	[M+Na]	3	9	-0.1	0.26
DG	[M+Na]	3	10	0.01	0.31
DG	[M+Na]	3	11	0.11	0.21
DG	[M+Na]	3	12	0.28	0.22
DG	[M+Na]	3	13	-0.52	0.4
DG	[M+Na]	3	14	0.1	0.22
DG	[M+Na]	3	15	0.17	0.18
DG	[M+Na]	3	16	0.45	0.19
DG	[M+Na]	3	17	0.29	0.22
DG	[M+Na]	3	18	-0.35	0.18
DG	[M+Na]	3	19	0.16	0.23
DG	[M+Na]	3	20	-0.31	0.22
DG	[M+Na]	3	21	0.28	0.18
DG	[M+Na]	3	22	0.02	0.37
DG	[M+Na]	3	23	-0.62	0.72
DG	[M+Na]	3	24	0.2	0.28
DG	[M+Na]	3	25	0.33	0.23
DG	[M+Na]	3	26	0.02	0.3
DG	[M+Na]	3	27	-0.13	0.21
DG	[M+Na]	3	28	-0.13	0.19
DG	[M+Na]	3	29	0.09	0.24
DG	[M+Na]	3	30	0.13	0.3
DG	[M+Na]	3	31	-0.54	0.28
DG	[M+Na]	3	32	-0.01	0.19
DG	[M+Na]	3	33	0.39	0.21
DG	[M+Na]	3	34	0.17	0.18
DG	[M+Na]	3	35	-0.49	0.68
DG	[M+Na]	3	36	0.31	0.27
DG	[M+Na]	3	37	-0.32	0.18
DG	[M+Na]	3	38	0.52	0.21
DG	[M+Na]	3	39	0.05	0.21
DG	[M+Na]	3	40	0.01	0.22
DG	[M+Na]	3	41	0.01	0.2
DG	[M+Na]	3	42	0.05	0.19
DG	[M+Na]	3	43	-0.16	0.19
DG	[M+Na]	3	44	-0.67	0.2
DG	[M+Na]	3	45	0.04	0.18
DG	[M+Na]	3	46	-0.32	0.23
DG	[M+Na]	3	47	-0.46	0.28
DG	[M+Na]	3	48	-0.34	0.19
DG	[M+Na]	3	49	0.08	0.21
DG	[M+Na]	3	50	-0.31	0.2
DG	[M+Na]	3	51	-0.34	0.21
DG	[M+Na]	3	52	-0.18	0.19
DG	[M+Na]	3	53	0.4	0.18
DG	[M+Na]	3	54	0.08	0.21
DG	[M+Na]	3	55	0.14	0.21
DG	[M+Na]	3	56	0.16	0.22
DG	[M+Na]	3	57	0.01	0.22
DG	[M+Na]	3	58	0.39	0.23
DG	[M+Na]	3	59	0.06	0.21
DG	[M+Na]	3	60	-0.1	0.21
DG	[M+Na]	3	61	0.38	0.19
DG	[M+Na]	3	62	-0.41	0.23
DG	[M+Na]	3	63	-0.27	0.21
DG	[M+Na]	3	64	-0.6	0.38
DG	[M+Na]	3	65	-0.43	0.32
DG	[M+Na]	3	66	-0.46	0.18
DG	[M+Na]	3	67	-0.31	0.25
DG	[M+Na]	3	68	0.38	0.19
DG	[M+Na]	3	69	0.05	0.3
DG	[M+Na]	3	70	0.28	0.19
DG	[M+Na]	3	71	-0.41	0.24
DG	[M+Na]	3	72	-0.12	0.18
DG	[M+Na]	3	73	0.28	0.21
DG	[M+Na]	3	74	0.11	0.19
DG	[M+Na]	3	75	0.1	0.27
DG	[M+Na]	3	76	0.28	0.18
DG	[M+Na]	3	77	0.42	0.19
DG	[M+Na]	3	78	0.48	0.21
DG	[M+Na]	3	79	0.16	0.19
DG	[M+Na]	3	80	-0.1	0.26
DG	[M+Na]	3	81	-0.31	0.2
DG	[M+Na]	3	82	-0.29	0.21
DG	[M+Na]	3	83	0.52	0.18
DG	[M+Na]	3	84	-0.06	0.22
DG	[M+Na]	3	85	0.33	0.2
DG	[M+Na]	3	86	0.29	0.2
DG	[M+Na]	3	87	0.01	0.27
DG	[M+Na]	3	88	-0.15	0.58
DG	[M+Na]	3	89	0.13	0.2
DG	[M+Na]	3	90	0.03	0.21
DG	[M+Na]	3	91	-0.45	0.23
DG	[M+Na]	3	92	-0.02	0.25
DG	[M+Na]	3	93	0.09	0.18
DG	[M+Na]	3	94	0.32	0.27
DG	[M+Na]	3	95	-0.26	0.32
DG	[M+Na]	3	96	-0.37	0.19
DG	[M+Na]	3	97	-0.55	0.21
DG	[M+Na]	3	98	0.29	0.2
DG	[M+Na]	3	99	0.33	0.21
DG	[M+Na]	3	100	-0.32	0.41
DG	[M+Na]	4	1	-0.25	0.19
DG	[M+Na]	4	2	-0.16	0.19
DG	[M+Na]	4	3	-0.08	0.2
DG	[M+Na]	4	4	0.12	0.19
DG	[M+Na]	4	5	-0.01	0.23
DG	[M+Na]	4	6	-0.08	0.18
DG	[M+Na]	4	7	-0.29	0.29
DG	[M+Na]	4	8	-0.28	0.19
DG	[M+Na]	4	9	0.34	0.19
DG	[M+Na]	4	10	-0.33	0.24
DG	[M+Na]	4	11	-0.3	0.24
DG	[M+Na]	4	12	-0.34	0.2
DG	[M+Na]	4	13	0.27	0.22
DG	[M+Na]	4	14	-0.18	0.2
DG	[M+Na]	4	15	0.07	0.18
DG	[M+Na]	4	16	-0.65	0.55
DG	[M+Na]	4	17	-0.28	0.23
DG	[M+Na]	4	18	-0.17	0.18
DG	[M+Na]	4	19	-0.23	0.18
DG	[M+Na]	4	20	-0.33	0.2
DG	[M+Na]	4	21	-0.19	0.18
DG	[M+Na]	4	22	0.48	0.22
DG	[M+Na]	4	23	0.51	0.22
DG	[M+Na]	4	24	0.53	0.2
DG	[M+Na]	4	25	-0.41	0.18
DG	[M+Na]	4	26	-0.42	0.21
DG	[M+Na]	4	27	0.44	0.18
DG	[M+Na]	4	28	0	0.26
DG	[M+Na]	4	29	0.12	0.21
DG	[M+Na]	4	30	0.46	0.21
DG	[M+Na]	4	31	0.45	0.18
DG	[M+Na]	4	32	0.33	0.27
DG	[M+Na]	4	33	-0.02	0.18
DG	[M+Na]	4	34	-0.05	0.18
DG	[M+Na]	4	35	0.23	0.19
DG	[M+Na]	4	36	-0.22	0.18
DG	[M+Na]	4	37	0.61	0.18
DG	[M+Na]	4	38	-0.33	0.21
DG	[M+Na]	4	39	0.27	0.2
DG	[M+Na]	4	40	0.27	0.19
DG	[M+Na]	4	41	0.13	0.27
DG	[M+Na]	4	42	-0.5	0.2
DG	[M+Na]	4	43	0.36	0.19
DG	[M+Na]	4	44	-0.34	0.24
DG	[M+Na]	4	45	-0.37	0.24
DG	[M+Na]	4	46	-0.45	0.18
DG	[M+Na]	4	47	0.19	0.18
DG	[M+Na]	4	48	-0.36	0.18
DG	[M+Na]	4	49	-0.36	0.2
DG	[M+Na]	4	50	-0.17	0.19
DG	[M+Na]	4	51	-0.45	0.2
DG	[M+Na]	4	52	-0.38	0.22
DG	[M+Na]	4	53	-0.48	0.19
DG	[M+Na]	4	54	-0.33	0.18
DG	[M+Na]	4	55	0.29	0.19
DG	[M+Na]	4	56	0.4	0.18
DG	[M+Na]	4	57	0.12	0.18
DG	[M+Na]	4	58	0.09	0.24
DG	[M+Na]	4	59	0.44	0.23
DG	[M+Na]	4	60	-0.39	0.21
DG	[M+Na]	4	61	0.04	0.25
DG	[M+Na]	4	62	-0.48	0.22
DG	[M+Na]	4	63	0.38	0.19
DG	[M+Na]	4	64	0.4	0.22
DG	[M+Na]	4	65	-0.17	0.19
DG	[M+Na]	4	66	-0.2	0.2
DG	[M+Na]	4	67	-0.28	0.19
DG	[M+Na]	4	68	-0.2	0.2
DG	[M+Na]	4	69	-0.09	0.18
DG	[M+Na]	4	70	0.18	0.2
DG	[M+Na]	4	71	-0.33	0.21
DG	[M+Na]	4	72	0.45	0.19
DG	[M+Na]	4	73	-0.53	0.18
DG	[M+Na]	4	74	-0.09	0.19
DG	[M+Na]	4	75	0.03	0.21
DG	[M+Na]	4	76	-0.29	0.19
DG	[M+Na]	4	77	-0.12	0.26
DG	[M+Na]	4	78	0.3	0.18
DG	[M+Na]	4	79	0.05	0.18
DG	[M+Na]	4	80	0.02	0.18
DG	[M+Na]	4	81	-0.87	0.65
DG	[M+Na]	4	82	-0.15	0.21
DG	[M+Na]	4	83	-0.3	0.23
DG	[M+Na]	4	84	0.35	0.18
DG	[M+Na]	4	85	0.22	0.21
DG	[M+Na]	4	86	-0.34	0.19
DG	[M+Na]	4	87	0.58	0.64
DG	[M+Na]	4	88	-0.13	0.29
DG	[M+Na]	4	89	-0.04	0.22
DG	[M+Na]	4	90	-0.36	0.19
DG	[M+Na]	4	91	-0.4	0.21
DG	[M+Na]	4	92	-0.37	0.22
DG	[M+Na]	4	93	-0.14	0.2
DG	[M+Na]	4	94	0.27	0.23
DG	[M+Na]	4	95	0.14	0.18
DG	[M+Na]	4	96	-0.43	0.21
DG	[M+Na]	4	97	0.33	0.23
DG	[M+Na]	4	98	-0.4	0.19
DG	[M+Na]	4	99	0.29	0.19
DG	[M+Na]	4	100	0.04	0.18
DG	[M+Na]	5	1	-0.05	0.27
DG	[M+Na]	5	2	0.5	0.24
DG	[M+Na]	5	3	-0.02	0.18
DG	[M+Na]	5	4	0.06	0.19
DG	[M+Na]	5	5	-0.45	0.18
DG	[M+Na]	5	6	0.38	0.19
DG	[M+Na]	5	7	-0.09	0.21
DG	[M+Na]	5	8	-0.54	0.19
DG	[M+Na]	5	9	-0.3	0.18
DG	[M+Na]	5	10	-0.01	0.2
DG	[M+Na]	5	11	-0.04	0.22
DG	[M+Na]	5	12	0.34	0.21
DG	[M+Na]	5	13	0.28	0.19
DG	[M+Na]	5	14	-0.08	0.22
DG	[M+Na]	5	15	0.36	0.19
DG	[M+Na]	5	16	-0.1	0.18
DG	[M+Na]	5	17	0.21	0.21
DG	[M+Na]	5	18	-0.01	0.18
DG	[M+Na]	5	19	-0.44	0.23
DG	[M+Na]	5	20	0.68	0.28
DG	[M+Na]	5	21	0.42	0.21
DG	[M+Na]	5	22	-0.5	0.21
DG	[M+Na]	5	23	-0.49	0.18
DG	[M+Na]	5	24	0.49	0.29
DG	[M+Na]	5	25	-0.28	0.22
DG	[M+Na]	5	26	-0.09	0.21
DG	[M+Na]	5	27	0.29	0.19
DG	[M+Na]	5	28	-0.2	0.19
DG	[M+Na]	5	29	-0.53	0.18
DG	[M+Na]	5	30	-0.54	0.18
DG	[M+Na]	5	31	-0.37	0.18
DG	[M+Na]	5	32	0.52	0.2
DG	[M+Na]	5	33	-0.06	0.19
DG	[M+Na]	5	34	0.27	0.2
DG	[M+Na]	5	35	0.18	0.21
DG	[M+Na]	5	36	0.19	0.2
DG	[M+Na]	5	37	-0.32	0.2
DG	[M+Na]	5	38	0.22	0.22
DG	[M+Na]	5	39	-0.07	0.18
DG	[M+Na]	5	40	0.25	0.18
DG	[M+Na]	5	41	-0.15	0.19
DG	[M+Na]	5	42	0.16	0.18
DG	[M+Na]	5	43	0.17	0.19
DG	[M+Na]	5	44	0.26	0.19
DG	[M+Na]	5	45	0.08	0.22
DG	[M+Na]	5	46	-0.28	0.18
DG	[M+Na]	5	47	-0.11	0.23
DG	[M+Na]	5	48	-0.14	0.18
DG	[M+Na]	5	49	0.41	0.18
DG	[M+Na]	5	50	0.15	0.21
DG	[M+Na]	5	51	-0.28	0.18
DG	[M+Na]	5	52	-0.4	0.18
DG	[M+Na]	5	53	0.28	0.2
DG	[M+Na]	5	54	0.04	0.2
DG	[M+Na]	5	55	-0.16	0.18
DG	[M+Na]	5	56	-0.14	0.21
DG	[M+Na]	5	57	-0.01	0.19
DG	[M+Na]	5	58	0.04	0.22
DG	[M+Na]	5	59	-0.55	0.2
DG	[M+Na]	5	60	0.25	0.2
DG	[M+Na]	5	61	0.23	0.19
DG	[M+Na]	5	62	-0.06	0.26
DG	[M+Na]	5	63	-0.28	0.18
DG	[M+Na]	5	64	-0.24	0.22
DG	[M+Na]	5	65	0.37	0.35
DG	[M+Na]	5	66	0.35	0.22
DG	[M+Na]	5	67	0.33	0.19
DG	[M+Na]	5	68	0.15	0.19
DG	[M+Na]	5	69	0.28	0.23
DG	[M+Na]	5	70	-0.15	0.18
DG	[M+Na]	5	71	-0.03	0.18
DG	[M+Na]	5	72	0.41	0.21
DG	[M+Na]	5	73	0.13	0.21
DG	[M+Na]	5	74	-0.37	0.3
DG	[M+Na]	5	75	0.45	0.22
DG	[M+Na]	5	76	0.35	0.21
DG	[M+Na]	5	77	0.28	0.19
DG	[M+Na]	5	78	0.39	0.18
DG	[M+Na]	5	79	0.5	0.2
DG	[M+Na]	5	80	-0.41	0.18
DG	[M+Na]	5	81	-0.21	0.18
DG	[M+Na]	5	82	-0.52	0.2
DG	[M+Na]	5	83	-0.25	0.19
DG	[M+Na]	5	84	0.46	0.19
DG	[M+Na]	5	85	0.04	0.2
DG	[M+Na]	5	86	0.27	0.21
DG	[M+Na]	5	87	-0.08	0.19
DG	[M+Na]	5	88	0.32	0.26
DG	[M+Na]	5	89	-0.41	0.2
DG	[M+Na]	5	90	-0.43	0.18
DG	[M+Na]	5	91	-0.27	0.21
DG	[M+Na]	5	92	0.32	0.2
DG	[M+Na]	5	93	-0.51	0.21
DG	[M+Na]	5	94	-0.49	0.28
DG	[M+Na]	5	95	-0.34	0.2
DG	[M+Na]	5	96	-0.55	0.18
DG	[M+Na]	5	97	-0.47	0.18
DG	[M+Na]	5	98	-0.29	0.18
DG	[M+Na]	5	99	0.07	0.19
DG	[M+Na]	5	100	-0.61	0.18
DG	[M+Na]	6	1	0.02	0.21
DG	[M+Na]	6	2	-0.4	0.18
DG	[M+Na]	6	3	0.06	0.25
DG	[M+Na]	6	4	0.08	0.18
DG	[M+Na]	6	5	-0.38	0.19
DG	[M+Na]	6	6	0.33	0.19
DG	[M+Na]	6	7	-0.08	0.2
DG	[M+Na]	6	8	0.36	0.18
DG	[M+Na]	6	9	-0.03	0.26
DG	[M+Na]	6	10	0.23	0.19
DG	[M+Na]	6	11	0.45	0.2
DG	[M+Na]	6	12	-0.05	0.2
DG	[M+Na]	6	13	0.42	0.18
DG	[M+Na]	6	14	0.01	0.18
DG	[M+Na]	6	15	-0.17	0.19
DG	[M+Na]	6	16	0.35	0.21
DG	[M+Na]	6	17	0.24	0.18
DG	[M+Na]	6	18	-0.25	0.22
DG	[M+Na]	6	19	-0.27	0.19
DG	[M+Na]	6	20	-0.39	0.22
DG	[M+Na]	6	21	0.04	0.21
DG	[M+Na]	6	22	-0.4	0.29
DG	[M+Na]	6	23	-0.31	0.19
DG	[M+Na]	6	24	0.3	0.18
DG	[M+Na]	6	25	0.4	0.18
DG	[M+Na]	6	26	-0.07	0.18
DG	[M+Na]	6	27	-0.08	0.21
DG	[M+Na]	6	28	0.24	0.18
DG	[M+Na]	6	29	-0.37	0.19
DG	[M+Na]	6	30	-0.02	0.19
DG	[M+Na]	6	31	-0.14	0.19
DG	[M+Na]	6	32	0.11	0.22
DG	[M+Na]	6	33	-0.29	0.18
DG	[M+Na]	6	34	0.24	0.21
DG	[M+Na]	6	35	0.41	0.19
DG	[M+Na]	6	36	0.22	0.18
DG	[M+Na]	6	37	0.14	0.19
DG	[M+Na]	6	38	0.33	0.21
DG	[M+Na]	6	39	-0.03	0.2
DG	[M+Na]	6	40	0.26	0.18
DG	[M+Na]	6	41	0.05	0.2
DG	[M+Na]	6	42	-0.18	0.19
DG	[M+Na]	6	43	0.08	0.18
DG	[M+Na]	6	44	-0.52	0.18
DG	[M+Na]	6	45	0.36	0.18
DG	[M+Na]	6	46	-0.19	0.18
DG	[M+Na]	6	47	0.48	0.2
DG	[M+Na]	6	48	-0.11	0.18
DG	[M+Na]	6	49	-0.47	0.2
DG	[M+Na]	6	50	0.49	0.2
DG	[M+Na]	6	51	0.09	0.18
DG	[M+Na]	6	52	0.39	0.18
DG	[M+Na]	6	53	-0.1	0.2
DG	[M+Na]	6	54	-0.03	0.18
DG	[M+Na]	6	55	0.15	0.21
DG	[M+Na]	6	56	0.47	0.18
DG	[M+Na]	6	57	0.16	0.19
DG	[M+Na]	6	58	0.09	0.25
DG	[M+Na]	6	59	-0.13	0.22
DG	[M+Na]	6	60	0.37	0.19
DG	[M+Na]	6	61	0.33	0.2
DG	[M+Na]	6	62	-0.41	0.19
DG	[M+Na]	6	63	-0.26	0.19
DG	[M+Na]	6	64	-0.45	0.18
DG	[M+Na]	6	65	-0.17	0.19
DG	[M+Na]	6	66	0.48	0.19
DG	[M+Na]	6	67	-0.41	0.18
DG	[M+Na]	6	68	0.24	0.19
DG	[M+Na]	6	69	-0.28	0.2
DG	[M+Na]	6	70	0.1	0.18
DG	[M+Na]	6	71	0.25	0.22
DG	[M+Na]	6	72	-0.21	0.19
DG	[M+Na]	6	73	0.17	0.22
DG	[M+Na]	6	74	0.25	0.2
DG	[M+Na]	6	75	-0.49	0.2
DG	[M+Na]	6	76	-0.4	0.18
DG	[M+Na]	6	77	-0.18	0.25
DG	[M+Na]	6	78	-0.35	0.24
DG	[M+Na]	6	79	-0.35	0.19
DG	[M+Na]	6	80	-0.01	0.19
DG	[M+Na]	6	81	-0.31	0.2
DG	[M+Na]	6	82	0.33	0.21
DG	[M+Na]	6	83	0.23	0.21
DG	[M+Na]	6	84	0.34	0.19
DG	[M+Na]	6	85	0.24	0.27
DG	[M+Na]	6	86	0.04	0.21
DG	[M+Na]	6	87	0.06	0.19
DG	[M+Na]	6	88	-0.4	0.22
DG	[M+Na]	6	89	-0.12	0.18
DG	[M+Na]	6	90	0.06	0.22
DG	[M+Na]	6	91	0.39	0.19
DG	[M+Na]	6	92	-0.54	0.18
DG	[M+Na]	6	93	0.54	0.19
[truncated: 4,334 more rows]

## Sheet: 5. CCS_bias_mean_all_functions
Table S5: Exemplary MobiLipid output - "CCS_bias_mean_all_functions"
LipidClass	Adduct	Lipids_for_correction	mean_CCS_bias	sd_CCS_bias
Cer	[M+H]	No correction	1.18	0.19
Cer	[M+H]	3	0.06	0.53
Cer	[M+H]	4	0.04	0.45
Cer	[M+H]	5	0.06	0.39
Cer	[M+H]	6	0.08	0.38
Cer	[M+Na]	No correction	1.2	0.25
Cer	[M+Na]	3	0.03	0.64
Cer	[M+Na]	4	-0.05	0.44
Cer	[M+Na]	5	-0.01	0.42
Cer	[M+Na]	6	-0.05	0.38
Cer	[M+HCOO]	No correction	0.84	0.22
Cer	[M+HCOO]	3	0	0.56
Cer	[M+HCOO]	4	0	0.49
Cer	[M+HCOO]	5	-0.05	0.42
Cer	[M+HCOO]	6	0.02	0.39
DG	[M+NH4]	No correction	0.64	0.18
DG	[M+NH4]	3	-0.06	0.45
DG	[M+NH4]	4	0.01	0.41
DG	[M+NH4]	5	-0.09	0.37
DG	[M+NH4]	6	-0.03	0.36
DG	[M+Na]	No correction	0.54	0.18
DG	[M+Na]	3	-0.02	0.4
DG	[M+Na]	4	-0.05	0.39
DG	[M+Na]	5	-0.02	0.38
DG	[M+Na]	6	0.01	0.35
HexCer	[M+H]	No correction	0.82	0.12
HexCer	[M+H]	3	-0.33	0.11
HexCer	[M+Na]	No correction	1.11	0.05
HexCer	[M+Na]	3	0.18	0.04
HexCer	[M+HCOO]	No correction	0.45	0.06
HexCer	[M+HCOO]	3	0.01	0.36
HexCer	[M+HCOO]	4	-0.08	0.05
LPC	[M+H]	No correction	0.53	0.32
LPC	[M+H]	3	-0.04	0.36
LPC	[M+H]	4	-0.19	0.25
LPC	[M+H]	5	-0.15	0.23
LPC	[M+H]	6	-0.17	0.11
LPC	[M+HCOO]	No correction	-0.07	0.06
LPC	[M+HCOO]	3	-0.03	0.05
PA	[M+NH4]	No correction	0.61	0.36
PA	[M+NH4]	3	0.01	0.46
PA	[M+NH4]	4	0.06	0.43
PA	[M+NH4]	5	0.05	0.41
PA	[M+NH4]	6	0.06	0.39
PA	[M+Na]	No correction	0.73	0.26
PA	[M+Na]	3	0.11	0.48
PA	[M+Na]	4	0.34	0.2
PA	[M-H]	No correction	0.19	0.14
PA	[M-H]	3	-0.07	0.37
PA	[M-H]	4	-0.06	0.32
PA	[M-H]	5	0.01	0.32
PA	[M-H]	6	-0.05	0.33
PC	[M+H]	No correction	0.82	0.21
PC	[M+H]	3	-0.05	0.73
PC	[M+H]	4	0.01	0.38
PC	[M+H]	5	0.04	0.38
PC	[M+H]	6	0	0.35
PC	[M+Na]	No correction	0.82	0.2
PC	[M+Na]	3	0.04	0.41
PC	[M+Na]	4	-0.01	0.39
PC	[M+Na]	5	0.07	0.36
PC	[M+Na]	6	-0.04	0.36
PC	[M+HCOO]	No correction	0.19	0.14
PC	[M+HCOO]	3	0.04	0.44
PC	[M+HCOO]	4	-0.01	0.33
PC	[M+HCOO]	5	-0.03	0.34
PC	[M+HCOO]	6	-0.03	0.32
PE	[M+H]	No correction	0.6	0.28
PE	[M+H]	3	-0.07	0.59
PE	[M+H]	4	0.03	0.43
PE	[M+H]	5	0.02	0.4
PE	[M+H]	6	-0.01	0.4
PE	[M+Na]	No correction	0.78	0.24
PE	[M+Na]	3	0.04	0.73
PE	[M+Na]	4	0.01	0.43
PE	[M+Na]	5	0.04	0.4
PE	[M+Na]	6	0.02	0.4
PE	[M-H]	No correction	0.26	0.16
PE	[M-H]	3	-0.03	0.38
PE	[M-H]	4	-0.06	0.39
PE	[M-H]	5	0.01	0.33
PE	[M-H]	6	-0.05	0.35
PI	[M+NH4]	No correction	0.65	0.18
PI	[M+NH4]	3	-0.21	0.25
PI	[M+NH4]	4	-0.3	0.16
PI	[M-H]	No correction	0.35	0.12
PI	[M-H]	3	0	0.34
PI	[M-H]	4	-0.03	0.38
PI	[M-H]	5	0.27	0.08
PS	[M+H]	No correction	0.74	0.33
PS	[M+H]	3	0.02	0.35
PS	[M+H]	4	0.11	0.4
PS	[M+H]	5	0.01	0.32
PS	[M+H]	6	0.04	0.19
PS	[M+Na]	No correction	1.03	0.36
PS	[M+Na]	3	0.03	0.59
PS	[M+Na]	4	0.04	0.39
PS	[M+Na]	5	-0.05	0.45
PS	[M+Na]	6	0.47	0.3
PS	[M-H]	No correction	0.33	0.24
PS	[M-H]	3	-0.09	0.53
PS	[M-H]	4	-0.03	0.4
PS	[M-H]	5	0.05	0.35
PS	[M-H]	6	-0.05	0.38
TG	[M+NH4]	No correction	0.83	0.14
TG	[M+NH4]	3	-0.02	0.32
TG	[M+NH4]	4	0.06	0.35
TG	[M+NH4]	5	-0.01	0.36
TG	[M+NH4]	6	-0.05	0.33
TG	[M+Na]	No correction	0.79	0.17
TG	[M+Na]	3	0.01	0.41
TG	[M+Na]	4	-0.03	0.39
TG	[M+Na]	5	-0.03	0.34
TG	[M+Na]	6	-0.06	0.32

## Sheet: 6. Corrected_CCS_values
Table S6: Exemplary MobiLipid output - "Corrected_CCS_values"
LipidClass	LipidSpecies	Adduct	Label	Lipids_for_correction	function_nr	CCS_corrected	CCS_bias
Cer	Cer 34:0;2	[M+H]	light	3	1	255.653
Cer	Cer 34:0;2	[M+H]	heavy	3	1	255.946	-0.0914591
Cer	Cer 34:1;2	[M+H]	heavy	3	1	254.55	0.165175
Cer	Cer 34:1;2	[M+H]	light	3	1	254.011
Cer	Cer 34:1;3	[M+H]	heavy	3	1	258.399	0.516902
Cer	Cer 34:2;2	[M+H]	light	3	1	254.283
Cer	Cer 34:2;2	[M+H]	heavy	3	1	253.756	0.334418
Cer	Cer 34:2;3	[M+H]	heavy	3	1	254.809	0.164598
Cer	Cer 36:0;2	[M+H]	light	3	1	262.515
Cer	Cer 36:0;2	[M+H]	heavy	3	1	263.571	0.369601
Cer	Cer 36:0;3	[M+H]	light	3	1	265.69
Cer	Cer 36:0;3	[M+H]	heavy	3	1	266.087	0.134487
Cer	Cer 36:1;2	[M+H]	light	3	1	260.863
Cer	Cer 36:1;2	[M+H]	heavy	3	1	261.34	0.168616
Cer	Cer 36:1;3	[M+H]	light	3	1	263.66
Cer	Cer 36:1;3	[M+H]	heavy	3	1	264.296	0.229664
Cer	Cer 36:2;2	[M+H]	light	3	1	260.106
Cer	Cer 36:2;2	[M+H]	heavy	3	1	260.929	0.199347
Cer	Cer 36:2;3	[M+H]	light	3	1	260.766
Cer	Cer 36:2;3	[M+H]	heavy	3	1	261.146	-0.0893412
Cer	Cer 44:0;4	[M+H]	light	3	1	293.499
Cer	Cer 44:0;4	[M+H]	heavy	3	1	294.299	0.897751
Cer	Cer 34:0;2	[M+H]	light	3	2	254.306
Cer	Cer 34:0;2	[M+H]	heavy	3	2	254.618	-0.609537
Cer	Cer 34:1;2	[M+H]	heavy	3	2	253.129	-0.394054
Cer	Cer 34:1;2	[M+H]	light	3	2	252.554
Cer	Cer 34:1;3	[M+H]	heavy	3	2	257.237	0.0648462
Cer	Cer 34:2;2	[M+H]	light	3	2	252.844
Cer	Cer 34:2;2	[M+H]	heavy	3	2	252.281	-0.248639
Cer	Cer 34:2;3	[M+H]	heavy	3	2	253.405	-0.387209
Cer	Cer 36:0;2	[M+H]	light	3	2	261.63
Cer	Cer 36:0;2	[M+H]	heavy	3	2	262.757	0.0596235
Cer	Cer 36:0;3	[M+H]	light	3	2	265.019
Cer	Cer 36:0;3	[M+H]	heavy	3	2	265.443	-0.10809
Cer	Cer 36:1;2	[M+H]	light	3	2	259.866
Cer	Cer 36:1;2	[M+H]	heavy	3	2	260.376	-0.200928
Cer	Cer 36:1;3	[M+H]	light	3	2	262.852
Cer	Cer 36:1;3	[M+H]	heavy	3	2	263.53	-0.0605256
Cer	Cer 36:2;2	[M+H]	light	3	2	259.059
Cer	Cer 36:2;2	[M+H]	heavy	3	2	259.937	-0.18151
Cer	Cer 36:2;3	[M+H]	light	3	2	259.763
Cer	Cer 36:2;3	[M+H]	heavy	3	2	260.169	-0.463188
Cer	Cer 44:0;4	[M+H]	light	3	2	294.699
Cer	Cer 44:0;4	[M+H]	heavy	3	2	295.553	1.32775
Cer	Cer 34:0;2	[M+H]	light	3	3	253.94
Cer	Cer 34:0;2	[M+H]	heavy	3	3	254.238	-0.75809
Cer	Cer 34:1;2	[M+H]	heavy	3	3	252.815	-0.517397
Cer	Cer 34:1;2	[M+H]	light	3	3	252.266
Cer	Cer 34:1;3	[M+H]	heavy	3	3	256.738	-0.12907
Cer	Cer 34:2;2	[M+H]	light	3	3	252.543
Cer	Cer 34:2;2	[M+H]	heavy	3	3	252.006	-0.357483
Cer	Cer 34:2;3	[M+H]	heavy	3	3	253.079	-0.515319
Cer	Cer 36:0;2	[M+H]	light	3	3	260.933
Cer	Cer 36:0;2	[M+H]	heavy	3	3	262.009	-0.224894
Cer	Cer 36:0;3	[M+H]	light	3	3	264.17
Cer	Cer 36:0;3	[M+H]	heavy	3	3	264.575	-0.434792
Cer	Cer 36:1;2	[M+H]	light	3	3	259.249
Cer	Cer 36:1;2	[M+H]	heavy	3	3	259.736	-0.446194
Cer	Cer 36:1;3	[M+H]	light	3	3	262.101
Cer	Cer 36:1;3	[M+H]	heavy	3	3	262.748	-0.357086
Cer	Cer 36:2;2	[M+H]	light	3	3	258.479
Cer	Cer 36:2;2	[M+H]	heavy	3	3	259.317	-0.419654
Cer	Cer 36:2;3	[M+H]	light	3	3	259.151
Cer	Cer 36:2;3	[M+H]	heavy	3	3	259.539	-0.704446
Cer	Cer 44:0;4	[M+H]	light	3	3	292.513
Cer	Cer 44:0;4	[M+H]	heavy	3	3	293.328	0.565119
Cer	Cer 34:0;2	[M+H]	light	3	4	254.836
Cer	Cer 34:0;2	[M+H]	heavy	3	4	255.165	-0.396142
Cer	Cer 34:1;2	[M+H]	heavy	3	4	253.595	-0.210628
Cer	Cer 34:1;2	[M+H]	light	3	4	252.989
Cer	Cer 34:1;3	[M+H]	heavy	3	4	257.925	0.332555
Cer	Cer 34:2;2	[M+H]	light	3	4	253.294
Cer	Cer 34:2;2	[M+H]	heavy	3	4	252.702	-0.0824404
Cer	Cer 34:2;3	[M+H]	heavy	3	4	253.886	-0.198097
Cer	Cer 36:0;2	[M+H]	light	3	4	262.555
Cer	Cer 36:0;2	[M+H]	heavy	3	4	263.743	0.435317
Cer	Cer 36:0;3	[M+H]	light	3	4	266.128
Cer	Cer 36:0;3	[M+H]	heavy	3	4	266.575	0.31782
Cer	Cer 36:1;2	[M+H]	light	3	4	260.697
Cer	Cer 36:1;2	[M+H]	heavy	3	4	261.234	0.127888
Cer	Cer 36:1;3	[M+H]	light	3	4	263.844
Cer	Cer 36:1;3	[M+H]	heavy	3	4	264.559	0.329478
Cer	Cer 36:2;2	[M+H]	light	3	4	259.846
Cer	Cer 36:2;2	[M+H]	heavy	3	4	260.772	0.138823
Cer	Cer 36:2;3	[M+H]	light	3	4	260.588
Cer	Cer 36:2;3	[M+H]	heavy	3	4	261.016	-0.139246
Cer	Cer 44:0;4	[M+H]	light	3	4	297.412
Cer	Cer 44:0;4	[M+H]	heavy	3	4	298.312	2.27377
Cer	Cer 34:0;2	[M+H]	light	3	5	254.686
Cer	Cer 34:0;2	[M+H]	heavy	3	5	254.982	-0.467713
Cer	Cer 34:1;2	[M+H]	heavy	3	5	253.572	-0.219396
Cer	Cer 34:1;2	[M+H]	light	3	5	253.029
Cer	Cer 34:1;3	[M+H]	heavy	3	5	257.459	0.151126
Cer	Cer 34:2;2	[M+H]	light	3	5	253.303
Cer	Cer 34:2;2	[M+H]	heavy	3	5	252.771	-0.0550261
Cer	Cer 34:2;3	[M+H]	heavy	3	5	253.834	-0.218601
Cer	Cer 36:0;2	[M+H]	light	3	5	261.614
Cer	Cer 36:0;2	[M+H]	heavy	3	5	262.68	0.0304646
Cer	Cer 36:0;3	[M+H]	light	3	5	264.82
Cer	Cer 36:0;3	[M+H]	heavy	3	5	265.221	-0.191548
Cer	Cer 36:1;2	[M+H]	light	3	5	259.946
Cer	Cer 36:1;2	[M+H]	heavy	3	5	260.428	-0.180951
Cer	Cer 36:1;3	[M+H]	light	3	5	262.77
Cer	Cer 36:1;3	[M+H]	heavy	3	5	263.412	-0.105427
Cer	Cer 36:2;2	[M+H]	light	3	5	259.183
Cer	Cer 36:2;2	[M+H]	heavy	3	5	260.013	-0.152394
Cer	Cer 36:2;3	[M+H]	light	3	5	259.848
Cer	Cer 36:2;3	[M+H]	heavy	3	5	260.233	-0.438978
Cer	Cer 44:0;4	[M+H]	light	3	5	292.896
Cer	Cer 44:0;4	[M+H]	heavy	3	5	293.703	0.693723
Cer	Cer 34:0;2	[M+H]	light	3	6	255.417
Cer	Cer 34:0;2	[M+H]	heavy	3	6	255.712	-0.182757
Cer	Cer 34:1;2	[M+H]	heavy	3	6	254.302	0.067859
Cer	Cer 34:1;2	[M+H]	light	3	6	253.759
Cer	Cer 34:1;3	[M+H]	heavy	3	6	258.188	0.435095
Cer	Cer 34:2;2	[M+H]	light	3	6	254.033
Cer	Cer 34:2;2	[M+H]	heavy	3	6	253.501	0.233614
Cer	Cer 34:2;3	[M+H]	heavy	3	6	254.564	0.0683596
Cer	Cer 36:0;2	[M+H]	light	3	6	262.344
Cer	Cer 36:0;2	[M+H]	heavy	3	6	263.41	0.308454
Cer	Cer 36:0;3	[M+H]	light	3	6	265.55
Cer	Cer 36:0;3	[M+H]	heavy	3	6	265.951	0.0831671
Cer	Cer 36:1;2	[M+H]	light	3	6	260.676
Cer	Cer 36:1;2	[M+H]	heavy	3	6	261.158	0.0988501
Cer	Cer 36:1;3	[M+H]	light	3	6	263.5
Cer	Cer 36:1;3	[M+H]	heavy	3	6	264.142	0.171413
Cer	Cer 36:2;2	[M+H]	light	3	6	259.913
Cer	Cer 36:2;2	[M+H]	heavy	3	6	260.743	0.127933
Cer	Cer 36:2;3	[M+H]	light	3	6	260.578
Cer	Cer 36:2;3	[M+H]	heavy	3	6	260.963	-0.159691
Cer	Cer 44:0;4	[M+H]	light	3	6	293.626
Cer	Cer 44:0;4	[M+H]	heavy	3	6	294.433	0.943997
Cer	Cer 34:0;2	[M+H]	light	3	7	253.269
Cer	Cer 34:0;2	[M+H]	heavy	3	7	253.651	-0.987079
Cer	Cer 34:1;2	[M+H]	heavy	3	7	251.826	-0.906686
Cer	Cer 34:1;2	[M+H]	light	3	7	251.122
Cer	Cer 34:1;3	[M+H]	heavy	3	7	256.859	-0.082001
Cer	Cer 34:2;2	[M+H]	light	3	7	251.477
Cer	Cer 34:2;2	[M+H]	heavy	3	7	250.788	-0.839209
Cer	Cer 34:2;3	[M+H]	heavy	3	7	252.164	-0.874846
Cer	Cer 36:0;2	[M+H]	light	3	7	262.241
Cer	Cer 36:0;2	[M+H]	heavy	3	7	263.622	0.389294
Cer	Cer 36:0;3	[M+H]	light	3	7	266.394
Cer	Cer 36:0;3	[M+H]	heavy	3	7	266.913	0.445371
Cer	Cer 36:1;2	[M+H]	light	3	7	260.081
Cer	Cer 36:1;2	[M+H]	heavy	3	7	260.705	-0.074634
Cer	Cer 36:1;3	[M+H]	light	3	7	263.739
Cer	Cer 36:1;3	[M+H]	heavy	3	7	264.57	0.333877
Cer	Cer 36:2;2	[M+H]	light	3	7	259.092
Cer	Cer 36:2;2	[M+H]	heavy	3	7	260.168	-0.0928997
Cer	Cer 36:2;3	[M+H]	light	3	7	259.955
Cer	Cer 36:2;3	[M+H]	heavy	3	7	260.452	-0.354916
Cer	Cer 44:0;4	[M+H]	light	3	7	302.759
Cer	Cer 44:0;4	[M+H]	heavy	3	7	303.805	4.15697
Cer	Cer 34:0;2	[M+H]	light	3	8	255.003
Cer	Cer 34:0;2	[M+H]	heavy	3	8	255.296	-0.345187
Cer	Cer 34:1;2	[M+H]	heavy	3	8	253.9	-0.0905993
Cer	Cer 34:1;2	[M+H]	light	3	8	253.361
Cer	Cer 34:1;3	[M+H]	heavy	3	8	257.749	0.264053
Cer	Cer 34:2;2	[M+H]	light	3	8	253.633
Cer	Cer 34:2;2	[M+H]	heavy	3	8	253.106	0.0774101
Cer	Cer 34:2;3	[M+H]	heavy	3	8	254.159	-0.0909155
Cer	Cer 36:0;2	[M+H]	light	3	8	261.865
Cer	Cer 36:0;2	[M+H]	heavy	3	8	262.921	0.122076
Cer	Cer 36:0;3	[M+H]	light	3	8	265.041
Cer	Cer 36:0;3	[M+H]	heavy	3	8	265.437	-0.110123
Cer	Cer 36:1;2	[M+H]	light	3	8	260.213
Cer	Cer 36:1;2	[M+H]	heavy	3	8	260.69	-0.0805213
Cer	Cer 36:1;3	[M+H]	light	3	8	263.01
Cer	Cer 36:1;3	[M+H]	heavy	3	8	263.646	-0.016838
Cer	Cer 36:2;2	[M+H]	light	3	8	259.456
Cer	Cer 36:2;2	[M+H]	heavy	3	8	260.279	-0.0502592
Cer	Cer 36:2;3	[M+H]	light	3	8	260.116
Cer	Cer 36:2;3	[M+H]	heavy	3	8	260.496	-0.338021
Cer	Cer 44:0;4	[M+H]	light	3	8	292.849
Cer	Cer 44:0;4	[M+H]	heavy	3	8	293.649	0.674904
Cer	Cer 34:0;2	[M+H]	light	3	9	254.76
Cer	Cer 34:0;2	[M+H]	heavy	3	9	255.033	-0.447766
Cer	Cer 34:1;2	[M+H]	heavy	3	9	253.731	-0.157034
Cer	Cer 34:1;2	[M+H]	light	3	9	253.229
Cer	Cer 34:1;3	[M+H]	heavy	3	9	257.321	0.0975999
Cer	Cer 34:2;2	[M+H]	light	3	9	253.482
Cer	Cer 34:2;2	[M+H]	heavy	3	9	252.99	0.0317856
Cer	Cer 34:2;3	[M+H]	heavy	3	9	253.972	-0.164134
Cer	Cer 36:0;2	[M+H]	light	3	9	261.16
Cer	Cer 36:0;2	[M+H]	heavy	3	9	262.145	-0.173431
Cer	Cer 36:0;3	[M+H]	light	3	9	264.122
Cer	Cer 36:0;3	[M+H]	heavy	3	9	264.492	-0.465897
Cer	Cer 36:1;2	[M+H]	light	3	9	259.619
Cer	Cer 36:1;2	[M+H]	heavy	3	9	260.064	-0.320406
Cer	Cer 36:1;3	[M+H]	light	3	9	262.228
Cer	Cer 36:1;3	[M+H]	heavy	3	9	262.821	-0.329629
Cer	Cer 36:2;2	[M+H]	light	3	9	258.914
Cer	Cer 36:2;2	[M+H]	heavy	3	9	259.681	-0.279978
Cer	Cer 36:2;3	[M+H]	light	3	9	259.529
Cer	Cer 36:2;3	[M+H]	heavy	3	9	259.884	-0.572485
Cer	Cer 44:0;4	[M+H]	light	3	9	290.058
Cer	Cer 44:0;4	[M+H]	heavy	3	9	290.804	-0.300216
Cer	Cer 34:0;2	[M+H]	light	3	10	255.193
Cer	Cer 34:0;2	[M+H]	heavy	3	10	255.469	-0.277529
Cer	Cer 34:1;2	[M+H]	heavy	3	10	254.154	0.00929446
Cer	Cer 34:1;2	[M+H]	light	3	10	253.646
Cer	Cer 34:1;3	[M+H]	heavy	3	10	257.781	0.276423
Cer	Cer 34:2;2	[M+H]	light	3	10	253.902
Cer	Cer 34:2;2	[M+H]	heavy	3	10	253.405	0.195898
Cer	Cer 34:2;3	[M+H]	heavy	3	10	254.398	0.00300326
Cer	Cer 36:0;2	[M+H]	light	3	10	261.659
Cer	Cer 36:0;2	[M+H]	heavy	3	10	262.654	0.0205636
Cer	Cer 36:0;3	[M+H]	light	3	10	264.652
Cer	Cer 36:0;3	[M+H]	heavy	3	10	265.026	-0.265081
Cer	Cer 36:1;2	[M+H]	light	3	10	260.102
Cer	Cer 36:1;2	[M+H]	heavy	3	10	260.552	-0.133369
Cer	Cer 36:1;3	[M+H]	light	3	10	262.738
Cer	Cer 36:1;3	[M+H]	heavy	3	10	263.337	-0.133793
Cer	Cer 36:2;2	[M+H]	light	3	10	259.39
Cer	Cer 36:2;2	[M+H]	heavy	3	10	260.165	-0.0941054
Cer	Cer 36:2;3	[M+H]	light	3	10	260.011
Cer	Cer 36:2;3	[M+H]	heavy	3	10	260.37	-0.386502
Cer	Cer 44:0;4	[M+H]	light	3	10	290.856
Cer	Cer 44:0;4	[M+H]	heavy	3	10	291.609	-0.0242663
Cer	Cer 34:0;2	[M+H]	light	3	11	256.226
Cer	Cer 34:0;2	[M+H]	heavy	3	11	256.522	0.133427
Cer	Cer 34:1;2	[M+H]	heavy	3	11	255.112	0.386593
Cer	Cer 34:1;2	[M+H]	light	3	11	254.569
Cer	Cer 34:1;3	[M+H]	heavy	3	11	258.998	0.750185
Cer	Cer 34:2;2	[M+H]	light	3	11	254.843
Cer	Cer 34:2;2	[M+H]	heavy	3	11	254.311	0.553886
Cer	Cer 34:2;3	[M+H]	heavy	3	11	255.374	0.386768
Cer	Cer 36:0;2	[M+H]	light	3	11	263.154
Cer	Cer 36:0;2	[M+H]	heavy	3	11	264.22	0.616908
Cer	Cer 36:0;3	[M+H]	light	3	11	266.36
Cer	Cer 36:0;3	[M+H]	heavy	3	11	266.761	0.387988
Cer	Cer 36:1;2	[M+H]	light	3	11	261.486
Cer	Cer 36:1;2	[M+H]	heavy	3	11	261.968	0.409314
Cer	Cer 36:1;3	[M+H]	light	3	11	264.31
Cer	Cer 36:1;3	[M+H]	heavy	3	11	264.952	0.478592
Cer	Cer 36:2;2	[M+H]	light	3	11	260.723
Cer	Cer 36:2;2	[M+H]	heavy	3	11	261.553	0.438981
Cer	Cer 36:2;3	[M+H]	light	3	11	261.388
Cer	Cer 36:2;3	[M+H]	heavy	3	11	261.773	0.150203
Cer	Cer 44:0;4	[M+H]	light	3	11	294.436
Cer	Cer 44:0;4	[M+H]	heavy	3	11	295.243	1.2217
Cer	Cer 34:0;2	[M+H]	light	3	12	255.993
Cer	Cer 34:0;2	[M+H]	heavy	3	12	256.269	0.034751
Cer	Cer 34:1;2	[M+H]	heavy	3	12	254.954	0.324094
Cer	Cer 34:1;2	[M+H]	light	3	12	254.446
Cer	Cer 34:1;3	[M+H]	heavy	3	12	258.581	0.587622
Cer	Cer 34:2;2	[M+H]	light	3	12	254.702
Cer	Cer 34:2;2	[M+H]	heavy	3	12	254.205	0.512216
Cer	Cer 34:2;3	[M+H]	heavy	3	12	255.198	0.317481
Cer	Cer 36:0;2	[M+H]	light	3	12	262.459
Cer	Cer 36:0;2	[M+H]	heavy	3	12	263.454	0.325209
Cer	Cer 36:0;3	[M+H]	light	3	12	265.452
Cer	Cer 36:0;3	[M+H]	heavy	3	12	265.826	0.0359764
Cer	Cer 36:1;2	[M+H]	light	3	12	260.902
Cer	Cer 36:1;2	[M+H]	heavy	3	12	261.352	0.173262
Cer	Cer 36:1;3	[M+H]	light	3	12	263.538
Cer	Cer 36:1;3	[M+H]	heavy	3	12	264.137	0.169593
Cer	Cer 36:2;2	[M+H]	light	3	12	260.19
Cer	Cer 36:2;2	[M+H]	heavy	3	12	260.965	0.213102
Cer	Cer 36:2;3	[M+H]	light	3	12	260.811
Cer	Cer 36:2;3	[M+H]	heavy	3	12	261.17	-0.0804346
Cer	Cer 44:0;4	[M+H]	light	3	12	291.656
Cer	Cer 44:0;4	[M+H]	heavy	3	12	292.409	0.250007
Cer	Cer 34:0;2	[M+H]	light	3	13	254.327
Cer	Cer 34:0;2	[M+H]	heavy	3	13	254.605	-0.614748
Cer	Cer 34:1;2	[M+H]	heavy	3	13	253.276	-0.335926
Cer	Cer 34:1;2	[M+H]	light	3	13	252.764
Cer	Cer 34:1;3	[M+H]	heavy	3	13	256.94	-0.0504532
Cer	Cer 34:2;2	[M+H]	light	3	13	253.022
Cer	Cer 34:2;2	[M+H]	heavy	3	13	252.521	-0.154007
Cer	Cer 34:2;3	[M+H]	heavy	3	13	253.523	-0.340886
Cer	Cer 36:0;2	[M+H]	light	3	13	260.858
Cer	Cer 36:0;2	[M+H]	heavy	3	13	261.863	-0.280492
Cer	Cer 36:0;3	[M+H]	light	3	13	263.881
Cer	Cer 36:0;3	[M+H]	heavy	3	13	264.259	-0.553483
Cer	Cer 36:1;2	[M+H]	light	3	13	259.286
Cer	Cer 36:1;2	[M+H]	heavy	3	13	259.74	-0.444607
Cer	Cer 36:1;3	[M+H]	light	3	13	261.949
Cer	Cer 36:1;3	[M+H]	heavy	3	13	262.554	-0.430961
Cer	Cer 36:2;2	[M+H]	light	3	13	258.566
Cer	Cer 36:2;2	[M+H]	heavy	3	13	259.349	-0.407446
Cer	Cer 36:2;3	[M+H]	light	3	13	259.194
Cer	Cer 36:2;3	[M+H]	heavy	3	13	259.556	-0.69788
Cer	Cer 44:0;4	[M+H]	light	3	13	290.353
Cer	Cer 44:0;4	[M+H]	heavy	3	13	291.114	-0.194011
Cer	Cer 34:0;2	[M+H]	light	3	14	255.723
Cer	Cer 34:0;2	[M+H]	heavy	3	14	255.999	-0.0706437
Cer	Cer 34:1;2	[M+H]	heavy	3	14	254.684	0.217849
Cer	Cer 34:1;2	[M+H]	light	3	14	254.176
Cer	Cer 34:1;3	[M+H]	heavy	3	14	258.311	0.482592
Cer	Cer 34:2;2	[M+H]	light	3	14	254.432
Cer	Cer 34:2;2	[M+H]	heavy	3	14	253.935	0.405458
Cer	Cer 34:2;3	[M+H]	heavy	3	14	254.928	0.211345
Cer	Cer 36:0;2	[M+H]	light	3	14	262.189
Cer	Cer 36:0;2	[M+H]	heavy	3	14	263.184	0.222391
Cer	Cer 36:0;3	[M+H]	light	3	14	265.182
Cer	Cer 36:0;3	[M+H]	heavy	3	14	265.556	-0.0656305
Cer	Cer 36:1;2	[M+H]	light	3	14	260.632
Cer	Cer 36:1;2	[M+H]	heavy	3	14	261.082	0.0697739
Cer	Cer 36:1;3	[M+H]	light	3	14	263.268
Cer	Cer 36:1;3	[M+H]	heavy	3	14	263.867	0.0672001
Cer	Cer 36:2;2	[M+H]	light	3	14	259.92
Cer	Cer 36:2;2	[M+H]	heavy	3	14	260.695	0.10942
Cer	Cer 36:2;3	[M+H]	light	3	14	260.541
Cer	Cer 36:2;3	[M+H]	heavy	3	14	260.9	-0.183732
Cer	Cer 44:0;4	[M+H]	light	3	14	291.386
Cer	Cer 44:0;4	[M+H]	heavy	3	14	292.139	0.15744
Cer	Cer 34:0;2	[M+H]	light	3	15	255.783
Cer	Cer 34:0;2	[M+H]	heavy	3	15	256.059	-0.0472227
Cer	Cer 34:1;2	[M+H]	heavy	3	15	254.744	0.241459
Cer	Cer 34:1;2	[M+H]	light	3	15	254.236
Cer	Cer 34:1;3	[M+H]	heavy	3	15	258.371	0.505932
Cer	Cer 34:2;2	[M+H]	light	3	15	254.492
Cer	Cer 34:2;2	[M+H]	heavy	3	15	253.995	0.429182
Cer	Cer 34:2;3	[M+H]	heavy	3	15	254.988	0.234931
Cer	Cer 36:0;2	[M+H]	light	3	15	262.249
Cer	Cer 36:0;2	[M+H]	heavy	3	15	263.244	0.24524
Cer	Cer 36:0;3	[M+H]	light	3	15	265.242
Cer	Cer 36:0;3	[M+H]	heavy	3	15	265.616	-0.0430512
Cer	Cer 36:1;2	[M+H]	light	3	15	260.692
Cer	Cer 36:1;2	[M+H]	heavy	3	15	261.142	0.0927712
Cer	Cer 36:1;3	[M+H]	light	3	15	263.328
Cer	Cer 36:1;3	[M+H]	heavy	3	15	263.927	0.0899541
Cer	Cer 36:2;2	[M+H]	light	3	15	259.98
Cer	Cer 36:2;2	[M+H]	heavy	3	15	260.755	0.13246
Cer	Cer 36:2;3	[M+H]	light	3	15	260.601
Cer	Cer 36:2;3	[M+H]	heavy	3	15	260.96	-0.160777
Cer	Cer 44:0;4	[M+H]	light	3	15	291.446
Cer	Cer 44:0;4	[M+H]	heavy	3	15	292.199	0.17801
Cer	Cer 34:0;2	[M+H]	light	3	16	253.912
Cer	Cer 34:0;2	[M+H]	heavy	3	16	254.281	-0.741378
Cer	Cer 34:1;2	[M+H]	heavy	3	16	252.522	-0.632594
Cer	Cer 34:1;2	[M+H]	light	3	16	251.844
Cer	Cer 34:1;3	[M+H]	heavy	3	16	257.371	0.116972
Cer	Cer 34:2;2	[M+H]	light	3	16	252.186
Cer	Cer 34:2;2	[M+H]	heavy	3	16	251.522	-0.548702
Cer	Cer 34:2;3	[M+H]	heavy	3	16	252.849	-0.605928
Cer	Cer 36:0;2	[M+H]	light	3	16	262.555
Cer	Cer 36:0;2	[M+H]	heavy	3	16	263.885	0.489392
Cer	Cer 36:0;3	[M+H]	light	3	16	266.555
Cer	Cer 36:0;3	[M+H]	heavy	3	16	267.055	0.498755
Cer	Cer 36:1;2	[M+H]	light	3	16	260.474
Cer	Cer 36:1;2	[M+H]	heavy	3	16	261.075	0.0672212
Cer	Cer 36:1;3	[M+H]	light	3	16	263.998
Cer	Cer 36:1;3	[M+H]	heavy	3	16	264.798	0.420342
Cer	Cer 36:2;2	[M+H]	light	3	16	259.522
Cer	Cer 36:2;2	[M+H]	heavy	3	16	260.558	0.0568066
Cer	Cer 36:2;3	[M+H]	light	3	16	260.352
Cer	Cer 36:2;3	[M+H]	heavy	3	16	260.832	-0.209764
Cer	Cer 44:0;4	[M+H]	light	3	16	301.583
Cer	Cer 44:0;4	[M+H]	heavy	3	16	302.591	3.7406
Cer	Cer 34:0;2	[M+H]	light	3	17	255.594
Cer	Cer 34:0;2	[M+H]	heavy	3	17	255.861	-0.124644
Cer	Cer 34:1;2	[M+H]	heavy	3	17	254.586	0.179259
Cer	Cer 34:1;2	[M+H]	light	3	17	254.094
Cer	Cer 34:1;3	[M+H]	heavy	3	17	258.101	0.401253
Cer	Cer 34:2;2	[M+H]	light	3	17	254.342
Cer	Cer 34:2;2	[M+H]	heavy	3	17	253.86	0.375738
Cer	Cer 34:2;3	[M+H]	heavy	3	17	254.822	0.169857
Cer	Cer 36:0;2	[M+H]	light	3	17	261.861
Cer	Cer 36:0;2	[M+H]	heavy	3	17	262.826	0.0859536
Cer	Cer 36:0;3	[M+H]	light	3	17	264.762
Cer	Cer 36:0;3	[M+H]	heavy	3	17	265.125	-0.227782
Cer	Cer 36:1;2	[M+H]	light	3	17	260.352
Cer	Cer 36:1;2	[M+H]	heavy	3	17	260.788	-0.04289
Cer	Cer 36:1;3	[M+H]	light	3	17	262.908
Cer	Cer 36:1;3	[M+H]	heavy	3	17	263.488	-0.0766051
Cer	Cer 36:2;2	[M+H]	light	3	17	259.661
Cer	Cer 36:2;2	[M+H]	heavy	3	17	260.413	0.00109443
Cer	Cer 36:2;3	[M+H]	light	3	17	260.264
Cer	Cer 36:2;3	[M+H]	heavy	3	17	260.611	-0.294055
Cer	Cer 44:0;4	[M+H]	light	3	17	290.164
Cer	Cer 44:0;4	[M+H]	heavy	3	17	290.895	-0.269285
Cer	Cer 34:0;2	[M+H]	light	3	18	256.507
Cer	Cer 34:0;2	[M+H]	heavy	3	18	256.743	0.219943
Cer	Cer 34:1;2	[M+H]	heavy	3	18	255.616	0.584724
Cer	Cer 34:1;2	[M+H]	light	3	18	255.181
Cer	Cer 34:1;3	[M+H]	heavy	3	18	258.725	0.643716
Cer	Cer 34:2;2	[M+H]	light	3	18	255.4
Cer	Cer 34:2;2	[M+H]	heavy	3	18	254.975	0.816364
Cer	Cer 34:2;3	[M+H]	heavy	3	18	255.825	0.564142
Cer	Cer 36:0;2	[M+H]	light	3	18	262.049
Cer	Cer 36:0;2	[M+H]	heavy	3	18	262.902	0.115004
Cer	Cer 36:0;3	[M+H]	light	3	18	264.614
Cer	Cer 36:0;3	[M+H]	heavy	3	18	264.935	-0.299251
Cer	Cer 36:1;2	[M+H]	light	3	18	260.715
Cer	Cer 36:1;2	[M+H]	heavy	3	18	261.1	0.0767804
Cer	Cer 36:1;3	[M+H]	light	3	18	262.974
Cer	Cer 36:1;3	[M+H]	heavy	3	18	263.488	-0.0767568
Cer	Cer 36:2;2	[M+H]	light	3	18	260.104
Cer	Cer 36:2;2	[M+H]	heavy	3	18	260.769	0.137675
Cer	Cer 36:2;3	[M+H]	light	3	18	260.637
Cer	Cer 36:2;3	[M+H]	heavy	3	18	260.944	-0.166776
Cer	Cer 44:0;4	[M+H]	light	3	18	287.075
Cer	Cer 44:0;4	[M+H]	heavy	3	18	287.721	-1.35739
Cer	Cer 34:0;2	[M+H]	light	3	19	253.753
Cer	Cer 34:0;2	[M+H]	heavy	3	19	254.046	-0.833125
Cer	Cer 34:1;2	[M+H]	heavy	3	19	252.65	-0.582474
Cer	Cer 34:1;2	[M+H]	light	3	19	252.111
Cer	Cer 34:1;3	[M+H]	heavy	3	19	256.499	-0.222196
Cer	Cer 34:2;2	[M+H]	light	3	19	252.383
Cer	Cer 34:2;2	[M+H]	heavy	3	19	251.856	-0.416837
Cer	Cer 34:2;3	[M+H]	heavy	3	19	252.909	-0.582287
Cer	Cer 36:0;2	[M+H]	light	3	19	260.615
Cer	Cer 36:0;2	[M+H]	heavy	3	19	261.671	-0.353933
Cer	Cer 36:0;3	[M+H]	light	3	19	263.791
Cer	Cer 36:0;3	[M+H]	heavy	3	19	264.187	-0.580525
Cer	Cer 36:1;2	[M+H]	light	3	19	258.963
Cer	Cer 36:1;2	[M+H]	heavy	3	19	259.44	-0.559632
Cer	Cer 36:1;3	[M+H]	light	3	19	261.76
Cer	Cer 36:1;3	[M+H]	heavy	3	19	262.396	-0.490879
Cer	Cer 36:2;2	[M+H]	light	3	19	258.206
Cer	Cer 36:2;2	[M+H]	heavy	3	19	259.029	-0.530271
Cer	Cer 36:2;3	[M+H]	light	3	19	258.866
Cer	Cer 36:2;3	[M+H]	heavy	3	19	259.246	-0.816252
Cer	Cer 44:0;4	[M+H]	light	3	19	291.599
Cer	Cer 44:0;4	[M+H]	heavy	3	19	292.399	0.246352
Cer	Cer 34:0;2	[M+H]	light	3	20	254.367
Cer	Cer 34:0;2	[M+H]	heavy	3	20	254.645	-0.599134
Cer	Cer 34:1;2	[M+H]	heavy	3	20	253.316	-0.320187
Cer	Cer 34:1;2	[M+H]	light	3	20	252.804
Cer	Cer 34:1;3	[M+H]	heavy	3	20	256.98	-0.0348932
Cer	Cer 34:2;2	[M+H]	light	3	20	253.062
Cer	Cer 34:2;2	[M+H]	heavy	3	20	252.561	-0.138191
Cer	Cer 34:2;3	[M+H]	heavy	3	20	253.563	-0.325162
Cer	Cer 36:0;2	[M+H]	light	3	20	260.898
Cer	Cer 36:0;2	[M+H]	heavy	3	20	261.903	-0.26526
Cer	Cer 36:0;3	[M+H]	light	3	20	263.921
Cer	Cer 36:0;3	[M+H]	heavy	3	20	264.299	-0.538431
Cer	Cer 36:1;2	[M+H]	light	3	20	259.326
Cer	Cer 36:1;2	[M+H]	heavy	3	20	259.78	-0.429276
Cer	Cer 36:1;3	[M+H]	light	3	20	261.989
Cer	Cer 36:1;3	[M+H]	heavy	3	20	262.594	-0.415791
Cer	Cer 36:2;2	[M+H]	light	3	20	258.606
Cer	Cer 36:2;2	[M+H]	heavy	3	20	259.389	-0.392086
Cer	Cer 36:2;3	[M+H]	light	3	20	259.234
Cer	Cer 36:2;3	[M+H]	heavy	3	20	259.596	-0.682577
Cer	Cer 44:0;4	[M+H]	light	3	20	290.393
Cer	Cer 44:0;4	[M+H]	heavy	3	20	291.154	-0.180297
Cer	Cer 34:0;2	[M+H]	light	3	21	255.563
Cer	Cer 34:0;2	[M+H]	heavy	3	21	255.864	-0.123336
Cer	Cer 34:1;2	[M+H]	heavy	3	21	254.428	0.117196
Cer	Cer 34:1;2	[M+H]	light	3	21	253.874
Cer	Cer 34:1;3	[M+H]	heavy	3	21	258.388	0.512662
Cer	Cer 34:2;2	[M+H]	light	3	21	254.153
Cer	Cer 34:2;2	[M+H]	heavy	3	21	253.611	0.277152
Cer	Cer 34:2;3	[M+H]	heavy	3	21	254.694	0.119604
Cer	Cer 36:0;2	[M+H]	light	3	21	262.622
Cer	Cer 36:0;2	[M+H]	heavy	3	21	263.709	0.422261
Cer	Cer 36:0;3	[M+H]	light	3	21	265.89
Cer	Cer 36:0;3	[M+H]	heavy	3	21	266.298	0.213848
Cer	Cer 36:1;2	[M+H]	light	3	21	260.923
Cer	Cer 36:1;2	[M+H]	heavy	3	21	261.414	0.196957
Cer	Cer 36:1;3	[M+H]	light	3	21	263.801
Cer	Cer 36:1;3	[M+H]	heavy	3	21	264.455	0.290038
Cer	Cer 36:2;2	[M+H]	light	3	21	260.145
Cer	Cer 36:2;2	[M+H]	heavy	3	21	260.991	0.22319
Cer	Cer 36:2;3	[M+H]	light	3	21	260.823
Cer	Cer 36:2;3	[M+H]	heavy	3	21	261.215	-0.0631877
Cer	Cer 44:0;4	[M+H]	light	3	21	294.5
Cer	Cer 44:0;4	[M+H]	heavy	3	21	295.323	1.24905
Cer	Cer 34:0;2	[M+H]	light	3	22	255.237
Cer	Cer 34:0;2	[M+H]	heavy	3	22	255.523	-0.256275
Cer	Cer 34:1;2	[M+H]	heavy	3	22	254.154	0.00959352
Cer	Cer 34:1;2	[M+H]	light	3	22	253.626
Cer	Cer 34:1;3	[M+H]	heavy	3	22	257.929	0.334306
Cer	Cer 34:2;2	[M+H]	light	3	22	253.892
Cer	Cer 34:2;2	[M+H]	heavy	3	22	253.376	0.184123
Cer	Cer 34:2;3	[M+H]	heavy	3	22	254.408	0.00721726
Cer	Cer 36:0;2	[M+H]	light	3	22	261.966
Cer	Cer 36:0;2	[M+H]	heavy	3	22	263.002	0.152976
Cer	Cer 36:0;3	[M+H]	light	3	22	265.081
Cer	Cer 36:0;3	[M+H]	heavy	3	22	265.47	-0.0978007
Cer	Cer 36:1;2	[M+H]	light	3	22	260.346
Cer	Cer 36:1;2	[M+H]	heavy	3	22	260.814	-0.0329782
Cer	Cer 36:1;3	[M+H]	light	3	22	263.09
Cer	Cer 36:1;3	[M+H]	heavy	3	22	263.713	0.00864652
Cer	Cer 36:2;2	[M+H]	light	3	22	259.604
Cer	Cer 36:2;2	[M+H]	heavy	3	22	260.411	0.00040705
Cer	Cer 36:2;3	[M+H]	light	3	22	260.251
Cer	Cer 36:2;3	[M+H]	heavy	3	22	260.624	-0.289142
Cer	Cer 44:0;4	[M+H]	light	3	22	292.354
Cer	Cer 44:0;4	[M+H]	heavy	3	22	293.139	0.50013
Cer	Cer 34:0;2	[M+H]	light	3	23	256.183
Cer	Cer 34:0;2	[M+H]	heavy	3	23	256.459	0.108918
Cer	Cer 34:1;2	[M+H]	heavy	3	23	255.144	0.398859
Cer	Cer 34:1;2	[M+H]	light	3	23	254.636
Cer	Cer 34:1;3	[M+H]	heavy	3	23	258.771	0.661532
Cer	Cer 34:2;2	[M+H]	light	3	23	254.892
Cer	Cer 34:2;2	[M+H]	heavy	3	23	254.395	0.587341
Cer	Cer 34:2;3	[M+H]	heavy	3	23	255.388	0.39217
Cer	Cer 36:0;2	[M+H]	light	3	23	262.649
Cer	Cer 36:0;2	[M+H]	heavy	3	23	263.644	0.397563
Cer	Cer 36:0;3	[M+H]	light	3	23	265.642
Cer	Cer 36:0;3	[M+H]	heavy	3	23	266.016	0.107477
Cer	Cer 36:1;2	[M+H]	light	3	23	261.092
Cer	Cer 36:1;2	[M+H]	heavy	3	23	261.542	0.246087
Cer	Cer 36:1;3	[M+H]	light	3	23	263.728
Cer	Cer 36:1;3	[M+H]	heavy	3	23	264.327	0.241647
Cer	Cer 36:2;2	[M+H]	light	3	23	260.38
Cer	Cer 36:2;2	[M+H]	heavy	3	23	261.155	0.286064
Cer	Cer 36:2;3	[M+H]	light	3	23	261.001
Cer	Cer 36:2;3	[M+H]	heavy	3	23	261.36	-0.00774352
Cer	Cer 44:0;4	[M+H]	light	3	23	291.846
Cer	Cer 44:0;4	[M+H]	heavy	3	23	292.599	0.315147
Cer	Cer 34:0;2	[M+H]	light	3	24	255.697
Cer	Cer 34:0;2	[M+H]	heavy	3	24	255.975	-0.0799682
Cer	Cer 34:1;2	[M+H]	heavy	3	24	254.646	0.203168
Cer	Cer 34:1;2	[M+H]	light	3	24	254.134
Cer	Cer 34:1;3	[M+H]	heavy	3	24	258.31	0.482476
Cer	Cer 34:2;2	[M+H]	light	3	24	254.392
Cer	Cer 34:2;2	[M+H]	heavy	3	24	253.891	0.387687
Cer	Cer 34:2;3	[M+H]	heavy	3	24	254.893	0.197657
Cer	Cer 36:0;2	[M+H]	light	3	24	262.228
Cer	Cer 36:0;2	[M+H]	heavy	3	24	263.233	0.241214
Cer	Cer 36:0;3	[M+H]	light	3	24	265.251
Cer	Cer 36:0;3	[M+H]	heavy	3	24	265.629	-0.0379225
Cer	Cer 36:1;2	[M+H]	light	3	24	260.656
Cer	Cer 36:1;2	[M+H]	heavy	3	24	261.11	0.0804983
Cer	Cer 36:1;3	[M+H]	light	3	24	263.319
Cer	Cer 36:1;3	[M+H]	heavy	3	24	263.924	0.0885889
Cer	Cer 36:2;2	[M+H]	light	3	24	259.936
Cer	Cer 36:2;2	[M+H]	heavy	3	24	260.719	0.118648
Cer	Cer 36:2;3	[M+H]	light	3	24	260.564
Cer	Cer 36:2;3	[M+H]	heavy	3	24	260.926	-0.173739
Cer	Cer 44:0;4	[M+H]	light	3	24	291.723
Cer	Cer 44:0;4	[M+H]	heavy	3	24	292.484	0.275682
Cer	Cer 34:0;2	[M+H]	light	3	25	255.963
Cer	Cer 34:0;2	[M+H]	heavy	3	25	256.256	0.0295495
Cer	Cer 34:1;2	[M+H]	heavy	3	25	254.86	0.28716
Cer	Cer 34:1;2	[M+H]	light	3	25	254.321
Cer	Cer 34:1;3	[M+H]	heavy	3	25	258.709	0.637492
Cer	Cer 34:2;2	[M+H]	light	3	25	254.593
Cer	Cer 34:2;2	[M+H]	heavy	3	25	254.066	0.456992
Cer	Cer 34:2;3	[M+H]	heavy	3	25	255.119	0.286458
Cer	Cer 36:0;2	[M+H]	light	3	25	262.825
Cer	Cer 36:0;2	[M+H]	heavy	3	25	263.881	0.487651
Cer	Cer 36:0;3	[M+H]	light	3	25	266
Cer	Cer 36:0;3	[M+H]	heavy	3	25	266.397	0.251146
Cer	Cer 36:1;2	[M+H]	light	3	25	261.173
Cer	Cer 36:1;2	[M+H]	heavy	3	25	261.65	0.287436
Cer	Cer 36:1;3	[M+H]	light	3	25	263.97
Cer	Cer 36:1;3	[M+H]	heavy	3	25	264.606	0.347226
Cer	Cer 36:2;2	[M+H]	light	3	25	260.416
Cer	Cer 36:2;2	[M+H]	heavy	3	25	261.239	0.31839
Cer	Cer 36:2;3	[M+H]	light	3	25	261.076
Cer	Cer 36:2;3	[M+H]	heavy	3	25	261.456	0.0292601
Cer	Cer 44:0;4	[M+H]	light	3	25	293.809
Cer	Cer 44:0;4	[M+H]	heavy	3	25	294.609	1.00403
Cer	Cer 34:0;2	[M+H]	light	3	26	255.553
Cer	Cer 34:0;2	[M+H]	heavy	3	26	255.829	-0.137003
Cer	Cer 34:1;2	[M+H]	heavy	3	26	254.514	0.150954
Cer	Cer 34:1;2	[M+H]	light	3	26	254.006
Cer	Cer 34:1;3	[M+H]	heavy	3	26	258.141	0.416462
Cer	Cer 34:2;2	[M+H]	light	3	26	254.262
Cer	Cer 34:2;2	[M+H]	heavy	3	26	253.765	0.338241
Cer	Cer 34:2;3	[M+H]	heavy	3	26	254.758	0.144518
Cer	Cer 36:0;2	[M+H]	light	3	26	262.019
Cer	Cer 36:0;2	[M+H]	heavy	3	26	263.014	0.157654
Cer	Cer 36:0;3	[M+H]	light	3	26	265.012
Cer	Cer 36:0;3	[M+H]	heavy	3	26	265.386	-0.129605
Cer	Cer 36:1;2	[M+H]	light	3	26	260.462
Cer	Cer 36:1;2	[M+H]	heavy	3	26	260.912	0.00461479
Cer	Cer 36:1;3	[M+H]	light	3	26	263.098
Cer	Cer 36:1;3	[M+H]	heavy	3	26	263.697	0.00273048
Cer	Cer 36:2;2	[M+H]	light	3	26	259.75
Cer	Cer 36:2;2	[M+H]	heavy	3	26	260.525	0.0441381
Cer	Cer 36:2;3	[M+H]	light	3	26	260.371
Cer	Cer 36:2;3	[M+H]	heavy	3	26	260.73	-0.248772
Cer	Cer 44:0;4	[M+H]	light	3	26	291.216
Cer	Cer 44:0;4	[M+H]	heavy	3	26	291.969	0.0991566
Cer	Cer 34:0;2	[M+H]	light	3	27	255.657
Cer	Cer 34:0;2	[M+H]	heavy	3	27	255.91	-0.105346
Cer	Cer 34:1;2	[M+H]	heavy	3	27	254.702	0.225121
Cer	Cer 34:1;2	[M+H]	light	3	27	254.236
Cer	Cer 34:1;3	[M+H]	heavy	3	27	258.033	0.374606
Cer	Cer 34:2;2	[M+H]	light	3	27	254.471
Cer	Cer 34:2;2	[M+H]	heavy	3	27	254.015	0.436914
Cer	Cer 34:2;3	[M+H]	heavy	3	27	254.926	0.210779
Cer	Cer 36:0;2	[M+H]	light	3	27	261.595
Cer	Cer 36:0;2	[M+H]	heavy	3	27	262.509	-0.0348167
Cer	Cer 36:0;3	[M+H]	light	3	27	264.343
Cer	Cer 36:0;3	[M+H]	heavy	3	27	264.687	-0.392665
Cer	Cer 36:1;2	[M+H]	light	3	27	260.165
Cer	Cer 36:1;2	[M+H]	heavy	3	27	260.578	-0.123342
Cer	Cer 36:1;3	[M+H]	light	3	27	262.586
Cer	Cer 36:1;3	[M+H]	heavy	3	27	263.136	-0.210095
Cer	Cer 36:2;2	[M+H]	light	3	27	259.511
Cer	Cer 36:2;2	[M+H]	heavy	3	27	260.223	-0.071925
Cer	Cer 36:2;3	[M+H]	light	3	27	260.081
Cer	Cer 36:2;3	[M+H]	heavy	3	27	260.411	-0.370801
Cer	Cer 44:0;4	[M+H]	light	3	27	288.408
Cer	Cer 44:0;4	[M+H]	heavy	3	27	289.1	-0.884497
Cer	Cer 34:0;2	[M+H]	light	3	28	255.183
Cer	Cer 34:0;2	[M+H]	heavy	3	28	255.484	-0.271669
Cer	Cer 34:1;2	[M+H]	heavy	3	28	254.048	-0.0323338
Cer	Cer 34:1;2	[M+H]	light	3	28	253.494
Cer	Cer 34:1;3	[M+H]	heavy	3	28	258.008	0.364842
Cer	Cer 34:2;2	[M+H]	light	3	28	253.773
Cer	Cer 34:2;2	[M+H]	heavy	3	28	253.231	0.126901
Cer	Cer 34:2;3	[M+H]	heavy	3	28	254.314	-0.0297732
Cer	Cer 36:0;2	[M+H]	light	3	28	262.242
Cer	Cer 36:0;2	[M+H]	heavy	3	28	263.329	0.277554
Cer	Cer 36:0;3	[M+H]	light	3	28	265.51
Cer	Cer 36:0;3	[M+H]	heavy	3	28	265.918	0.0708453
Cer	Cer 36:1;2	[M+H]	light	3	28	260.543
Cer	Cer 36:1;2	[M+H]	heavy	3	28	261.034	0.051307
Cer	Cer 36:1;3	[M+H]	light	3	28	263.421
Cer	Cer 36:1;3	[M+H]	heavy	3	28	264.075	0.145929
Cer	Cer 36:2;2	[M+H]	light	3	28	259.765
Cer	Cer 36:2;2	[M+H]	heavy	3	28	260.611	0.0772666
Cer	Cer 36:2;3	[M+H]	light	3	28	260.443
Cer	Cer 36:2;3	[M+H]	heavy	3	28	260.835	-0.20857
Cer	Cer 44:0;4	[M+H]	light	3	28	294.12
Cer	Cer 44:0;4	[M+H]	heavy	3	28	294.943	1.11877
Cer	Cer 34:0;2	[M+H]	light	3	29	255.95
Cer	Cer 34:0;2	[M+H]	heavy	3	29	256.256	0.0297691
Cer	Cer 34:1;2	[M+H]	heavy	3	29	254.793	0.260973
Cer	Cer 34:1;2	[M+H]	light	3	29	254.229
Cer	Cer 34:1;3	[M+H]	heavy	3	29	258.827	0.683588
Cer	Cer 34:2;2	[M+H]	light	3	29	254.513
Cer	Cer 34:2;2	[M+H]	heavy	3	29	253.961	0.415585
Cer	Cer 34:2;3	[M+H]	heavy	3	29	255.065	0.265191
Cer	Cer 36:0;2	[M+H]	light	3	29	263.141
Cer	Cer 36:0;2	[M+H]	heavy	3	29	264.248	0.627462
Cer	Cer 36:0;3	[M+H]	light	3	29	266.47
Cer	Cer 36:0;3	[M+H]	heavy	3	29	266.886	0.434845
Cer	Cer 36:1;2	[M+H]	light	3	29	261.41
Cer	Cer 36:1;2	[M+H]	heavy	3	29	261.91	0.387053
Cer	Cer 36:1;3	[M+H]	light	3	29	264.342
Cer	Cer 36:1;3	[M+H]	heavy	3	29	265.008	0.499678
Cer	Cer 36:2;2	[M+H]	light	3	29	260.617
Cer	Cer 36:2;2	[M+H]	heavy	3	29	261.479	0.41061
Cer	Cer 36:2;3	[M+H]	light	3	29	261.308
Cer	Cer 36:2;3	[M+H]	heavy	3	29	261.707	0.125136
Cer	Cer 44:0;4	[M+H]	light	3	29	295.615
Cer	Cer 44:0;4	[M+H]	heavy	3	29	296.453	1.63639
Cer	Cer 34:0;2	[M+H]	light	3	30	254.284
Cer	Cer 34:0;2	[M+H]	heavy	3	30	254.542	-0.639258
Cer	Cer 34:1;2	[M+H]	heavy	3	30	253.307	-0.323661
Cer	Cer 34:1;2	[M+H]	light	3	30	252.831
Cer	Cer 34:1;3	[M+H]	heavy	3	30	256.712	-0.139106
Cer	Cer 34:2;2	[M+H]	light	3	30	253.071
Cer	Cer 34:2;2	[M+H]	heavy	3	30	252.605	-0.120552
Cer	Cer 34:2;3	[M+H]	heavy	3	30	253.537	-0.335485
Cer	Cer 36:0;2	[M+H]	light	3	30	260.353
Cer	Cer 36:0;2	[M+H]	heavy	3	30	261.287	-0.499837
Cer	Cer 36:0;3	[M+H]	light	3	30	263.163
Cer	Cer 36:0;3	[M+H]	heavy	3	30	263.514	-0.833994
Cer	Cer 36:1;2	[M+H]	light	3	30	258.892
Cer	Cer 36:1;2	[M+H]	heavy	3	30	259.314	-0.607834
Cer	Cer 36:1;3	[M+H]	light	3	30	261.367
Cer	Cer 36:1;3	[M+H]	heavy	3	30	261.929	-0.667905
Cer	Cer 36:2;2	[M+H]	light	3	30	258.223
Cer	Cer 36:2;2	[M+H]	heavy	3	30	258.951	-0.560363
Cer	Cer 36:2;3	[M+H]	light	3	30	258.806
Cer	Cer 36:2;3	[M+H]	heavy	3	30	259.143	-0.855827
Cer	Cer 44:0;4	[M+H]	light	3	30	287.762
Cer	Cer 44:0;4	[M+H]	heavy	3	30	288.47	-1.10056
Cer	Cer 34:0;2	[M+H]	light	3	31	256.127
Cer	Cer 34:0;2	[M+H]	heavy	3	31	256.338	0.0618462
Cer	Cer 34:1;2	[M+H]	heavy	3	31	255.332	0.472888
Cer	Cer 34:1;2	[M+H]	light	3	31	254.943
Cer	Cer 34:1;3	[M+H]	heavy	3	31	258.108	0.403587
Cer	Cer 34:2;2	[M+H]	light	3	31	255.139
Cer	Cer 34:2;2	[M+H]	heavy	3	31	254.759	0.731156
Cer	Cer 34:2;3	[M+H]	heavy	3	31	255.518	0.44361
Cer	Cer 36:0;2	[M+H]	light	3	31	261.076
Cer	Cer 36:0;2	[M+H]	heavy	3	31	261.837	-0.290502
Cer	Cer 36:0;3	[M+H]	light	3	31	263.366
Cer	Cer 36:0;3	[M+H]	heavy	3	31	263.652	-0.781943
Cer	Cer 36:1;2	[M+H]	light	3	31	259.884
Cer	Cer 36:1;2	[M+H]	heavy	3	31	260.228	-0.257378
Cer	Cer 36:1;3	[M+H]	light	3	31	261.902
Cer	Cer 36:1;3	[M+H]	heavy	3	31	262.36	-0.50438
Cer	Cer 36:2;2	[M+H]	light	3	31	259.339
Cer	Cer 36:2;2	[M+H]	heavy	3	31	259.932	-0.183461
Cer	Cer 36:2;3	[M+H]	light	3	31	259.815
Cer	Cer 36:2;3	[M+H]	heavy	3	31	260.089	-0.493917
Cer	Cer 44:0;4	[M+H]	light	3	31	283.42
Cer	Cer 44:0;4	[M+H]	heavy	3	31	283.997	-2.63414
Cer	Cer 34:0;2	[M+H]	light	3	32	253.866
Cer	Cer 34:0;2	[M+H]	heavy	3	32	254.195	-0.774782
Cer	Cer 34:1;2	[M+H]	heavy	3	32	252.625	-0.592323
Cer	Cer 34:1;2	[M+H]	light	3	32	252.019
Cer	Cer 34:1;3	[M+H]	heavy	3	32	256.955	-0.0447738
Cer	Cer 34:2;2	[M+H]	light	3	32	252.324
Cer	Cer 34:2;2	[M+H]	heavy	3	32	251.732	-0.465976
Cer	Cer 34:2;3	[M+H]	heavy	3	32	252.916	-0.579402
Cer	Cer 36:0;2	[M+H]	light	3	32	261.585
Cer	Cer 36:0;2	[M+H]	heavy	3	32	262.773	0.065934
Cer	Cer 36:0;3	[M+H]	light	3	32	265.158
Cer	Cer 36:0;3	[M+H]	heavy	3	32	265.605	-0.0472123
Cer	Cer 36:1;2	[M+H]	light	3	32	259.727
Cer	Cer 36:1;2	[M+H]	heavy	3	32	260.264	-0.243902
Cer	Cer 36:1;3	[M+H]	light	3	32	262.874
Cer	Cer 36:1;3	[M+H]	heavy	3	32	263.589	-0.0383784
Cer	Cer 36:2;2	[M+H]	light	3	32	258.876
Cer	Cer 36:2;2	[M+H]	heavy	3	32	259.802	-0.233666
Cer	Cer 36:2;3	[M+H]	light	3	32	259.618
Cer	Cer 36:2;3	[M+H]	heavy	3	32	260.046	-0.510353
Cer	Cer 44:0;4	[M+H]	light	3	32	296.442
Cer	Cer 44:0;4	[M+H]	heavy	3	32	297.342	1.94121
Cer	Cer 34:0;2	[M+H]	light	3	33	254.917
Cer	Cer 34:0;2	[M+H]	heavy	3	33	255.212	-0.377933
Cer	Cer 34:1;2	[M+H]	heavy	3	33	253.802	-0.128891
Cer	Cer 34:1;2	[M+H]	light	3	33	253.259
Cer	Cer 34:1;3	[M+H]	heavy	3	33	257.688	0.240596
Cer	Cer 34:2;2	[M+H]	light	3	33	253.533
Cer	Cer 34:2;2	[M+H]	heavy	3	33	253.001	0.0359153
Cer	Cer 34:2;3	[M+H]	heavy	3	33	254.064	-0.128189
Cer	Cer 36:0;2	[M+H]	light	3	33	261.844
Cer	Cer 36:0;2	[M+H]	heavy	3	33	262.91	0.11805
Cer	Cer 36:0;3	[M+H]	light	3	33	265.05
Cer	Cer 36:0;3	[M+H]	heavy	3	33	265.451	-0.104994
Cer	Cer 36:1;2	[M+H]	light	3	33	260.176
Cer	Cer 36:1;2	[M+H]	heavy	3	33	260.658	-0.0927942
Cer	Cer 36:1;3	[M+H]	light	3	33	263
Cer	Cer 36:1;3	[M+H]	heavy	3	33	263.642	-0.0182032
Cer	Cer 36:2;2	[M+H]	light	3	33	259.413
Cer	Cer 36:2;2	[M+H]	heavy	3	33	260.243	-0.064072
Cer	Cer 36:2;3	[M+H]	light	3	33	260.078
Cer	Cer 36:2;3	[M+H]	heavy	3	33	260.463	-0.350983
Cer	Cer 44:0;4	[M+H]	light	3	33	293.126
Cer	Cer 44:0;4	[M+H]	heavy	3	33	293.933	0.772576
Cer	Cer 34:0;2	[M+H]	light	3	34	255.823
Cer	Cer 34:0;2	[M+H]	heavy	3	34	256.099	-0.0316086
Cer	Cer 34:1;2	[M+H]	heavy	3	34	254.784	0.257199
Cer	Cer 34:1;2	[M+H]	light	3	34	254.276
Cer	Cer 34:1;3	[M+H]	heavy	3	34	258.411	0.521492
Cer	Cer 34:2;2	[M+H]	light	3	34	254.532
Cer	Cer 34:2;2	[M+H]	heavy	3	34	254.035	0.444998
Cer	Cer 34:2;3	[M+H]	heavy	3	34	255.028	0.250655
Cer	Cer 36:0;2	[M+H]	light	3	34	262.289
Cer	Cer 36:0;2	[M+H]	heavy	3	34	263.284	0.260472
Cer	Cer 36:0;3	[M+H]	light	3	34	265.282
Cer	Cer 36:0;3	[M+H]	heavy	3	34	265.656	-0.0279984
Cer	Cer 36:1;2	[M+H]	light	3	34	260.732
Cer	Cer 36:1;2	[M+H]	heavy	3	34	261.182	0.108103
Cer	Cer 36:1;3	[M+H]	light	3	34	263.368
Cer	Cer 36:1;3	[M+H]	heavy	3	34	263.967	0.105123
Cer	Cer 36:2;2	[M+H]	light	3	34	260.02
Cer	Cer 36:2;2	[M+H]	heavy	3	34	260.795	0.147821
Cer	Cer 36:2;3	[M+H]	light	3	34	260.641
Cer	Cer 36:2;3	[M+H]	heavy	3	34	261	-0.145474
Cer	Cer 44:0;4	[M+H]	light	3	34	291.486
Cer	Cer 44:0;4	[M+H]	heavy	3	34	292.239	0.191724
Cer	Cer 34:0;2	[M+H]	light	3	35	256.34
Cer	Cer 34:0;2	[M+H]	heavy	3	35	256.621	0.172242
Cer	Cer 34:1;2	[M+H]	heavy	3	35	255.279	0.452131
Cer	Cer 34:1;2	[M+H]	light	3	35	254.761
Cer	Cer 34:1;3	[M+H]	heavy	3	35	258.98	0.742988
Cer	Cer 34:2;2	[M+H]	light	3	35	255.022
Cer	Cer 34:2;2	[M+H]	heavy	3	35	254.516	0.634833
Cer	Cer 34:2;3	[M+H]	heavy	3	35	255.528	0.447345
Cer	Cer 36:0;2	[M+H]	light	3	35	262.938
Cer	Cer 36:0;2	[M+H]	heavy	3	35	263.953	0.515178
Cer	Cer 36:0;3	[M+H]	light	3	35	265.991
Cer	Cer 36:0;3	[M+H]	heavy	3	35	266.373	0.241921
Cer	Cer 36:1;2	[M+H]	light	3	35	261.349
Cer	Cer 36:1;2	[M+H]	heavy	3	35	261.808	0.348026
Cer	Cer 36:1;3	[M+H]	light	3	35	264.039
Cer	Cer 36:1;3	[M+H]	heavy	3	35	264.65	0.364064
Cer	Cer 36:2;2	[M+H]	light	3	35	260.622
Cer	Cer 36:2;2	[M+H]	heavy	3	35	261.413	0.385162
Cer	Cer 36:2;3	[M+H]	light	3	35	261.256
Cer	Cer 36:2;3	[M+H]	heavy	3	35	261.622	0.0925855
Cer	Cer 44:0;4	[M+H]	light	3	35	292.73
Cer	Cer 44:0;4	[M+H]	heavy	3	35	293.499	0.623629
Cer	Cer 34:0;2	[M+H]	light	3	36	254.466
Cer	Cer 34:0;2	[M+H]	heavy	3	36	254.77	-0.550336
Cer	Cer 34:1;2	[M+H]	heavy	3	36	253.321	-0.31853
Cer	Cer 34:1;2	[M+H]	light	3	36	252.761
Cer	Cer 34:1;3	[M+H]	heavy	3	36	257.318	0.0963162
Cer	Cer 34:2;2	[M+H]	light	3	36	253.043
Cer	Cer 34:2;2	[M+H]	heavy	3	36	252.496	-0.163695
Cer	Cer 34:2;3	[M+H]	heavy	3	36	253.589	-0.314698
Cer	Cer 36:0;2	[M+H]	light	3	36	261.592
Cer	Cer 36:0;2	[M+H]	heavy	3	36	262.688	0.0336198
Cer	Cer 36:0;3	[M+H]	light	3	36	264.89
Cer	Cer 36:0;3	[M+H]	heavy	3	36	265.302	-0.161109
Cer	Cer 36:1;2	[M+H]	light	3	36	259.876
Cer	Cer 36:1;2	[M+H]	heavy	3	36	260.372	-0.202438
Cer	Cer 36:1;3	[M+H]	light	3	36	262.781
Cer	Cer 36:1;3	[M+H]	heavy	3	36	263.441	-0.0943532
Cer	Cer 36:2;2	[M+H]	light	3	36	259.091
Cer	Cer 36:2;2	[M+H]	heavy	3	36	259.945	-0.178472
Cer	Cer 36:2;3	[M+H]	light	3	36	259.776
Cer	Cer 36:2;3	[M+H]	heavy	3	36	260.171	-0.46256
Cer	Cer 44:0;4	[M+H]	light	3	36	293.768
Cer	Cer 44:0;4	[M+H]	heavy	3	36	294.598	1.00045
Cer	Cer 34:0;2	[M+H]	light	3	37	254.81
Cer	Cer 34:0;2	[M+H]	heavy	3	37	255.075	-0.431503
Cer	Cer 34:1;2	[M+H]	heavy	3	37	253.813	-0.124794
Cer	Cer 34:1;2	[M+H]	light	3	37	253.326
Cer	Cer 34:1;3	[M+H]	heavy	3	37	257.292	0.08628
Cer	Cer 34:2;2	[M+H]	light	3	37	253.571
Cer	Cer 34:2;2	[M+H]	heavy	3	37	253.095	0.0732364
Cer	Cer 34:2;3	[M+H]	heavy	3	37	254.047	-0.134864
Cer	Cer 36:0;2	[M+H]	light	3	37	261.012
Cer	Cer 36:0;2	[M+H]	heavy	3	37	261.966	-0.241323
Cer	Cer 36:0;3	[M+H]	light	3	37	263.882
Cer	Cer 36:0;3	[M+H]	heavy	3	37	264.241	-0.560311
Cer	Cer 36:1;2	[M+H]	light	3	37	259.519
Cer	Cer 36:1;2	[M+H]	heavy	3	37	259.95	-0.364078
Cer	Cer 36:1;3	[M+H]	light	3	37	262.047
Cer	Cer 36:1;3	[M+H]	heavy	3	37	262.622	-0.405173
Cer	Cer 36:2;2	[M+H]	light	3	37	258.835
Cer	Cer 36:2;2	[M+H]	heavy	3	37	259.579	-0.319181
Cer	Cer 36:2;3	[M+H]	light	3	37	259.431
Cer	Cer 36:2;3	[M+H]	heavy	3	37	259.775	-0.613941
Cer	Cer 44:0;4	[M+H]	light	3	37	289.017
Cer	Cer 44:0;4	[M+H]	heavy	3	37	289.74	-0.665229
Cer	Cer 34:0;2	[M+H]	light	3	38	254.73
Cer	Cer 34:0;2	[M+H]	heavy	3	38	255.003	-0.459477
Cer	Cer 34:1;2	[M+H]	heavy	3	38	253.701	-0.168839
Cer	Cer 34:1;2	[M+H]	light	3	38	253.199
Cer	Cer 34:1;3	[M+H]	heavy	3	38	257.291	0.0859299
Cer	Cer 34:2;2	[M+H]	light	3	38	253.452
Cer	Cer 34:2;2	[M+H]	heavy	3	38	252.96	0.0199237
Cer	Cer 34:2;3	[M+H]	heavy	3	38	253.942	-0.175927
Cer	Cer 36:0;2	[M+H]	light	3	38	261.13
Cer	Cer 36:0;2	[M+H]	heavy	3	38	262.115	-0.184855
Cer	Cer 36:0;3	[M+H]	light	3	38	264.092
Cer	Cer 36:0;3	[M+H]	heavy	3	38	264.462	-0.477187
Cer	Cer 36:1;2	[M+H]	light	3	38	259.589
Cer	Cer 36:1;2	[M+H]	heavy	3	38	260.034	-0.331905
Cer	Cer 36:1;3	[M+H]	light	3	38	262.198
Cer	Cer 36:1;3	[M+H]	heavy	3	38	262.791	-0.341006
Cer	Cer 36:2;2	[M+H]	light	3	38	258.884
Cer	Cer 36:2;2	[M+H]	heavy	3	38	259.651	-0.291498
Cer	Cer 36:2;3	[M+H]	light	3	38	259.499
Cer	Cer 36:2;3	[M+H]	heavy	3	38	259.854	-0.583962
Cer	Cer 44:0;4	[M+H]	light	3	38	290.028
Cer	Cer 44:0;4	[M+H]	heavy	3	38	290.774	-0.310501
Cer	Cer 34:0;2	[M+H]	light	3	39	255.87
Cer	Cer 34:0;2	[M+H]	heavy	3	39	256.135	-0.0177317
Cer	Cer 34:1;2	[M+H]	heavy	3	39	254.873	0.292315
Cer	Cer 34:1;2	[M+H]	light	3	39	254.386
Cer	Cer 34:1;3	[M+H]	heavy	3	39	258.352	0.498619
Cer	Cer 34:2;2	[M+H]	light	3	39	254.631
Cer	Cer 34:2;2	[M+H]	heavy	3	39	254.155	0.492358
Cer	Cer 34:2;3	[M+H]	heavy	3	39	255.107	0.281819
Cer	Cer 36:0;2	[M+H]	light	3	39	262.072
Cer	Cer 36:0;2	[M+H]	heavy	3	39	263.026	0.162333
Cer	Cer 36:0;3	[M+H]	light	3	39	264.942
Cer	Cer 36:0;3	[M+H]	heavy	3	39	265.301	-0.16141
Cer	Cer 36:1;2	[M+H]	light	3	39	260.579
Cer	Cer 36:1;2	[M+H]	heavy	3	39	261.01	0.0422077
Cer	Cer 36:1;3	[M+H]	light	3	39	263.107
Cer	Cer 36:1;3	[M+H]	heavy	3	39	263.682	-0.00318556
Cer	Cer 36:2;2	[M+H]	light	3	39	259.895
Cer	Cer 36:2;2	[M+H]	heavy	3	39	260.639	0.0878691
Cer	Cer 36:2;3	[M+H]	light	3	39	260.491
Cer	Cer 36:2;3	[M+H]	heavy	3	39	260.835	-0.208402
Cer	Cer 44:0;4	[M+H]	light	3	39	290.077
Cer	Cer 44:0;4	[M+H]	heavy	3	39	290.8	-0.301817
Cer	Cer 34:0;2	[M+H]	light	3	40	255.347
Cer	Cer 34:0;2	[M+H]	heavy	3	40	255.625	-0.216591
Cer	Cer 34:1;2	[M+H]	heavy	3	40	254.296	0.0654429
Cer	Cer 34:1;2	[M+H]	light	3	40	253.784
Cer	Cer 34:1;3	[M+H]	heavy	3	40	257.96	0.346326
Cer	Cer 34:2;2	[M+H]	light	3	40	254.042
Cer	Cer 34:2;2	[M+H]	heavy	3	40	253.541	0.249298
Cer	Cer 34:2;3	[M+H]	heavy	3	40	254.543	0.0600731
Cer	Cer 36:0;2	[M+H]	light	3	40	261.878
Cer	Cer 36:0;2	[M+H]	heavy	3	40	262.883	0.107932
Cer	Cer 36:0;3	[M+H]	light	3	40	264.901
Cer	Cer 36:0;3	[M+H]	heavy	3	40	265.279	-0.169635
Cer	Cer 36:1;2	[M+H]	light	3	40	260.306
Cer	Cer 36:1;2	[M+H]	heavy	3	40	260.76	-0.0536527
Cer	Cer 36:1;3	[M+H]	light	3	40	262.969
Cer	Cer 36:1;3	[M+H]	heavy	3	40	263.574	-0.0441427
Cer	Cer 36:2;2	[M+H]	light	3	40	259.586
Cer	Cer 36:2;2	[M+H]	heavy	3	40	260.369	-0.0157559
Cer	Cer 36:2;3	[M+H]	light	3	40	260.214
Cer	Cer 36:2;3	[M+H]	heavy	3	40	260.576	-0.307644
Cer	Cer 44:0;4	[M+H]	light	3	40	291.373
Cer	Cer 44:0;4	[M+H]	heavy	3	40	292.134	0.155688
Cer	Cer 34:0;2	[M+H]	light	3	41	255.337
Cer	Cer 34:0;2	[M+H]	heavy	3	41	255.632	-0.213985
Cer	Cer 34:1;2	[M+H]	heavy	3	41	254.222	0.036379
Cer	Cer 34:1;2	[M+H]	light	3	41	253.679
Cer	Cer 34:1;3	[M+H]	heavy	3	41	258.108	0.403976
Cer	Cer 34:2;2	[M+H]	light	3	41	253.953
Cer	Cer 34:2;2	[M+H]	heavy	3	41	253.421	0.201982
Cer	Cer 34:2;3	[M+H]	heavy	3	41	254.484	0.0369118
Cer	Cer 36:0;2	[M+H]	light	3	41	262.264
Cer	Cer 36:0;2	[M+H]	heavy	3	41	263.33	0.277989
Cer	Cer 36:0;3	[M+H]	light	3	41	265.47
Cer	Cer 36:0;3	[M+H]	heavy	3	41	265.871	0.0530614
Cer	Cer 36:1;2	[M+H]	light	3	41	260.596
Cer	Cer 36:1;2	[M+H]	heavy	3	41	261.078	0.068187
Cer	Cer 36:1;3	[M+H]	light	3	41	263.42
Cer	Cer 36:1;3	[M+H]	heavy	3	41	264.062	0.141075
Cer	Cer 36:2;2	[M+H]	light	3	41	259.833
Cer	Cer 36:2;2	[M+H]	heavy	3	41	260.663	0.0972121
Cer	Cer 36:2;3	[M+H]	light	3	41	260.498
Cer	Cer 36:2;3	[M+H]	heavy	3	41	260.883	-0.190298
Cer	Cer 44:0;4	[M+H]	light	3	41	293.546
Cer	Cer 44:0;4	[M+H]	heavy	3	41	294.353	0.91657
Cer	Cer 34:0;2	[M+H]	light	3	42	254.353
Cer	Cer 34:0;2	[M+H]	heavy	3	42	254.654	-0.59566
Cer	Cer 34:1;2	[M+H]	heavy	3	42	253.218	-0.358938
Cer	Cer 34:1;2	[M+H]	light	3	42	252.664
Cer	Cer 34:1;3	[M+H]	heavy	3	42	257.178	0.041973
Cer	Cer 34:2;2	[M+H]	light	3	42	252.943
Cer	Cer 34:2;2	[M+H]	heavy	3	42	252.401	-0.201279
Cer	Cer 34:2;3	[M+H]	heavy	3	42	253.484	-0.356044
Cer	Cer 36:0;2	[M+H]	light	3	42	261.412
Cer	Cer 36:0;2	[M+H]	heavy	3	42	262.499	-0.038516
Cer	Cer 36:0;3	[M+H]	light	3	42	264.68
Cer	Cer 36:0;3	[M+H]	heavy	3	42	265.088	-0.241502
Cer	Cer 36:1;2	[M+H]	light	3	42	259.713
Cer	Cer 36:1;2	[M+H]	heavy	3	42	260.204	-0.266823
Cer	Cer 36:1;3	[M+H]	light	3	42	262.591
Cer	Cer 36:1;3	[M+H]	heavy	3	42	263.245	-0.168835
Cer	Cer 36:2;2	[M+H]	light	3	42	258.935
Cer	Cer 36:2;2	[M+H]	heavy	3	42	259.781	-0.241462
Cer	Cer 36:2;3	[M+H]	light	3	42	259.613
Cer	Cer 36:2;3	[M+H]	heavy	3	42	260.005	-0.526115
Cer	Cer 44:0;4	[M+H]	light	3	42	293.29
Cer	Cer 44:0;4	[M+H]	heavy	3	42	294.113	0.834212
Cer	Cer 34:0;2	[M+H]	light	3	43	255.083
Cer	Cer 34:0;2	[M+H]	heavy	3	43	255.384	-0.310704
Cer	Cer 34:1;2	[M+H]	heavy	3	43	253.948	-0.0716838
Cer	Cer 34:1;2	[M+H]	light	3	43	253.394
Cer	Cer 34:1;3	[M+H]	heavy	3	43	257.908	0.325942
Cer	Cer 34:2;2	[M+H]	light	3	43	253.673
Cer	Cer 34:2;2	[M+H]	heavy	3	43	253.131	0.0873609
Cer	Cer 34:2;3	[M+H]	heavy	3	43	254.214	-0.0690829
Cer	Cer 36:0;2	[M+H]	light	3	43	262.142
Cer	Cer 36:0;2	[M+H]	heavy	3	43	263.229	0.239473
Cer	Cer 36:0;3	[M+H]	light	3	43	265.41
Cer	Cer 36:0;3	[M+H]	heavy	3	43	265.818	0.0332131
Cer	Cer 36:1;2	[M+H]	light	3	43	260.443
Cer	Cer 36:1;2	[M+H]	heavy	3	43	260.934	0.0129782
Cer	Cer 36:1;3	[M+H]	light	3	43	263.321
Cer	Cer 36:1;3	[M+H]	heavy	3	43	263.975	0.108006
Cer	Cer 36:2;2	[M+H]	light	3	43	259.665
Cer	Cer 36:2;2	[M+H]	heavy	3	43	260.511	0.0388656
Cer	Cer 36:2;3	[M+H]	light	3	43	260.343
Cer	Cer 36:2;3	[M+H]	heavy	3	43	260.735	-0.246828
Cer	Cer 44:0;4	[M+H]	light	3	43	294.02
Cer	Cer 44:0;4	[M+H]	heavy	3	43	294.843	1.08449
Cer	Cer 34:0;2	[M+H]	light	3	44	256.961
Cer	Cer 34:0;2	[M+H]	heavy	3	44	257.158	0.381714
Cer	Cer 34:1;2	[M+H]	heavy	3	44	256.218	0.821745
Cer	Cer 34:1;2	[M+H]	light	3	44	255.856
Cer	Cer 34:1;3	[M+H]	heavy	3	44	258.809	0.676469
Cer	Cer 34:2;2	[M+H]	light	3	44	256.039
Cer	Cer 34:2;2	[M+H]	heavy	3	44	255.684	1.09679
Cer	Cer 34:2;3	[M+H]	heavy	3	44	256.393	0.787216
Cer	Cer 36:0;2	[M+H]	light	3	44	261.579
Cer	Cer 36:0;2	[M+H]	heavy	3	44	262.29	-0.11805
Cer	Cer 36:0;3	[M+H]	light	3	44	263.717
Cer	Cer 36:0;3	[M+H]	heavy	3	44	263.984	-0.657058
Cer	Cer 36:1;2	[M+H]	light	3	44	260.467
Cer	Cer 36:1;2	[M+H]	heavy	3	44	260.789	-0.0426984
Cer	Cer 36:1;3	[M+H]	light	3	44	262.35
Cer	Cer 36:1;3	[M+H]	heavy	3	44	262.778	-0.345861
Cer	Cer 36:2;2	[M+H]	light	3	44	259.958
Cer	Cer 36:2;2	[M+H]	heavy	3	44	260.512	0.0392074
Cer	Cer 36:2;3	[M+H]	light	3	44	260.402
Cer	Cer 36:2;3	[M+H]	heavy	3	44	260.658	-0.276073
Cer	Cer 44:0;4	[M+H]	light	3	44	282.434
Cer	Cer 44:0;4	[M+H]	heavy	3	44	282.972	-2.98536
Cer	Cer 34:0;2	[M+H]	light	3	45	255.48
Cer	Cer 34:0;2	[M+H]	heavy	3	45	255.761	-0.163459
Cer	Cer 34:1;2	[M+H]	heavy	3	45	254.419	0.113721
Cer	Cer 34:1;2	[M+H]	light	3	45	253.901
Cer	Cer 34:1;3	[M+H]	heavy	3	45	258.12	0.408449
Cer	Cer 34:2;2	[M+H]	light	3	45	254.162
Cer	Cer 34:2;2	[M+H]	heavy	3	45	253.656	0.294791
Cer	Cer 34:2;3	[M+H]	heavy	3	45	254.668	0.109281
Cer	Cer 36:0;2	[M+H]	light	3	45	262.077
Cer	Cer 36:0;2	[M+H]	heavy	3	45	263.093	0.187684
Cer	Cer 36:0;3	[M+H]	light	3	45	265.131
Cer	Cer 36:0;3	[M+H]	heavy	3	45	265.513	-0.0817156
Cer	Cer 36:1;2	[M+H]	light	3	45	260.489
Cer	Cer 36:1;2	[M+H]	heavy	3	45	260.948	0.0183979
Cer	Cer 36:1;3	[M+H]	light	3	45	263.179
Cer	Cer 36:1;3	[M+H]	heavy	3	45	263.79	0.0379233
Cer	Cer 36:2;2	[M+H]	light	3	45	259.762
Cer	Cer 36:2;2	[M+H]	heavy	3	45	260.553	0.0549134
Cer	Cer 36:2;3	[M+H]	light	3	45	260.396
Cer	Cer 36:2;3	[M+H]	heavy	3	45	260.762	-0.236437
Cer	Cer 44:0;4	[M+H]	light	3	45	291.87
Cer	Cer 44:0;4	[M+H]	heavy	3	45	292.639	0.328785
Cer	Cer 34:0;2	[M+H]	light	3	46	256.457
Cer	Cer 34:0;2	[M+H]	heavy	3	46	256.735	0.216698
Cer	Cer 34:1;2	[M+H]	heavy	3	46	255.406	0.502227
Cer	Cer 34:1;2	[M+H]	light	3	46	254.894
Cer	Cer 34:1;3	[M+H]	heavy	3	46	259.07	0.778115
Cer	Cer 34:2;2	[M+H]	light	3	46	255.152
Cer	Cer 34:2;2	[M+H]	heavy	3	46	254.651	0.688189
Cer	Cer 34:2;3	[M+H]	heavy	3	46	255.653	0.496411
Cer	Cer 36:0;2	[M+H]	light	3	46	262.988
Cer	Cer 36:0;2	[M+H]	heavy	3	46	263.993	0.530628
Cer	Cer 36:0;3	[M+H]	light	3	46	266.011
Cer	Cer 36:0;3	[M+H]	heavy	3	46	266.389	0.248082
Cer	Cer 36:1;2	[M+H]	light	3	46	261.416
Cer	Cer 36:1;2	[M+H]	heavy	3	46	261.87	0.371798
Cer	Cer 36:1;3	[M+H]	light	3	46	264.079
Cer	Cer 36:1;3	[M+H]	heavy	3	46	264.684	0.376806
Cer	Cer 36:2;2	[M+H]	light	3	46	260.696
Cer	Cer 36:2;2	[M+H]	heavy	3	46	261.479	0.410495
Cer	Cer 36:2;3	[M+H]	light	3	46	261.324
Cer	Cer 36:2;3	[M+H]	heavy	3	46	261.686	0.117025
Cer	Cer 44:0;4	[M+H]	light	3	46	292.483
Cer	Cer 44:0;4	[M+H]	heavy	3	46	293.244	0.536242
Cer	Cer 34:0;2	[M+H]	light	3	47	255.87
Cer	Cer 34:0;2	[M+H]	heavy	3	47	256.143	-0.0144771
Cer	Cer 34:1;2	[M+H]	heavy	3	47	254.841	0.279751
Cer	Cer 34:1;2	[M+H]	light	3	47	254.339
Cer	Cer 34:1;3	[M+H]	heavy	3	47	258.431	0.529389
Cer	Cer 34:2;2	[M+H]	light	3	47	254.592
Cer	Cer 34:2;2	[M+H]	heavy	3	47	254.1	0.470677
Cer	Cer 34:2;3	[M+H]	heavy	3	47	255.082	0.272204
Cer	Cer 36:0;2	[M+H]	light	3	47	262.27
Cer	Cer 36:0;2	[M+H]	heavy	3	47	263.255	0.249266
Cer	Cer 36:0;3	[M+H]	light	3	47	265.232
Cer	Cer 36:0;3	[M+H]	heavy	3	47	265.602	-0.04818
Cer	Cer 36:1;2	[M+H]	light	3	47	260.729
Cer	Cer 36:1;2	[M+H]	heavy	3	47	261.174	0.105044
Cer	Cer 36:1;3	[M+H]	light	3	47	263.338
Cer	Cer 36:1;3	[M+H]	heavy	3	47	263.931	0.0913194
Cer	Cer 36:2;2	[M+H]	light	3	47	260.024
Cer	Cer 36:2;2	[M+H]	heavy	3	47	260.791	0.146273
Cer	Cer 36:2;3	[M+H]	light	3	47	260.639
Cer	Cer 36:2;3	[M+H]	heavy	3	47	260.994	-0.147815
Cer	Cer 44:0;4	[M+H]	light	3	47	291.168
Cer	Cer 44:0;4	[M+H]	heavy	3	47	291.914	0.080338
Cer	Cer 34:0;2	[M+H]	light	3	48	254.276
Cer	Cer 34:0;2	[M+H]	heavy	3	48	254.597	-0.617993
Cer	Cer 34:1;2	[M+H]	heavy	3	48	253.067	-0.418424
Cer	Cer 34:1;2	[M+H]	light	3	48	252.476
Cer	Cer 34:1;3	[M+H]	heavy	3	48	257.286	0.083946
Cer	Cer 34:2;2	[M+H]	light	3	48	252.774
Cer	Cer 34:2;2	[M+H]	heavy	3	48	252.196	-0.282182
Cer	Cer 34:2;3	[M+H]	heavy	3	48	253.351	-0.408617
Cer	Cer 36:0;2	[M+H]	light	3	48	261.797
Cer	Cer 36:0;2	[M+H]	heavy	3	48	262.955	0.135132
Cer	Cer 36:0;3	[M+H]	light	3	48	265.279
Cer	Cer 36:0;3	[M+H]	heavy	3	48	265.714	-0.00615019
Cer	Cer 36:1;2	[M+H]	light	3	48	259.986
Cer	Cer 36:1;2	[M+H]	heavy	3	48	260.51	-0.14959
Cer	Cer 36:1;3	[M+H]	light	3	48	263.053
Cer	Cer 36:1;3	[M+H]	heavy	3	48	263.75	0.0226023
Cer	Cer 36:2;2	[M+H]	light	3	48	259.158
Cer	Cer 36:2;2	[M+H]	heavy	3	48	260.059	-0.134626
Cer	Cer 36:2;3	[M+H]	light	3	48	259.88
Cer	Cer 36:2;3	[M+H]	heavy	3	48	260.298	-0.414079
Cer	Cer 44:0;4	[M+H]	light	3	48	295.761
Cer	Cer 44:0;4	[M+H]	heavy	3	48	296.637	1.69962
Cer	Cer 34:0;2	[M+H]	light	3	49	256.507
Cer	Cer 34:0;2	[M+H]	heavy	3	49	256.802	0.242725
Cer	Cer 34:1;2	[M+H]	heavy	3	49	255.392	0.496773
Cer	Cer 34:1;2	[M+H]	light	3	49	254.849
Cer	Cer 34:1;3	[M+H]	heavy	3	49	259.279	0.859105
Cer	Cer 34:2;2	[M+H]	light	3	49	255.123
Cer	Cer 34:2;2	[M+H]	heavy	3	49	254.591	0.664597
Cer	Cer 34:2;3	[M+H]	heavy	3	49	255.654	0.496836
Cer	Cer 36:0;2	[M+H]	light	3	49	263.434
Cer	Cer 36:0;2	[M+H]	heavy	3	49	264.5	0.723534
Cer	Cer 36:0;3	[M+H]	light	3	49	266.64
Cer	Cer 36:0;3	[M+H]	heavy	3	49	267.041	0.493358
Cer	Cer 36:1;2	[M+H]	light	3	49	261.766
Cer	Cer 36:1;2	[M+H]	heavy	3	49	262.248	0.516635
Cer	Cer 36:1;3	[M+H]	light	3	49	264.59
Cer	Cer 36:1;3	[M+H]	heavy	3	49	265.232	0.584778
Cer	Cer 36:2;2	[M+H]	light	3	49	261.003
Cer	Cer 36:2;2	[M+H]	heavy	3	49	261.833	0.546504
Cer	Cer 36:2;3	[M+H]	light	3	49	261.668
Cer	Cer 36:2;3	[M+H]	heavy	3	49	262.053	0.257326
Cer	Cer 44:0;4	[M+H]	light	3	49	294.716
Cer	Cer 44:0;4	[M+H]	heavy	3	49	295.523	1.31769
Cer	Cer 34:0;2	[M+H]	light	3	50	254.437
Cer	Cer 34:0;2	[M+H]	heavy	3	50	254.723	-0.568555
Cer	Cer 34:1;2	[M+H]	heavy	3	50	253.354	-0.305206
Cer	Cer 34:1;2	[M+H]	light	3	50	252.826
Cer	Cer 34:1;3	[M+H]	heavy	3	50	257.129	0.0231065
Cer	Cer 34:2;2	[M+H]	light	3	50	253.092
Cer	Cer 34:2;2	[M+H]	heavy	3	50	252.576	-0.132195
Cer	Cer 34:2;3	[M+H]	heavy	3	50	253.608	-0.307261
Cer	Cer 36:0;2	[M+H]	light	3	50	261.166
Cer	Cer 36:0;2	[M+H]	heavy	3	50	262.202	-0.15167
Cer	Cer 36:0;3	[M+H]	light	3	50	264.281
Cer	Cer 36:0;3	[M+H]	heavy	3	50	264.67	-0.398858
Cer	Cer 36:1;2	[M+H]	light	3	50	259.546
Cer	Cer 36:1;2	[M+H]	heavy	3	50	260.014	-0.339609
Cer	Cer 36:1;3	[M+H]	light	3	50	262.29
Cer	Cer 36:1;3	[M+H]	heavy	3	50	262.913	-0.29474
Cer	Cer 36:2;2	[M+H]	light	3	50	258.804
Cer	Cer 36:2;2	[M+H]	heavy	3	50	259.611	-0.306801
Cer	Cer 36:2;3	[M+H]	light	3	50	259.451
Cer	Cer 36:2;3	[M+H]	heavy	3	50	259.824	-0.59521
Cer	Cer 44:0;4	[M+H]	light	3	50	291.554
Cer	Cer 44:0;4	[M+H]	heavy	3	50	292.339	0.225857
Cer	Cer 34:0;2	[M+H]	light	3	51	253.82
Cer	Cer 34:0;2	[M+H]	heavy	3	51	254.11	-0.808187
Cer	Cer 34:1;2	[M+H]	heavy	3	51	252.727	-0.552052
Cer	Cer 34:1;2	[M+H]	light	3	51	252.194
Cer	Cer 34:1;3	[M+H]	heavy	3	51	256.539	-0.20652
Cer	Cer 34:2;2	[M+H]	light	3	51	252.463
Cer	Cer 34:2;2	[M+H]	heavy	3	51	251.941	-0.38325
Cer	Cer 34:2;3	[M+H]	heavy	3	51	252.984	-0.552876
Cer	Cer 36:0;2	[M+H]	light	3	51	260.615
Cer	Cer 36:0;2	[M+H]	heavy	3	51	261.661	-0.357524
Cer	Cer 36:0;3	[M+H]	light	3	51	263.761
Cer	Cer 36:0;3	[M+H]	heavy	3	51	264.154	-0.59318
Cer	Cer 36:1;2	[M+H]	light	3	51	258.979
Cer	Cer 36:1;2	[M+H]	heavy	3	51	259.452	-0.555025
Cer	Cer 36:1;3	[M+H]	light	3	51	261.75
Cer	Cer 36:1;3	[M+H]	heavy	3	51	262.379	-0.497099
Cer	Cer 36:2;2	[M+H]	light	3	51	258.23
Cer	Cer 36:2;2	[M+H]	heavy	3	51	259.045	-0.524139
Cer	Cer 36:2;3	[M+H]	light	3	51	258.883
Cer	Cer 36:2;3	[M+H]	heavy	3	51	259.26	-0.810942
Cer	Cer 44:0;4	[M+H]	light	3	51	291.302
Cer	Cer 44:0;4	[M+H]	heavy	3	51	292.094	0.141823
Cer	Cer 34:0;2	[M+H]	light	3	52	255.21
Cer	Cer 34:0;2	[M+H]	heavy	3	52	255.491	-0.268854
Cer	Cer 34:1;2	[M+H]	heavy	3	52	254.149	0.00747649
Cer	Cer 34:1;2	[M+H]	light	3	52	253.631
Cer	Cer 34:1;3	[M+H]	heavy	3	52	257.85	0.303419
Cer	Cer 34:2;2	[M+H]	light	3	52	253.892
Cer	Cer 34:2;2	[M+H]	heavy	3	52	253.386	0.188034
Cer	Cer 34:2;3	[M+H]	heavy	3	52	254.398	0.00314478
Cer	Cer 36:0;2	[M+H]	light	3	52	261.808
Cer	Cer 36:0;2	[M+H]	heavy	3	52	262.823	0.0848656
Cer	Cer 36:0;3	[M+H]	light	3	52	264.861
Cer	Cer 36:0;3	[M+H]	heavy	3	52	265.243	-0.183323
Cer	Cer 36:1;2	[M+H]	light	3	52	260.219
Cer	Cer 36:1;2	[M+H]	heavy	3	52	260.678	-0.0850901
Cer	Cer 36:1;3	[M+H]	light	3	52	262.909
Cer	Cer 36:1;3	[M+H]	heavy	3	52	263.52	-0.0644696
Cer	Cer 36:2;2	[M+H]	light	3	52	259.492
Cer	Cer 36:2;2	[M+H]	heavy	3	52	260.283	-0.0487692
Cer	Cer 36:2;3	[M+H]	light	3	52	260.126
Cer	Cer 36:2;3	[M+H]	heavy	3	52	260.492	-0.339735
Cer	Cer 44:0;4	[M+H]	light	3	52	291.6
Cer	Cer 44:0;4	[M+H]	heavy	3	52	292.369	0.236218
Cer	Cer 34:0;2	[M+H]	light	3	53	255.663
Cer	Cer 34:0;2	[M+H]	heavy	3	53	255.939	-0.0940647
Cer	Cer 34:1;2	[M+H]	heavy	3	53	254.624	0.194239
Cer	Cer 34:1;2	[M+H]	light	3	53	254.116
Cer	Cer 34:1;3	[M+H]	heavy	3	53	258.251	0.459252
Cer	Cer 34:2;2	[M+H]	light	3	53	254.372
Cer	Cer 34:2;2	[M+H]	heavy	3	53	253.875	0.381734
Cer	Cer 34:2;3	[M+H]	heavy	3	53	254.868	0.187759
Cer	Cer 36:0;2	[M+H]	light	3	53	262.129
Cer	Cer 36:0;2	[M+H]	heavy	3	53	263.124	0.199543
Cer	Cer 36:0;3	[M+H]	light	3	53	265.122
Cer	Cer 36:0;3	[M+H]	heavy	3	53	265.496	-0.0882099
Cer	Cer 36:1;2	[M+H]	light	3	53	260.572
Cer	Cer 36:1;2	[M+H]	heavy	3	53	261.022	0.0467765
Cer	Cer 36:1;3	[M+H]	light	3	53	263.208
Cer	Cer 36:1;3	[M+H]	heavy	3	53	263.807	0.0444461
Cer	Cer 36:2;2	[M+H]	light	3	53	259.86
Cer	Cer 36:2;2	[M+H]	heavy	3	53	260.635	0.0863792
Cer	Cer 36:2;3	[M+H]	light	3	53	260.481
Cer	Cer 36:2;3	[M+H]	heavy	3	53	260.84	-0.206688
Cer	Cer 44:0;4	[M+H]	light	3	53	291.326
Cer	Cer 44:0;4	[M+H]	heavy	3	53	292.079	0.136869
Cer	Cer 34:0;2	[M+H]	light	3	54	254.81
Cer	Cer 34:0;2	[M+H]	heavy	3	54	255.133	-0.408721
Cer	Cer 34:1;2	[M+H]	heavy	3	54	253.589	-0.212745
Cer	Cer 34:1;2	[M+H]	light	3	54	252.994
Cer	Cer 34:1;3	[M+H]	heavy	3	54	257.846	0.301669
Cer	Cer 34:2;2	[M+H]	light	3	54	253.294
Cer	Cer 34:2;2	[M+H]	heavy	3	54	252.711	-0.0785303
Cer	Cer 34:2;3	[M+H]	heavy	3	54	253.876	-0.20217
Cer	Cer 36:0;2	[M+H]	light	3	54	262.397
Cer	Cer 36:0;2	[M+H]	heavy	3	54	263.564	0.367207
Cer	Cer 36:0;3	[M+H]	light	3	54	265.908
Cer	Cer 36:0;3	[M+H]	heavy	3	54	266.347	0.232298
Cer	Cer 36:1;2	[M+H]	light	3	54	260.57
Cer	Cer 36:1;2	[M+H]	heavy	3	54	261.098	0.0757762
Cer	Cer 36:1;3	[M+H]	light	3	54	263.663
Cer	Cer 36:1;3	[M+H]	heavy	3	54	264.366	0.256362
Cer	Cer 36:2;2	[M+H]	light	3	54	259.734
Cer	Cer 36:2;2	[M+H]	heavy	3	54	260.643	0.0896471
Cer	Cer 36:2;3	[M+H]	light	3	54	260.463
Cer	Cer 36:2;3	[M+H]	heavy	3	54	260.884	-0.189839
Cer	Cer 44:0;4	[M+H]	light	3	54	296.658
Cer	Cer 44:0;4	[M+H]	heavy	3	54	297.542	2.00986
Cer	Cer 34:0;2	[M+H]	light	3	55	256.934
Cer	Cer 34:0;2	[M+H]	heavy	3	55	257.176	0.388662
Cer	Cer 34:1;2	[M+H]	heavy	3	55	256.021	0.744241
Cer	Cer 34:1;2	[M+H]	light	3	55	255.576
Cer	Cer 34:1;3	[M+H]	heavy	3	55	259.204	0.830202
Cer	Cer 34:2;2	[M+H]	light	3	55	255.801
Cer	Cer 34:2;2	[M+H]	heavy	3	55	255.365	0.970613
Cer	Cer 34:2;3	[M+H]	heavy	3	55	256.235	0.725453
Cer	Cer 36:0;2	[M+H]	light	3	55	262.608
Cer	Cer 36:0;2	[M+H]	heavy	3	55	263.481	0.335437
Cer	Cer 36:0;3	[M+H]	light	3	55	265.234
Cer	Cer 36:0;3	[M+H]	heavy	3	55	265.562	-0.0632006
Cer	Cer 36:1;2	[M+H]	light	3	55	261.242
Cer	Cer 36:1;2	[M+H]	heavy	3	55	261.636	0.282208
Cer	Cer 36:1;3	[M+H]	light	3	55	263.555
Cer	Cer 36:1;3	[M+H]	heavy	3	55	264.08	0.148053
Cer	Cer 36:2;2	[M+H]	light	3	55	260.616
Cer	Cer 36:2;2	[M+H]	heavy	3	55	261.297	0.340455
Cer	Cer 36:2;3	[M+H]	light	3	55	261.162
Cer	Cer 36:2;3	[M+H]	heavy	3	55	261.476	0.0368506
Cer	Cer 44:0;4	[M+H]	light	3	55	288.229
Cer	Cer 44:0;4	[M+H]	heavy	3	55	288.891	-0.956343
Cer	Cer 34:0;2	[M+H]	light	3	56	255.85
Cer	Cer 34:0;2	[M+H]	heavy	3	56	256.14	-0.015775
Cer	Cer 34:1;2	[M+H]	heavy	3	56	254.757	0.246752
Cer	Cer 34:1;2	[M+H]	light	3	56	254.224
Cer	Cer 34:1;3	[M+H]	heavy	3	56	258.569	0.583149
Cer	Cer 34:2;2	[M+H]	light	3	56	254.493
Cer	Cer 34:2;2	[M+H]	heavy	3	56	253.971	0.419407
Cer	Cer 34:2;3	[M+H]	heavy	3	56	255.014	0.245112
Cer	Cer 36:0;2	[M+H]	light	3	56	262.645
Cer	Cer 36:0;2	[M+H]	heavy	3	56	263.691	0.415515
Cer	Cer 36:0;3	[M+H]	light	3	56	265.791
Cer	Cer 36:0;3	[M+H]	heavy	3	56	266.184	0.170753
Cer	Cer 36:1;2	[M+H]	light	3	56	261.009
Cer	Cer 36:1;2	[M+H]	heavy	3	56	261.482	0.223051
Cer	Cer 36:1;3	[M+H]	light	3	56	263.78
Cer	Cer 36:1;3	[M+H]	heavy	3	56	264.409	0.272745
Cer	Cer 36:2;2	[M+H]	light	3	56	260.26
Cer	Cer 36:2;2	[M+H]	heavy	3	56	261.075	0.255401
Cer	Cer 36:2;3	[M+H]	light	3	56	260.913
Cer	Cer 36:2;3	[M+H]	heavy	3	56	261.29	-0.0342949
Cer	Cer 44:0;4	[M+H]	light	3	56	293.332
Cer	Cer 44:0;4	[M+H]	heavy	3	56	294.124	0.837791
Cer	Cer 34:0;2	[M+H]	light	3	57	254.707
Cer	Cer 34:0;2	[M+H]	heavy	3	57	254.985	-0.466415
Cer	Cer 34:1;2	[M+H]	heavy	3	57	253.656	-0.186397
Cer	Cer 34:1;2	[M+H]	light	3	57	253.144
Cer	Cer 34:1;3	[M+H]	heavy	3	57	257.32	0.0973665
Cer	Cer 34:2;2	[M+H]	light	3	57	253.402
Cer	Cer 34:2;2	[M+H]	heavy	3	57	252.901	-0.00375626
Cer	Cer 34:2;3	[M+H]	heavy	3	57	253.903	-0.191509
Cer	Cer 36:0;2	[M+H]	light	3	57	261.238
Cer	Cer 36:0;2	[M+H]	heavy	3	57	262.243	-0.135785
Cer	Cer 36:0;3	[M+H]	light	3	57	264.261
Cer	Cer 36:0;3	[M+H]	heavy	3	57	264.639	-0.410481
Cer	Cer 36:1;2	[M+H]	light	3	57	259.666
Cer	Cer 36:1;2	[M+H]	heavy	3	57	260.12	-0.298957
Cer	Cer 36:1;3	[M+H]	light	3	57	262.329
Cer	Cer 36:1;3	[M+H]	heavy	3	57	262.934	-0.286852
Cer	Cer 36:2;2	[M+H]	light	3	57	258.946
Cer	Cer 36:2;2	[M+H]	heavy	3	57	259.729	-0.261522
Cer	Cer 36:2;3	[M+H]	light	3	57	259.574
Cer	Cer 36:2;3	[M+H]	heavy	3	57	259.936	-0.552498
Cer	Cer 44:0;4	[M+H]	light	3	57	290.733
Cer	Cer 44:0;4	[M+H]	heavy	3	57	291.494	-0.0637308
Cer	Cer 34:0;2	[M+H]	light	3	58	255.443
Cer	Cer 34:0;2	[M+H]	heavy	3	58	255.719	-0.179942
Cer	Cer 34:1;2	[M+H]	heavy	3	58	254.404	0.107669
Cer	Cer 34:1;2	[M+H]	light	3	58	253.896
Cer	Cer 34:1;3	[M+H]	heavy	3	58	258.031	0.373673
Cer	Cer 34:2;2	[M+H]	light	3	58	254.152
Cer	Cer 34:2;2	[M+H]	heavy	3	58	253.655	0.294747
Cer	Cer 34:2;3	[M+H]	heavy	3	58	254.648	0.101278
Cer	Cer 36:0;2	[M+H]	light	3	58	261.909
Cer	Cer 36:0;2	[M+H]	heavy	3	58	262.904	0.115765
Cer	Cer 36:0;3	[M+H]	light	3	58	264.902
Cer	Cer 36:0;3	[M+H]	heavy	3	58	265.276	-0.171001
Cer	Cer 36:1;2	[M+H]	light	3	58	260.352
Cer	Cer 36:1;2	[M+H]	heavy	3	58	260.802	-0.037547
Cer	Cer 36:1;3	[M+H]	light	3	58	262.988
Cer	Cer 36:1;3	[M+H]	heavy	3	58	263.587	-0.0389852
Cer	Cer 36:2;2	[M+H]	light	3	58	259.64
Cer	Cer 36:2;2	[M+H]	heavy	3	58	260.415	0.00189701
Cer	Cer 36:2;3	[M+H]	light	3	58	260.261
Cer	Cer 36:2;3	[M+H]	heavy	3	58	260.62	-0.290856
Cer	Cer 44:0;4	[M+H]	light	3	58	291.106
Cer	Cer 44:0;4	[M+H]	heavy	3	58	291.859	0.061444
Cer	Cer 34:0;2	[M+H]	light	3	59	254.537
Cer	Cer 34:0;2	[M+H]	heavy	3	59	254.807	-0.536029
Cer	Cer 34:1;2	[M+H]	heavy	3	59	253.518	-0.240727
Cer	Cer 34:1;2	[M+H]	light	3	59	253.021
Cer	Cer 34:1;3	[M+H]	heavy	3	59	257.071	0.000466799
Cer	Cer 34:2;2	[M+H]	light	3	59	253.272
Cer	Cer 34:2;2	[M+H]	heavy	3	59	252.785	-0.0492929
Cer	Cer 34:2;3	[M+H]	heavy	3	59	253.757	-0.24872
Cer	Cer 36:0;2	[M+H]	light	3	59	260.87
Cer	Cer 36:0;2	[M+H]	heavy	3	59	261.845	-0.287455
Cer	Cer 36:0;3	[M+H]	light	3	59	263.802
Cer	Cer 36:0;3	[M+H]	heavy	3	59	264.168	-0.587686
Cer	Cer 36:1;2	[M+H]	light	3	59	259.345
Cer	Cer 36:1;2	[M+H]	heavy	3	59	259.786	-0.426953
Cer	Cer 36:1;3	[M+H]	light	3	59	261.928
Cer	Cer 36:1;3	[M+H]	heavy	3	59	262.514	-0.445827
Cer	Cer 36:2;2	[M+H]	light	3	59	258.648
Cer	Cer 36:2;2	[M+H]	heavy	3	59	259.407	-0.385208
Cer	Cer 36:2;3	[M+H]	light	3	59	259.256
Cer	Cer 36:2;3	[M+H]	heavy	3	59	259.608	-0.678124
Cer	Cer 44:0;4	[M+H]	light	3	59	289.471
Cer	Cer 44:0;4	[M+H]	heavy	3	59	290.209	-0.504169
Cer	Cer 34:0;2	[M+H]	light	3	60	255.67
Cer	Cer 34:0;2	[M+H]	heavy	3	60	255.926	-0.0990563
Cer	Cer 34:1;2	[M+H]	heavy	3	60	254.705	0.22618
Cer	Cer 34:1;2	[M+H]	light	3	60	254.234
Cer	Cer 34:1;3	[M+H]	heavy	3	60	258.073	0.390049
Cer	Cer 34:2;2	[M+H]	light	3	60	254.471
Cer	Cer 34:2;2	[M+H]	heavy	3	60	254.01	0.434959
Cer	Cer 34:2;3	[M+H]	heavy	3	60	254.931	0.212815
Cer	Cer 36:0;2	[M+H]	light	3	60	261.674
Cer	Cer 36:0;2	[M+H]	heavy	3	60	262.598	-0.000761629
Cer	Cer 36:0;3	[M+H]	light	3	60	264.453
Cer	Cer 36:0;3	[M+H]	heavy	3	60	264.8	-0.349904
Cer	Cer 36:1;2	[M+H]	light	3	60	260.228
Cer	Cer 36:1;2	[M+H]	heavy	3	60	260.646	-0.0972863
Cer	Cer 36:1;3	[M+H]	light	3	60	262.676
Cer	Cer 36:1;3	[M+H]	heavy	3	60	263.232	-0.173537
Cer	Cer 36:2;2	[M+H]	light	3	60	259.567
Cer	Cer 36:2;2	[M+H]	heavy	3	60	260.287	-0.0473369
Cer	Cer 36:2;3	[M+H]	light	3	60	260.144
Cer	Cer 36:2;3	[M+H]	heavy	3	60	260.477	-0.345505
Cer	Cer 44:0;4	[M+H]	light	3	60	288.785
Cer	Cer 44:0;4	[M+H]	heavy	3	60	289.485	-0.75254
Cer	Cer 34:0;2	[M+H]	light	3	61	256.417
Cer	Cer 34:0;2	[M+H]	heavy	3	61	256.695	0.201084
Cer	Cer 34:1;2	[M+H]	heavy	3	61	255.366	0.486487
Cer	Cer 34:1;2	[M+H]	light	3	61	254.854
Cer	Cer 34:1;3	[M+H]	heavy	3	61	259.03	0.762555
Cer	Cer 34:2;2	[M+H]	light	3	61	255.112
Cer	Cer 34:2;2	[M+H]	heavy	3	61	254.611	0.672374
Cer	Cer 34:2;3	[M+H]	heavy	3	61	255.613	0.480687
Cer	Cer 36:0;2	[M+H]	light	3	61	262.948
Cer	Cer 36:0;2	[M+H]	heavy	3	61	263.953	0.515395
Cer	Cer 36:0;3	[M+H]	light	3	61	265.971
Cer	Cer 36:0;3	[M+H]	heavy	3	61	266.349	0.233029
Cer	Cer 36:1;2	[M+H]	light	3	61	261.376
Cer	Cer 36:1;2	[M+H]	heavy	3	61	261.83	0.356466
Cer	Cer 36:1;3	[M+H]	light	3	61	264.039
Cer	Cer 36:1;3	[M+H]	heavy	3	61	264.644	0.361637
Cer	Cer 36:2;2	[M+H]	light	3	61	260.656
Cer	Cer 36:2;2	[M+H]	heavy	3	61	261.439	0.395135
Cer	Cer 36:2;3	[M+H]	light	3	61	261.284
Cer	Cer 36:2;3	[M+H]	heavy	3	61	261.646	0.101722
Cer	Cer 44:0;4	[M+H]	light	3	61	292.443
Cer	Cer 44:0;4	[M+H]	heavy	3	61	293.204	0.522528
Cer	Cer 34:0;2	[M+H]	light	3	62	255.996
Cer	Cer 34:0;2	[M+H]	heavy	3	62	256.292	0.0436461
Cer	Cer 34:1;2	[M+H]	heavy	3	62	254.882	0.296089
Cer	Cer 34:1;2	[M+H]	light	3	62	254.339
Cer	Cer 34:1;3	[M+H]	heavy	3	62	258.769	0.660715
Cer	Cer 34:2;2	[M+H]	light	3	62	254.613
Cer	Cer 34:2;2	[M+H]	heavy	3	62	254.081	0.462945
Cer	Cer 34:2;3	[M+H]	heavy	3	62	255.144	0.296356
Cer	Cer 36:0;2	[M+H]	light	3	62	262.924
Cer	Cer 36:0;2	[M+H]	heavy	3	62	263.99	0.529322
Cer	Cer 36:0;3	[M+H]	light	3	62	266.13
Cer	Cer 36:0;3	[M+H]	heavy	3	62	266.531	0.301434
Cer	Cer 36:1;2	[M+H]	light	3	62	261.256
Cer	Cer 36:1;2	[M+H]	heavy	3	62	261.738	0.321158
Cer	Cer 36:1;3	[M+H]	light	3	62	264.08
Cer	Cer 36:1;3	[M+H]	heavy	3	62	264.722	0.391369
Cer	Cer 36:2;2	[M+H]	light	3	62	260.493
Cer	Cer 36:2;2	[M+H]	heavy	3	62	261.323	0.350659
Cer	Cer 36:2;3	[M+H]	light	3	62	261.158
Cer	Cer 36:2;3	[M+H]	heavy	3	62	261.543	0.0622083
Cer	Cer 44:0;4	[M+H]	light	3	62	294.206
Cer	Cer 44:0;4	[M+H]	heavy	3	62	295.013	1.14284
Cer	Cer 34:0;2	[M+H]	light	3	63	254.983
Cer	Cer 34:0;2	[M+H]	heavy	3	63	255.267	-0.356249
Cer	Cer 34:1;2	[M+H]	heavy	3	63	253.912	-0.0859049
Cer	Cer 34:1;2	[M+H]	light	3	63	253.389
Cer	Cer 34:1;3	[M+H]	heavy	3	63	257.65	0.225503
Cer	Cer 34:2;2	[M+H]	light	3	63	253.652
Cer	Cer 34:2;2	[M+H]	heavy	3	63	253.141	0.0911831
Cer	Cer 34:2;3	[M+H]	heavy	3	63	254.163	-0.0891623
Cer	Cer 36:0;2	[M+H]	light	3	63	261.647
Cer	Cer 36:0;2	[M+H]	heavy	3	63	262.672	0.0275269
Cer	Cer 36:0;3	[M+H]	light	3	63	264.731
Cer	Cer 36:0;3	[M+H]	heavy	3	63	265.116	-0.230879
Cer	Cer 36:1;2	[M+H]	light	3	63	260.042
Cer	Cer 36:1;2	[M+H]	heavy	3	63	260.506	-0.151023
Cer	Cer 36:1;3	[M+H]	light	3	63	262.759
Cer	Cer 36:1;3	[M+H]	heavy	3	63	263.376	-0.118928
Cer	Cer 36:2;2	[M+H]	light	3	63	259.308
Cer	Cer 36:2;2	[M+H]	heavy	3	63	260.107	-0.116343
Cer	Cer 36:2;3	[M+H]	light	3	63	259.948
Cer	Cer 36:2;3	[M+H]	heavy	3	63	260.318	-0.406259
Cer	Cer 44:0;4	[M+H]	light	3	63	291.737
Cer	Cer 44:0;4	[M+H]	heavy	3	63	292.514	0.285892
Cer	Cer 34:0;2	[M+H]	light	3	64	255.983
Cer	Cer 34:0;2	[M+H]	heavy	3	64	256.276	0.0373565
Cer	Cer 34:1;2	[M+H]	heavy	3	64	254.88	0.29503
Cer	Cer 34:1;2	[M+H]	light	3	64	254.341
Cer	Cer 34:1;3	[M+H]	heavy	3	64	258.729	0.645272
Cer	Cer 34:2;2	[M+H]	light	3	64	254.613
Cer	Cer 34:2;2	[M+H]	heavy	3	64	254.086	0.4649
Cer	Cer 34:2;3	[M+H]	heavy	3	64	255.139	0.29432
Cer	Cer 36:0;2	[M+H]	light	3	64	262.845
Cer	Cer 36:0;2	[M+H]	heavy	3	64	263.901	0.495267
Cer	Cer 36:0;3	[M+H]	light	3	64	266.021
Cer	Cer 36:0;3	[M+H]	heavy	3	64	266.417	0.258673
Cer	Cer 36:1;2	[M+H]	light	3	64	261.193
Cer	Cer 36:1;2	[M+H]	heavy	3	64	261.67	0.295102
Cer	Cer 36:1;3	[M+H]	light	3	64	263.99
Cer	Cer 36:1;3	[M+H]	heavy	3	64	264.626	0.354811
Cer	Cer 36:2;2	[M+H]	light	3	64	260.436
Cer	Cer 36:2;2	[M+H]	heavy	3	64	261.259	0.32607
Cer	Cer 36:2;3	[M+H]	light	3	64	261.096
Cer	Cer 36:2;3	[M+H]	heavy	3	64	261.476	0.0369118
Cer	Cer 44:0;4	[M+H]	light	3	64	293.829
Cer	Cer 44:0;4	[M+H]	heavy	3	64	294.629	1.01089
Cer	Cer 34:0;2	[M+H]	light	3	65	255.367
Cer	Cer 34:0;2	[M+H]	heavy	3	65	255.662	-0.202275
Cer	Cer 34:1;2	[M+H]	heavy	3	65	254.252	0.048184
Cer	Cer 34:1;2	[M+H]	light	3	65	253.709
Cer	Cer 34:1;3	[M+H]	heavy	3	65	258.139	0.415646
Cer	Cer 34:2;2	[M+H]	light	3	65	253.983
Cer	Cer 34:2;2	[M+H]	heavy	3	65	253.451	0.213844
Cer	Cer 34:2;3	[M+H]	heavy	3	65	254.514	0.0487047
Cer	Cer 36:0;2	[M+H]	light	3	65	262.294
Cer	Cer 36:0;2	[M+H]	heavy	3	65	263.36	0.289414
Cer	Cer 36:0;3	[M+H]	light	3	65	265.5
Cer	Cer 36:0;3	[M+H]	heavy	3	65	265.901	0.064351
Cer	Cer 36:1;2	[M+H]	light	3	65	260.626
Cer	Cer 36:1;2	[M+H]	heavy	3	65	261.108	0.0796857
Cer	Cer 36:1;3	[M+H]	light	3	65	263.45
Cer	Cer 36:1;3	[M+H]	heavy	3	65	264.092	0.152452
Cer	Cer 36:2;2	[M+H]	light	3	65	259.863
Cer	Cer 36:2;2	[M+H]	heavy	3	65	260.693	0.108732
Cer	Cer 36:2;3	[M+H]	light	3	65	260.528
Cer	Cer 36:2;3	[M+H]	heavy	3	65	260.913	-0.17882
Cer	Cer 44:0;4	[M+H]	light	3	65	293.576
Cer	Cer 44:0;4	[M+H]	heavy	3	65	294.383	0.926855
Cer	Cer 34:0;2	[M+H]	light	3	66	256.297
Cer	Cer 34:0;2	[M+H]	heavy	3	66	256.55	0.144478
Cer	Cer 34:1;2	[M+H]	heavy	3	66	255.342	0.476961
Cer	Cer 34:1;2	[M+H]	light	3	66	254.876
Cer	Cer 34:1;3	[M+H]	heavy	3	66	258.673	0.623566
Cer	Cer 34:2;2	[M+H]	light	3	66	255.111
Cer	Cer 34:2;2	[M+H]	heavy	3	66	254.655	0.689969
Cer	Cer 34:2;3	[M+H]	heavy	3	66	255.566	0.462361
Cer	Cer 36:0;2	[M+H]	light	3	66	262.235
Cer	Cer 36:0;2	[M+H]	heavy	3	66	263.149	0.2089
Cer	Cer 36:0;3	[M+H]	light	3	66	264.983
Cer	Cer 36:0;3	[M+H]	heavy	3	66	265.327	-0.151819
Cer	Cer 36:1;2	[M+H]	light	3	66	260.805
Cer	Cer 36:1;2	[M+H]	heavy	3	66	261.218	0.121962
Cer	Cer 36:1;3	[M+H]	light	3	66	263.226
Cer	Cer 36:1;3	[M+H]	heavy	3	66	263.776	0.0326141
Cer	Cer 36:2;2	[M+H]	light	3	66	260.151
Cer	Cer 36:2;2	[M+H]	heavy	3	66	260.863	0.173841
Cer	Cer 36:2;3	[M+H]	light	3	66	260.721
Cer	Cer 36:2;3	[M+H]	heavy	3	66	261.051	-0.125947
Cer	Cer 44:0;4	[M+H]	light	3	66	289.048
Cer	Cer 44:0;4	[M+H]	heavy	3	66	289.74	-0.665078
Cer	Cer 34:0;2	[M+H]	light	3	67	255.333
Cer	Cer 34:0;2	[M+H]	heavy	3	67	255.609	-0.22288
Cer	Cer 34:1;2	[M+H]	heavy	3	67	254.294	0.0643844
Cer	Cer 34:1;2	[M+H]	light	3	67	253.786
Cer	Cer 34:1;3	[M+H]	heavy	3	67	257.921	0.330883
Cer	Cer 34:2;2	[M+H]	light	3	67	254.042
Cer	Cer 34:2;2	[M+H]	heavy	3	67	253.545	0.251253
Cer	Cer 34:2;3	[M+H]	heavy	3	67	254.538	0.0580369
Cer	Cer 36:0;2	[M+H]	light	3	67	261.799
Cer	Cer 36:0;2	[M+H]	heavy	3	67	262.794	0.0738766
Cer	Cer 36:0;3	[M+H]	light	3	67	264.792
Cer	Cer 36:0;3	[M+H]	heavy	3	67	265.166	-0.212396
Cer	Cer 36:1;2	[M+H]	light	3	67	260.242
Cer	Cer 36:1;2	[M+H]	heavy	3	67	260.692	-0.0797087
Cer	Cer 36:1;3	[M+H]	light	3	67	262.878
Cer	Cer 36:1;3	[M+H]	heavy	3	67	263.477	-0.0807008
Cer	Cer 36:2;2	[M+H]	light	3	67	259.53
Cer	Cer 36:2;2	[M+H]	heavy	3	67	260.305	-0.0403441
Cer	Cer 36:2;3	[M+H]	light	3	67	260.151
Cer	Cer 36:2;3	[M+H]	heavy	3	67	260.51	-0.332941
Cer	Cer 44:0;4	[M+H]	light	3	67	290.996
Cer	Cer 44:0;4	[M+H]	heavy	3	67	291.749	0.0237315
Cer	Cer 34:0;2	[M+H]	light	3	68	255.497
Cer	Cer 34:0;2	[M+H]	heavy	3	68	255.758	-0.164547
Cer	Cer 34:1;2	[M+H]	heavy	3	68	254.51	0.149597
Cer	Cer 34:1;2	[M+H]	light	3	68	254.029
Cer	Cer 34:1;3	[M+H]	heavy	3	68	257.952	0.343136
Cer	Cer 34:2;2	[M+H]	light	3	68	254.271
Cer	Cer 34:2;2	[M+H]	heavy	3	68	253.8	0.35197
Cer	Cer 34:2;3	[M+H]	heavy	3	68	254.742	0.138268
Cer	Cer 36:0;2	[M+H]	light	3	68	261.633
Cer	Cer 36:0;2	[M+H]	heavy	3	68	262.577	-0.00881298
Cer	Cer 36:0;3	[M+H]	light	3	68	264.473
Cer	Cer 36:0;3	[M+H]	heavy	3	68	264.827	-0.339647
Cer	Cer 36:1;2	[M+H]	light	3	68	260.155
Cer	Cer 36:1;2	[M+H]	heavy	3	68	260.582	-0.121832
Cer	Cer 36:1;3	[M+H]	light	3	68	262.657
Cer	Cer 36:1;3	[M+H]	heavy	3	68	263.225	-0.176268
Cer	Cer 36:2;2	[M+H]	light	3	68	259.479
Cer	Cer 36:2;2	[M+H]	heavy	3	68	260.215	-0.0749626
Cer	Cer 36:2;3	[M+H]	light	3	68	260.069
Cer	Cer 36:2;3	[M+H]	heavy	3	68	260.409	-0.371429
Cer	Cer 44:0;4	[M+H]	light	3	68	289.34
Cer	Cer 44:0;4	[M+H]	heavy	3	68	290.055	-0.557196
Cer	Cer 34:0;2	[M+H]	light	3	69	255.9
Cer	Cer 34:0;2	[M+H]	heavy	3	69	256.173	-0.00276661
Cer	Cer 34:1;2	[M+H]	heavy	3	69	254.871	0.291556
Cer	Cer 34:1;2	[M+H]	light	3	69	254.369
Cer	Cer 34:1;3	[M+H]	heavy	3	69	258.461	0.541059
Cer	Cer 34:2;2	[M+H]	light	3	69	254.622
Cer	Cer 34:2;2	[M+H]	heavy	3	69	254.13	0.482539
Cer	Cer 34:2;3	[M+H]	heavy	3	69	255.112	0.283997
Cer	Cer 36:0;2	[M+H]	light	3	69	262.3
Cer	Cer 36:0;2	[M+H]	heavy	3	69	263.285	0.26069
Cer	Cer 36:0;3	[M+H]	light	3	69	265.262
Cer	Cer 36:0;3	[M+H]	heavy	3	69	265.632	-0.0368903
Cer	Cer 36:1;2	[M+H]	light	3	69	260.759
Cer	Cer 36:1;2	[M+H]	heavy	3	69	261.204	0.116543
Cer	Cer 36:1;3	[M+H]	light	3	69	263.368
Cer	Cer 36:1;3	[M+H]	heavy	3	69	263.961	0.102696
Cer	Cer 36:2;2	[M+H]	light	3	69	260.054
Cer	Cer 36:2;2	[M+H]	heavy	3	69	260.821	0.157793
Cer	Cer 36:2;3	[M+H]	light	3	69	260.669
Cer	Cer 36:2;3	[M+H]	heavy	3	69	261.024	-0.136338
Cer	Cer 44:0;4	[M+H]	light	3	69	291.198
Cer	Cer 44:0;4	[M+H]	heavy	3	69	291.944	0.0906233
Cer	Cer 34:0;2	[M+H]	light	3	70	254.92
Cer	Cer 34:0;2	[M+H]	heavy	3	70	255.21	-0.378801
Cer	Cer 34:1;2	[M+H]	heavy	3	70	253.827	-0.119203
Cer	Cer 34:1;2	[M+H]	light	3	70	253.294
Cer	Cer 34:1;3	[M+H]	heavy	3	70	257.639	0.221379
Cer	Cer 34:2;2	[M+H]	light	3	70	253.563
Cer	Cer 34:2;2	[M+H]	heavy	3	70	253.041	0.0516873
Cer	Cer 34:2;3	[M+H]	heavy	3	70	254.084	-0.120469
Cer	Cer 36:0;2	[M+H]	light	3	70	261.715
Cer	Cer 36:0;2	[M+H]	heavy	3	70	262.761	0.0613644
Cer	Cer 36:0;3	[M+H]	light	3	70	264.861
Cer	Cer 36:0;3	[M+H]	heavy	3	70	265.254	-0.179226
Cer	Cer 36:1;2	[M+H]	light	3	70	260.079
Cer	Cer 36:1;2	[M+H]	heavy	3	70	260.552	-0.133407
Cer	Cer 36:1;3	[M+H]	light	3	70	262.85
Cer	Cer 36:1;3	[M+H]	heavy	3	70	263.479	-0.0799424
Cer	Cer 36:2;2	[M+H]	light	3	70	259.33
Cer	Cer 36:2;2	[M+H]	heavy	3	70	260.145	-0.101728
Cer	Cer 36:2;3	[M+H]	light	3	70	259.983
Cer	Cer 36:2;3	[M+H]	heavy	3	70	260.36	-0.390099
Cer	Cer 44:0;4	[M+H]	light	3	70	292.402
Cer	Cer 44:0;4	[M+H]	heavy	3	70	293.194	0.518949
Cer	Cer 34:0;2	[M+H]	light	3	71	256.033
Cer	Cer 34:0;2	[M+H]	heavy	3	71	256.317	0.0536195
Cer	Cer 34:1;2	[M+H]	heavy	3	71	254.962	0.32727
Cer	Cer 34:1;2	[M+H]	light	3	71	254.439
Cer	Cer 34:1;3	[M+H]	heavy	3	71	258.7	0.633952
Cer	Cer 34:2;2	[M+H]	light	3	71	254.702
Cer	Cer 34:2;2	[M+H]	heavy	3	71	254.191	0.506351
Cer	Cer 34:2;3	[M+H]	heavy	3	71	255.213	0.32359
Cer	Cer 36:0;2	[M+H]	light	3	71	262.697
Cer	Cer 36:0;2	[M+H]	heavy	3	71	263.722	0.427375
Cer	Cer 36:0;3	[M+H]	light	3	71	265.781
Cer	Cer 36:0;3	[M+H]	heavy	3	71	266.166	0.164259
Cer	Cer 36:1;2	[M+H]	light	3	71	261.092
Cer	Cer 36:1;2	[M+H]	heavy	3	71	261.556	0.25143
Cer	Cer 36:1;3	[M+H]	light	3	71	263.809
Cer	Cer 36:1;3	[M+H]	heavy	3	71	264.426	0.279267
Cer	Cer 36:2;2	[M+H]	light	3	71	260.358
Cer	Cer 36:2;2	[M+H]	heavy	3	71	261.157	0.286867
Cer	Cer 36:2;3	[M+H]	light	3	71	260.998
Cer	Cer 36:2;3	[M+H]	heavy	3	71	261.368	-0.00454511
Cer	Cer 44:0;4	[M+H]	light	3	71	292.787
Cer	Cer 44:0;4	[M+H]	heavy	3	71	293.564	0.645876
Cer	Cer 34:0;2	[M+H]	light	3	72	254.053
Cer	Cer 34:0;2	[M+H]	heavy	3	72	254.379	-0.703002
Cer	Cer 34:1;2	[M+H]	heavy	3	72	252.822	-0.514681
Cer	Cer 34:1;2	[M+H]	light	3	72	252.221
Cer	Cer 34:1;3	[M+H]	heavy	3	72	257.115	0.0175828
Cer	Cer 34:2;2	[M+H]	light	3	72	252.524
Cer	Cer 34:2;2	[M+H]	heavy	3	72	251.936	-0.384941
Cer	Cer 34:2;3	[M+H]	heavy	3	72	253.111	-0.502819
Cer	Cer 36:0;2	[M+H]	light	3	72	261.706
Cer	Cer 36:0;2	[M+H]	heavy	3	72	262.884	0.10804
Cer	Cer 36:0;3	[M+H]	light	3	72	265.248
Cer	Cer 36:0;3	[M+H]	heavy	3	72	265.691	-0.0147088
Cer	Cer 36:1;2	[M+H]	light	3	72	259.863
Cer	Cer 36:1;2	[M+H]	heavy	3	72	260.396	-0.1933
Cer	Cer 36:1;3	[M+H]	light	3	72	262.984
Cer	Cer 36:1;3	[M+H]	heavy	3	72	263.692	0.00091016
Cer	Cer 36:2;2	[M+H]	light	3	72	259.02
Cer	Cer 36:2;2	[M+H]	heavy	3	72	259.937	-0.181452
Cer	Cer 36:2;3	[M+H]	light	3	72	259.755
Cer	Cer 36:2;3	[M+H]	heavy	3	72	260.18	-0.459132
Cer	Cer 44:0;4	[M+H]	light	3	72	296.265
Cer	Cer 44:0;4	[M+H]	heavy	3	72	297.157	1.87783
Cer	Cer 34:0;2	[M+H]	light	3	73	252.182
Cer	Cer 34:0;2	[M+H]	heavy	3	73	252.609	-1.3939
Cer	Cer 34:1;2	[M+H]	heavy	3	73	250.569	-1.4013
Cer	Cer 34:1;2	[M+H]	light	3	73	249.782
Cer	Cer 34:1;3	[M+H]	heavy	3	73	256.194	-0.340608
Cer	Cer 34:2;2	[M+H]	light	3	73	250.179
Cer	Cer 34:2;2	[M+H]	heavy	3	73	249.408	-1.38451
Cer	Cer 34:2;3	[M+H]	heavy	3	73	250.947	-1.35329
Cer	Cer 36:0;2	[M+H]	light	3	73	262.21
Cer	Cer 36:0;2	[M+H]	heavy	3	73	263.753	0.439125
Cer	Cer 36:0;3	[M+H]	light	3	73	266.851
Cer	Cer 36:0;3	[M+H]	heavy	3	73	267.432	0.640328
Cer	Cer 36:1;2	[M+H]	light	3	73	259.795
Cer	Cer 36:1;2	[M+H]	heavy	3	73	260.493	-0.156014
Cer	Cer 36:1;3	[M+H]	light	3	73	263.884
Cer	Cer 36:1;3	[M+H]	heavy	3	73	264.813	0.425803
Cer	Cer 36:2;2	[M+H]	light	3	73	258.69
Cer	Cer 36:2;2	[M+H]	heavy	3	73	259.893	-0.198702
Cer	Cer 36:2;3	[M+H]	light	3	73	259.654
Cer	Cer 36:2;3	[M+H]	heavy	3	73	260.21	-0.447532
Cer	Cer 44:0;4	[M+H]	light	3	73	307.494
Cer	Cer 44:0;4	[M+H]	heavy	3	73	308.663	5.82257
Cer	Cer 34:0;2	[M+H]	light	3	74	254.253
Cer	Cer 34:0;2	[M+H]	heavy	3	74	254.579	-0.624932
Cer	Cer 34:1;2	[M+H]	heavy	3	74	253.022	-0.435982
Cer	Cer 34:1;2	[M+H]	light	3	74	252.421
Cer	Cer 34:1;3	[M+H]	heavy	3	74	257.315	0.0953826
Cer	Cer 34:2;2	[M+H]	light	3	74	252.724
Cer	Cer 34:2;2	[M+H]	heavy	3	74	252.136	-0.305862
Cer	Cer 34:2;3	[M+H]	heavy	3	74	253.311	-0.424199
Cer	Cer 36:0;2	[M+H]	light	3	74	261.906
Cer	Cer 36:0;2	[M+H]	heavy	3	74	263.084	0.184202
Cer	Cer 36:0;3	[M+H]	light	3	74	265.448
Cer	Cer 36:0;3	[M+H]	heavy	3	74	265.891	0.0605555
Cer	Cer 36:1;2	[M+H]	light	3	74	260.063
Cer	Cer 36:1;2	[M+H]	heavy	3	74	260.596	-0.116642
Cer	Cer 36:1;3	[M+H]	light	3	74	263.184
Cer	Cer 36:1;3	[M+H]	heavy	3	74	263.892	0.0767568
Cer	Cer 36:2;2	[M+H]	light	3	74	259.22
Cer	Cer 36:2;2	[M+H]	heavy	3	74	260.137	-0.10465
Cer	Cer 36:2;3	[M+H]	light	3	74	259.955
Cer	Cer 36:2;3	[M+H]	heavy	3	74	260.38	-0.382615
Cer	Cer 44:0;4	[M+H]	light	3	74	296.465
Cer	Cer 44:0;4	[M+H]	heavy	3	74	297.357	1.94639
Cer	Cer 34:0;2	[M+H]	light	3	75	255.563
Cer	Cer 34:0;2	[M+H]	heavy	3	75	255.847	-0.129845
Cer	Cer 34:1;2	[M+H]	heavy	3	75	254.492	0.142325
Cer	Cer 34:1;2	[M+H]	light	3	75	253.969
Cer	Cer 34:1;3	[M+H]	heavy	3	75	258.23	0.451122
Cer	Cer 34:2;2	[M+H]	light	3	75	254.232
Cer	Cer 34:2;2	[M+H]	heavy	3	75	253.721	0.320514
Cer	Cer 34:2;3	[M+H]	heavy	3	75	254.743	0.138834
Cer	Cer 36:0;2	[M+H]	light	3	75	262.227
Cer	Cer 36:0;2	[M+H]	heavy	3	75	263.252	0.248395
Cer	Cer 36:0;3	[M+H]	light	3	75	265.311
Cer	Cer 36:0;3	[M+H]	heavy	3	75	265.696	-0.0126122
Cer	Cer 36:1;2	[M+H]	light	3	75	260.622
Cer	Cer 36:1;2	[M+H]	heavy	3	75	261.086	0.071284
Cer	Cer 36:1;3	[M+H]	light	3	75	263.339
Cer	Cer 36:1;3	[M+H]	heavy	3	75	263.956	0.101028
Cer	Cer 36:2;2	[M+H]	light	3	75	259.888
Cer	Cer 36:2;2	[M+H]	heavy	3	75	260.687	0.106382
Cer	Cer 36:2;3	[M+H]	light	3	75	260.528
Cer	Cer 36:2;3	[M+H]	heavy	3	75	260.898	-0.18436
Cer	Cer 44:0;4	[M+H]	light	3	75	292.317
Cer	Cer 44:0;4	[M+H]	heavy	3	75	293.094	0.48474
Cer	Cer 34:0;2	[M+H]	light	3	76	253.68
Cer	Cer 34:0;2	[M+H]	heavy	3	76	253.978	-0.859581
Cer	Cer 34:1;2	[M+H]	heavy	3	76	252.555	-0.619706
Cer	Cer 34:1;2	[M+H]	light	3	76	252.006
Cer	Cer 34:1;3	[M+H]	heavy	3	76	256.478	-0.23021
Cer	Cer 34:2;2	[M+H]	light	3	76	252.283
Cer	Cer 34:2;2	[M+H]	heavy	3	76	251.746	-0.460287
Cer	Cer 34:2;3	[M+H]	heavy	3	76	252.819	-0.617524
Cer	Cer 36:0;2	[M+H]	light	3	76	260.673
Cer	Cer 36:0;2	[M+H]	heavy	3	76	261.749	-0.323904
Cer	Cer 36:0;3	[M+H]	light	3	76	263.91
Cer	Cer 36:0;3	[M+H]	heavy	3	76	264.315	-0.532635
Cer	Cer 36:1;2	[M+H]	light	3	76	258.989
Cer	Cer 36:1;2	[M+H]	heavy	3	76	259.476	-0.545849
Cer	Cer 36:1;3	[M+H]	light	3	76	261.841
Cer	Cer 36:1;3	[M+H]	heavy	3	76	262.488	-0.455687
Cer	Cer 36:2;2	[M+H]	light	3	76	258.219
Cer	Cer 36:2;2	[M+H]	heavy	3	76	259.057	-0.519496
Cer	Cer 36:2;3	[M+H]	light	3	76	258.891
Cer	Cer 36:2;3	[M+H]	heavy	3	76	259.279	-0.803918
Cer	Cer 44:0;4	[M+H]	light	3	76	292.253
Cer	Cer 44:0;4	[M+H]	heavy	3	76	293.068	0.475981
Cer	Cer 34:0;2	[M+H]	light	3	77	253.62
Cer	Cer 34:0;2	[M+H]	heavy	3	77	253.935	-0.876493
Cer	Cer 34:1;2	[M+H]	heavy	3	77	252.431	-0.668445
Cer	Cer 34:1;2	[M+H]	light	3	77	251.851
Cer	Cer 34:1;3	[M+H]	heavy	3	77	256.576	-0.19201
Cer	Cer 34:2;2	[M+H]	light	3	77	252.144
Cer	Cer 34:2;2	[M+H]	heavy	3	77	251.576	-0.527372
Cer	Cer 34:2;3	[M+H]	heavy	3	77	252.71	-0.66034
Cer	Cer 36:0;2	[M+H]	light	3	77	261.009
Cer	Cer 36:0;2	[M+H]	heavy	3	77	262.146	-0.172887
Cer	Cer 36:0;3	[M+H]	light	3	77	264.429
Cer	Cer 36:0;3	[M+H]	heavy	3	77	264.856	-0.328755
Cer	Cer 36:1;2	[M+H]	light	3	77	259.23
Cer	Cer 36:1;2	[M+H]	heavy	3	77	259.744	-0.443174
Cer	Cer 36:1;3	[M+H]	light	3	77	262.242
Cer	Cer 36:1;3	[M+H]	heavy	3	77	262.927	-0.289431
Cer	Cer 36:2;2	[M+H]	light	3	77	258.415
Cer	Cer 36:2;2	[M+H]	heavy	3	77	259.301	-0.425729
Cer	Cer 36:2;3	[M+H]	light	3	77	259.126
Cer	Cer 36:2;3	[M+H]	heavy	3	77	259.535	-0.705701
Cer	Cer 44:0;4	[M+H]	light	3	77	294.376
Cer	Cer 44:0;4	[M+H]	heavy	3	77	295.238	1.21972
Cer	Cer 34:0;2	[M+H]	light	3	78	255.307
Cer	Cer 34:0;2	[M+H]	heavy	3	78	255.585	-0.232205
Cer	Cer 34:1;2	[M+H]	heavy	3	78	254.256	0.0497029
Cer	Cer 34:1;2	[M+H]	light	3	78	253.744
Cer	Cer 34:1;3	[M+H]	heavy	3	78	257.92	0.330766
Cer	Cer 34:2;2	[M+H]	light	3	78	254.002
Cer	Cer 34:2;2	[M+H]	heavy	3	78	253.501	0.233482
Cer	Cer 34:2;3	[M+H]	heavy	3	78	254.503	0.0443492
Cer	Cer 36:0;2	[M+H]	light	3	78	261.838
Cer	Cer 36:0;2	[M+H]	heavy	3	78	262.843	0.0926994
Cer	Cer 36:0;3	[M+H]	light	3	78	264.861
Cer	Cer 36:0;3	[M+H]	heavy	3	78	265.239	-0.184688
Cer	Cer 36:1;2	[M+H]	light	3	78	260.266
Cer	Cer 36:1;2	[M+H]	heavy	3	78	260.72	-0.0689843
Cer	Cer 36:1;3	[M+H]	light	3	78	262.929
Cer	Cer 36:1;3	[M+H]	heavy	3	78	263.534	-0.0593121
Cer	Cer 36:2;2	[M+H]	light	3	78	259.546
Cer	Cer 36:2;2	[M+H]	heavy	3	78	260.329	-0.0311163
Cer	Cer 36:2;3	[M+H]	light	3	78	260.174
Cer	Cer 36:2;3	[M+H]	heavy	3	78	260.536	-0.322947
Cer	Cer 44:0;4	[M+H]	light	3	78	291.333
Cer	Cer 44:0;4	[M+H]	heavy	3	78	292.094	0.141974
Cer	Cer 34:0;2	[M+H]	light	3	79	254.662
Cer	Cer 34:0;2	[M+H]	heavy	3	79	255.081	-0.429088
Cer	Cer 34:1;2	[M+H]	heavy	3	79	253.081	-0.412856
Cer	Cer 34:1;2	[M+H]	light	3	79	252.309
Cer	Cer 34:1;3	[M+H]	heavy	3	79	258.595	0.59334
Cer	Cer 34:2;2	[M+H]	light	3	79	252.698
Cer	Cer 34:2;2	[M+H]	heavy	3	79	251.943	-0.38224
Cer	Cer 34:2;3	[M+H]	heavy	3	79	253.452	-0.368796
Cer	Cer 36:0;2	[M+H]	light	3	79	264.492
Cer	Cer 36:0;2	[M+H]	heavy	3	79	266.005	1.29659
Cer	Cer 36:0;3	[M+H]	light	3	79	269.042
Cer	Cer 36:0;3	[M+H]	heavy	3	79	269.611	1.46038
Cer	Cer 36:1;2	[M+H]	light	3	79	262.125
Cer	Cer 36:1;2	[M+H]	heavy	3	79	262.809	0.731706
Cer	Cer 36:1;3	[M+H]	light	3	79	266.133
Cer	Cer 36:1;3	[M+H]	heavy	3	79	267.044	1.2718
Cer	Cer 36:2;2	[M+H]	light	3	79	261.042
Cer	Cer 36:2;2	[M+H]	heavy	3	79	262.22	0.695238
Cer	Cer 36:2;3	[M+H]	light	3	79	261.987
Cer	Cer 36:2;3	[M+H]	heavy	3	79	262.532	0.440692
Cer	Cer 44:0;4	[M+H]	light	3	79	308.883
Cer	Cer 44:0;4	[M+H]	heavy	3	79	310.029	6.29066
Cer	Cer 34:0;2	[M+H]	light	3	80	253.737
Cer	Cer 34:0;2	[M+H]	heavy	3	80	254.023	-0.841801
Cer	Cer 34:1;2	[M+H]	heavy	3	80	252.654	-0.580656
Cer	Cer 34:1;2	[M+H]	light	3	80	252.126
Cer	Cer 34:1;3	[M+H]	heavy	3	80	256.429	-0.249193
Cer	Cer 34:2;2	[M+H]	light	3	80	252.392
Cer	Cer 34:2;2	[M+H]	heavy	3	80	251.876	-0.408973
Cer	Cer 34:2;3	[M+H]	heavy	3	80	252.908	-0.582429
Cer	Cer 36:0;2	[M+H]	light	3	80	260.466
Cer	Cer 36:0;2	[M+H]	heavy	3	80	261.502	-0.418235
Cer	Cer 36:0;3	[M+H]	light	3	80	263.581
Cer	Cer 36:0;3	[M+H]	heavy	3	80	263.97	-0.662283
Cer	Cer 36:1;2	[M+H]	light	3	80	258.846
Cer	Cer 36:1;2	[M+H]	heavy	3	80	259.314	-0.607911
Cer	Cer 36:1;3	[M+H]	light	3	80	261.59
Cer	Cer 36:1;3	[M+H]	heavy	3	80	262.213	-0.560203
Cer	Cer 36:2;2	[M+H]	light	3	80	258.104
Cer	Cer 36:2;2	[M+H]	heavy	3	80	258.911	-0.575608
Cer	Cer 36:2;3	[M+H]	light	3	80	258.751
Cer	Cer 36:2;3	[M+H]	heavy	3	80	259.124	-0.863019
Cer	Cer 44:0;4	[M+H]	light	3	80	290.854
Cer	Cer 44:0;4	[M+H]	heavy	3	80	291.639	-0.0141319
Cer	Cer 34:0;2	[M+H]	light	3	81	254.526
Cer	Cer 34:0;2	[M+H]	heavy	3	81	254.838	-0.52366
Cer	Cer 34:1;2	[M+H]	heavy	3	81	253.349	-0.307484
Cer	Cer 34:1;2	[M+H]	light	3	81	252.774
Cer	Cer 34:1;3	[M+H]	heavy	3	81	257.457	0.150426
Cer	Cer 34:2;2	[M+H]	light	3	81	253.064
Cer	Cer 34:2;2	[M+H]	heavy	3	81	252.501	-0.161652
Cer	Cer 34:2;3	[M+H]	heavy	3	81	253.625	-0.300727
Cer	Cer 36:0;2	[M+H]	light	3	81	261.85
Cer	Cer 36:0;2	[M+H]	heavy	3	81	262.977	0.143401
Cer	Cer 36:0;3	[M+H]	light	3	81	265.239
Cer	Cer 36:0;3	[M+H]	heavy	3	81	265.663	-0.0252996
Cer	Cer 36:1;2	[M+H]	light	3	81	260.086
Cer	Cer 36:1;2	[M+H]	heavy	3	81	260.596	-0.116604
Cer	Cer 36:1;3	[M+H]	light	3	81	263.072
Cer	Cer 36:1;3	[M+H]	heavy	3	81	263.75	0.0229057
Cer	Cer 36:2;2	[M+H]	light	3	81	259.279
Cer	Cer 36:2;2	[M+H]	heavy	3	81	260.157	-0.0970278
Cer	Cer 36:2;3	[M+H]	light	3	81	259.983
Cer	Cer 36:2;3	[M+H]	heavy	3	81	260.389	-0.379019
Cer	Cer 44:0;4	[M+H]	light	3	81	294.919
Cer	Cer 44:0;4	[M+H]	heavy	3	81	295.773	1.40318
Cer	Cer 34:0;2	[M+H]	light	3	82	255.68
Cer	Cer 34:0;2	[M+H]	heavy	3	82	255.961	-0.0853892
Cer	Cer 34:1;2	[M+H]	heavy	3	82	254.619	0.192421
Cer	Cer 34:1;2	[M+H]	light	3	82	254.101
Cer	Cer 34:1;3	[M+H]	heavy	3	82	258.32	0.486249
Cer	Cer 34:2;2	[M+H]	light	3	82	254.362
Cer	Cer 34:2;2	[M+H]	heavy	3	82	253.856	0.37387
Cer	Cer 34:2;3	[M+H]	heavy	3	82	254.868	0.1879
Cer	Cer 36:0;2	[M+H]	light	3	82	262.277
Cer	Cer 36:0;2	[M+H]	heavy	3	82	263.293	0.263845
Cer	Cer 36:0;3	[M+H]	light	3	82	265.331
Cer	Cer 36:0;3	[M+H]	heavy	3	82	265.713	-0.00645125
Cer	Cer 36:1;2	[M+H]	light	3	82	260.689
Cer	Cer 36:1;2	[M+H]	heavy	3	82	261.148	0.0950556
Cer	Cer 36:1;3	[M+H]	light	3	82	263.379
Cer	Cer 36:1;3	[M+H]	heavy	3	82	263.99	0.11377
Cer	Cer 36:2;2	[M+H]	light	3	82	259.962
Cer	Cer 36:2;2	[M+H]	heavy	3	82	260.753	0.131715
Cer	Cer 36:2;3	[M+H]	light	3	82	260.596
Cer	Cer 36:2;3	[M+H]	heavy	3	82	260.962	-0.15992
Cer	Cer 44:0;4	[M+H]	light	3	82	292.07
Cer	Cer 44:0;4	[M+H]	heavy	3	82	292.839	0.397353
Cer	Cer 34:0;2	[M+H]	light	3	83	256.89
Cer	Cer 34:0;2	[M+H]	heavy	3	83	257.163	0.38368
Cer	Cer 34:1;2	[M+H]	heavy	3	83	255.861	0.68112
Cer	Cer 34:1;2	[M+H]	light	3	83	255.359
Cer	Cer 34:1;3	[M+H]	heavy	3	83	259.451	0.926168
Cer	Cer 34:2;2	[M+H]	light	3	83	255.612
Cer	Cer 34:2;2	[M+H]	heavy	3	83	255.12	0.873982
Cer	Cer 34:2;3	[M+H]	heavy	3	83	256.102	0.673163
Cer	Cer 36:0;2	[M+H]	light	3	83	263.29
Cer	Cer 36:0;2	[M+H]	heavy	3	83	264.275	0.637689
Cer	Cer 36:0;3	[M+H]	light	3	83	266.252
Cer	Cer 36:0;3	[M+H]	heavy	3	83	266.622	0.335668
Cer	Cer 36:1;2	[M+H]	light	3	83	261.749
Cer	Cer 36:1;2	[M+H]	heavy	3	83	262.194	0.495998
Cer	Cer 36:1;3	[M+H]	light	3	83	264.358
Cer	Cer 36:1;3	[M+H]	heavy	3	83	264.951	0.478137
Cer	Cer 36:2;2	[M+H]	light	3	83	261.044
Cer	Cer 36:2;2	[M+H]	heavy	3	83	261.811	0.537963
Cer	Cer 36:2;3	[M+H]	light	3	83	261.659
Cer	Cer 36:2;3	[M+H]	heavy	3	83	262.014	0.242421
Cer	Cer 44:0;4	[M+H]	light	3	83	292.188
Cer	Cer 44:0;4	[M+H]	heavy	3	83	292.934	0.430036
Cer	Cer 34:0;2	[M+H]	light	3	84	254.607
Cer	Cer 34:0;2	[M+H]	heavy	3	84	254.877	-0.508705
Cer	Cer 34:1;2	[M+H]	heavy	3	84	253.588	-0.213182
Cer	Cer 34:1;2	[M+H]	light	3	84	253.091
Cer	Cer 34:1;3	[M+H]	heavy	3	84	257.141	0.0276967
Cer	Cer 34:2;2	[M+H]	light	3	84	253.342
Cer	Cer 34:2;2	[M+H]	heavy	3	84	252.855	-0.0216151
Cer	Cer 34:2;3	[M+H]	heavy	3	84	253.827	-0.221204
Cer	Cer 36:0;2	[M+H]	light	3	84	260.94
Cer	Cer 36:0;2	[M+H]	heavy	3	84	261.915	-0.260799
Cer	Cer 36:0;3	[M+H]	light	3	84	263.872
Cer	Cer 36:0;3	[M+H]	heavy	3	84	264.238	-0.561343
Cer	Cer 36:1;2	[M+H]	light	3	84	259.415
Cer	Cer 36:1;2	[M+H]	heavy	3	84	259.856	-0.400123
Cer	Cer 36:1;3	[M+H]	light	3	84	261.998
Cer	Cer 36:1;3	[M+H]	heavy	3	84	262.584	-0.41928
Cer	Cer 36:2;2	[M+H]	light	3	84	258.718
Cer	Cer 36:2;2	[M+H]	heavy	3	84	259.477	-0.358327
Cer	Cer 36:2;3	[M+H]	light	3	84	259.326
Cer	Cer 36:2;3	[M+H]	heavy	3	84	259.678	-0.651343
Cer	Cer 44:0;4	[M+H]	light	3	84	289.541
Cer	Cer 44:0;4	[M+H]	heavy	3	84	290.279	-0.48017
Cer	Cer 34:0;2	[M+H]	light	3	85	256.223
Cer	Cer 34:0;2	[M+H]	heavy	3	85	256.499	0.124532
Cer	Cer 34:1;2	[M+H]	heavy	3	85	255.184	0.414599
Cer	Cer 34:1;2	[M+H]	light	3	85	254.676
Cer	Cer 34:1;3	[M+H]	heavy	3	85	258.811	0.677092
Cer	Cer 34:2;2	[M+H]	light	3	85	254.932
Cer	Cer 34:2;2	[M+H]	heavy	3	85	254.435	0.603157
Cer	Cer 34:2;3	[M+H]	heavy	3	85	255.428	0.407893
Cer	Cer 36:0;2	[M+H]	light	3	85	262.689
Cer	Cer 36:0;2	[M+H]	heavy	3	85	263.684	0.412795
Cer	Cer 36:0;3	[M+H]	light	3	85	265.682
Cer	Cer 36:0;3	[M+H]	heavy	3	85	266.056	0.12253
Cer	Cer 36:1;2	[M+H]	light	3	85	261.132
Cer	Cer 36:1;2	[M+H]	heavy	3	85	261.582	0.261418
Cer	Cer 36:1;3	[M+H]	light	3	85	263.768
Cer	Cer 36:1;3	[M+H]	heavy	3	85	264.367	0.256817
Cer	Cer 36:2;2	[M+H]	light	3	85	260.42
Cer	Cer 36:2;2	[M+H]	heavy	3	85	261.195	0.301425
Cer	Cer 36:2;3	[M+H]	light	3	85	261.041
Cer	Cer 36:2;3	[M+H]	heavy	3	85	261.4	0.00755987
Cer	Cer 44:0;4	[M+H]	light	3	85	291.886
Cer	Cer 44:0;4	[M+H]	heavy	3	85	292.639	0.32886
Cer	Cer 34:0;2	[M+H]	light	3	86	255.573
Cer	Cer 34:0;2	[M+H]	heavy	3	86	255.849	-0.129196
Cer	Cer 34:1;2	[M+H]	heavy	3	86	254.534	0.158824
Cer	Cer 34:1;2	[M+H]	light	3	86	254.026
Cer	Cer 34:1;3	[M+H]	heavy	3	86	258.161	0.424242
Cer	Cer 34:2;2	[M+H]	light	3	86	254.282
Cer	Cer 34:2;2	[M+H]	heavy	3	86	253.785	0.346149
Cer	Cer 34:2;3	[M+H]	heavy	3	86	254.778	0.15238
Cer	Cer 36:0;2	[M+H]	light	3	86	262.039
Cer	Cer 36:0;2	[M+H]	heavy	3	86	263.034	0.16527
Cer	Cer 36:0;3	[M+H]	light	3	86	265.032
Cer	Cer 36:0;3	[M+H]	heavy	3	86	265.406	-0.122079
Cer	Cer 36:1;2	[M+H]	light	3	86	260.482
Cer	Cer 36:1;2	[M+H]	heavy	3	86	260.932	0.0122806
Cer	Cer 36:1;3	[M+H]	light	3	86	263.118
Cer	Cer 36:1;3	[M+H]	heavy	3	86	263.717	0.0103151
Cer	Cer 36:2;2	[M+H]	light	3	86	259.77
Cer	Cer 36:2;2	[M+H]	heavy	3	86	260.545	0.0518183
Cer	Cer 36:2;3	[M+H]	light	3	86	260.391
Cer	Cer 36:2;3	[M+H]	heavy	3	86	260.75	-0.24112
Cer	Cer 44:0;4	[M+H]	light	3	86	291.236
Cer	Cer 44:0;4	[M+H]	heavy	3	86	291.989	0.106013
Cer	Cer 34:0;2	[M+H]	light	3	87	254.39
Cer	Cer 34:0;2	[M+H]	heavy	3	87	254.696	-0.579178
Cer	Cer 34:1;2	[M+H]	heavy	3	87	253.233	-0.352886
Cer	Cer 34:1;2	[M+H]	light	3	87	252.669
Cer	Cer 34:1;3	[M+H]	heavy	3	87	257.267	0.0767495
Cer	Cer 34:2;2	[M+H]	light	3	87	252.953
Cer	Cer 34:2;2	[M+H]	heavy	3	87	252.401	-0.201235
Cer	Cer 34:2;3	[M+H]	heavy	3	87	253.505	-0.34804
Cer	Cer 36:0;2	[M+H]	light	3	87	261.581
Cer	Cer 36:0;2	[M+H]	heavy	3	87	262.688	0.0334022
Cer	Cer 36:0;3	[M+H]	light	3	87	264.91
Cer	Cer 36:0;3	[M+H]	heavy	3	87	265.326	-0.152217
Cer	Cer 36:1;2	[M+H]	light	3	87	259.85
Cer	Cer 36:1;2	[M+H]	heavy	3	87	260.35	-0.210878
Cer	Cer 36:1;3	[M+H]	light	3	87	262.782
Cer	Cer 36:1;3	[M+H]	heavy	3	87	263.448	-0.0919261
Cer	Cer 36:2;2	[M+H]	light	3	87	259.057
Cer	Cer 36:2;2	[M+H]	heavy	3	87	259.919	-0.188445
Cer	Cer 36:2;3	[M+H]	light	3	87	259.748
Cer	Cer 36:2;3	[M+H]	heavy	3	87	260.147	-0.471696
Cer	Cer 44:0;4	[M+H]	light	3	87	294.055
Cer	Cer 44:0;4	[M+H]	heavy	3	87	294.893	1.10155
Cer	Cer 34:0;2	[M+H]	light	3	88	254.854
Cer	Cer 34:0;2	[M+H]	heavy	3	88	255.112	-0.416758
Cer	Cer 34:1;2	[M+H]	heavy	3	88	253.877	-0.0993665
Cer	Cer 34:1;2	[M+H]	light	3	88	253.401
Cer	Cer 34:1;3	[M+H]	heavy	3	88	257.282	0.0826234
Cer	Cer 34:2;2	[M+H]	light	3	88	253.641
Cer	Cer 34:2;2	[M+H]	heavy	3	88	253.175	0.104824
Cer	Cer 34:2;3	[M+H]	heavy	3	88	254.107	-0.111419
Cer	Cer 36:0;2	[M+H]	light	3	88	260.923
Cer	Cer 36:0;2	[M+H]	heavy	3	88	261.857	-0.282777
Cer	Cer 36:0;3	[M+H]	light	3	88	263.733
Cer	Cer 36:0;3	[M+H]	heavy	3	88	264.084	-0.61949
Cer	Cer 36:1;2	[M+H]	light	3	88	259.462
Cer	Cer 36:1;2	[M+H]	heavy	3	88	259.884	-0.38936
Cer	Cer 36:1;3	[M+H]	light	3	88	261.937
Cer	Cer 36:1;3	[M+H]	heavy	3	88	262.499	-0.451743
Cer	Cer 36:2;2	[M+H]	light	3	88	258.793
Cer	Cer 36:2;2	[M+H]	heavy	3	88	259.521	-0.341477
Cer	Cer 36:2;3	[M+H]	light	3	88	259.376
Cer	Cer 36:2;3	[M+H]	heavy	3	88	259.713	-0.637753
Cer	Cer 44:0;4	[M+H]	light	3	88	288.332
Cer	Cer 44:0;4	[M+H]	heavy	3	88	289.04	-0.905143
Cer	Cer 34:0;2	[M+H]	light	3	89	255.04
Cer	Cer 34:0;2	[M+H]	heavy	3	89	255.321	-0.335214
Cer	Cer 34:1;2	[M+H]	heavy	3	89	253.979	-0.0594184
Cer	Cer 34:1;2	[M+H]	light	3	89	253.461
Cer	Cer 34:1;3	[M+H]	heavy	3	89	257.68	0.237289
Cer	Cer 34:2;2	[M+H]	light	3	89	253.722
Cer	Cer 34:2;2	[M+H]	heavy	3	89	253.216	0.120816
Cer	Cer 34:2;3	[M+H]	heavy	3	89	254.228	-0.0636817
Cer	Cer 36:0;2	[M+H]	light	3	89	261.637
Cer	Cer 36:0;2	[M+H]	heavy	3	89	262.653	0.0201284
Cer	Cer 36:0;3	[M+H]	light	3	89	264.691
Cer	Cer 36:0;3	[M+H]	heavy	3	89	265.073	-0.247297
Cer	Cer 36:1;2	[M+H]	light	3	89	260.049
Cer	Cer 36:1;2	[M+H]	heavy	3	89	260.508	-0.150249
Cer	Cer 36:1;3	[M+H]	light	3	89	262.739
Cer	Cer 36:1;3	[M+H]	heavy	3	89	263.35	-0.128939
Cer	Cer 36:2;2	[M+H]	light	3	89	259.322
Cer	Cer 36:2;2	[M+H]	heavy	3	89	260.113	-0.114051
Cer	Cer 36:2;3	[M+H]	light	3	89	259.956
Cer	Cer 36:2;3	[M+H]	heavy	3	89	260.322	-0.404775
Cer	Cer 44:0;4	[M+H]	light	3	89	291.43
Cer	Cer 44:0;4	[M+H]	heavy	3	89	292.199	0.177935
Cer	Cer 34:0;2	[M+H]	light	3	90	256.093
Cer	Cer 34:0;2	[M+H]	heavy	3	90	256.369	0.073786
Cer	Cer 34:1;2	[M+H]	heavy	3	90	255.054	0.363444
Cer	Cer 34:1;2	[M+H]	light	3	90	254.546
Cer	Cer 34:1;3	[M+H]	heavy	3	90	258.681	0.626522
Cer	Cer 34:2;2	[M+H]	light	3	90	254.802
Cer	Cer 34:2;2	[M+H]	heavy	3	90	254.305	0.551755
Cer	Cer 34:2;3	[M+H]	heavy	3	90	255.298	0.356791
Cer	Cer 36:0;2	[M+H]	light	3	90	262.559
Cer	Cer 36:0;2	[M+H]	heavy	3	90	263.554	0.36329
Cer	Cer 36:0;3	[M+H]	light	3	90	265.552
Cer	Cer 36:0;3	[M+H]	heavy	3	90	265.926	0.0736085
Cer	Cer 36:1;2	[M+H]	light	3	90	261.002
Cer	Cer 36:1;2	[M+H]	heavy	3	90	261.452	0.211591
Cer	Cer 36:1;3	[M+H]	light	3	90	263.638
Cer	Cer 36:1;3	[M+H]	heavy	3	90	264.237	0.207516
Cer	Cer 36:2;2	[M+H]	light	3	90	260.29
Cer	Cer 36:2;2	[M+H]	heavy	3	90	261.065	0.251503
Cer	Cer 36:2;3	[M+H]	light	3	90	260.911
Cer	Cer 36:2;3	[M+H]	heavy	3	90	261.27	-0.0421761
Cer	Cer 44:0;4	[M+H]	light	3	90	291.756
Cer	Cer 44:0;4	[M+H]	heavy	3	90	292.509	0.284291
Cer	Cer 34:0;2	[M+H]	light	3	91	255.903
Cer	Cer 34:0;2	[M+H]	heavy	3	91	256.187	0.00287396
Cer	Cer 34:1;2	[M+H]	heavy	3	91	254.832	0.276115
Cer	Cer 34:1;2	[M+H]	light	3	91	254.309
Cer	Cer 34:1;3	[M+H]	heavy	3	91	258.57	0.583382
Cer	Cer 34:2;2	[M+H]	light	3	91	254.572
Cer	Cer 34:2;2	[M+H]	heavy	3	91	254.061	0.454949
Cer	Cer 34:2;3	[M+H]	heavy	3	91	255.083	0.272487
Cer	Cer 36:0;2	[M+H]	light	3	91	262.567
Cer	Cer 36:0;2	[M+H]	heavy	3	91	263.592	0.37787
Cer	Cer 36:0;3	[M+H]	light	3	91	265.651
Cer	Cer 36:0;3	[M+H]	heavy	3	91	266.036	0.115337
Cer	Cer 36:1;2	[M+H]	light	3	91	260.962
Cer	Cer 36:1;2	[M+H]	heavy	3	91	261.426	0.201602
Cer	Cer 36:1;3	[M+H]	light	3	91	263.679
Cer	Cer 36:1;3	[M+H]	heavy	3	91	264.296	0.229967
Cer	Cer 36:2;2	[M+H]	light	3	91	260.228
Cer	Cer 36:2;2	[M+H]	heavy	3	91	261.027	0.236946
[truncated: 230,480+ more rows]

## Sheet: 7. Corrected_CCS_values_mean
Table S7: Exemplary MobiLipid output - "Corrected_CCS_values_mean"
LipidClass	LipidSpecies	Adduct	Label	Lipids_for_correction	mean_CCS_corrected	sd_CCS_corrected
Cer	Cer 34:0;2	[M+H]	light	3	255.268	0.910365
Cer	Cer 34:0;2	[M+H]	heavy	3	255.556	0.891686
Cer	Cer 34:1;2	[M+H]	heavy	3	254.183	0.986854
Cer	Cer 34:1;2	[M+H]	light	3	253.653	1.02718
Cer	Cer 34:1;3	[M+H]	heavy	3	257.968	0.769477
Cer	Cer 34:2;2	[M+H]	light	3	253.92	1.00663
Cer	Cer 34:2;2	[M+H]	heavy	3	253.402	1.04692
Cer	Cer 34:2;3	[M+H]	heavy	3	254.438	0.968117
Cer	Cer 36:0;2	[M+H]	light	3	262.016	0.754839
Cer	Cer 36:0;2	[M+H]	heavy	3	263.055	0.792686
Cer	Cer 36:0;3	[M+H]	light	3	265.139	0.908403
Cer	Cer 36:0;3	[M+H]	heavy	3	265.53	0.934776
Cer	Cer 36:1;2	[M+H]	light	3	260.391	0.728574
Cer	Cer 36:1;2	[M+H]	heavy	3	260.861	0.731762
Cer	Cer 36:1;3	[M+H]	light	3	263.143	0.796573
Cer	Cer 36:1;3	[M+H]	heavy	3	263.768	0.826902
Cer	Cer 36:2;2	[M+H]	light	3	259.648	0.731043
Cer	Cer 36:2;2	[M+H]	heavy	3	260.457	0.728798
Cer	Cer 36:2;3	[M+H]	light	3	260.296	0.728375
Cer	Cer 36:2;3	[M+H]	heavy	3	260.671	0.730029
Cer	Cer 44:0;4	[M+H]	light	3	292.488	3.63391
Cer	Cer 44:0;4	[M+H]	heavy	3	293.274	3.71896
Cer	Cer 34:0;2	[M+H]	light	4	255.317	0.853189
Cer	Cer 34:0;2	[M+H]	heavy	4	255.599	0.850311
Cer	Cer 34:1;2	[M+H]	heavy	4	254.252	0.867444
Cer	Cer 34:1;2	[M+H]	light	4	253.733	0.876294
Cer	Cer 34:1;3	[M+H]	heavy	4	257.967	0.841607
Cer	Cer 34:2;2	[M+H]	light	4	253.995	0.871682
Cer	Cer 34:2;2	[M+H]	heavy	4	253.486	0.880914
Cer	Cer 34:2;3	[M+H]	heavy	4	254.502	0.863624
Cer	Cer 36:0;2	[M+H]	light	4	261.938	0.888546
Cer	Cer 36:0;2	[M+H]	heavy	4	262.957	0.912001
Cer	Cer 36:0;3	[M+H]	light	4	265.003	0.971034
Cer	Cer 36:0;3	[M+H]	heavy	4	265.386	0.983682
Cer	Cer 36:1;2	[M+H]	light	4	260.344	0.860796
Cer	Cer 36:1;2	[M+H]	heavy	4	260.805	0.867641
Cer	Cer 36:1;3	[M+H]	light	4	263.044	0.914183
Cer	Cer 36:1;3	[M+H]	heavy	4	263.657	0.930485
Cer	Cer 36:2;2	[M+H]	light	4	259.615	0.85199
Cer	Cer 36:2;2	[M+H]	heavy	4	260.408	0.861692
Cer	Cer 36:2;3	[M+H]	light	4	260.251	0.85953
Cer	Cer 36:2;3	[M+H]	heavy	4	260.618	0.864749
Cer	Cer 44:0;4	[M+H]	light	4	291.838	2.37941
Cer	Cer 44:0;4	[M+H]	heavy	4	292.61	2.4263
Cer	Cer 34:0;2	[M+H]	light	5	255.312	0.769865
Cer	Cer 34:0;2	[M+H]	heavy	5	255.598	0.767964
Cer	Cer 34:1;2	[M+H]	heavy	5	254.234	0.778542
Cer	Cer 34:1;2	[M+H]	light	5	253.707	0.783623
Cer	Cer 34:1;3	[M+H]	heavy	5	257.995	0.7588
Cer	Cer 34:2;2	[M+H]	light	5	253.973	0.780993
Cer	Cer 34:2;2	[M+H]	heavy	5	253.458	0.786224
Cer	Cer 34:2;3	[M+H]	heavy	5	254.487	0.776294
Cer	Cer 36:0;2	[M+H]	light	5	262.017	0.771071
Cer	Cer 36:0;2	[M+H]	heavy	5	263.049	0.77968
Cer	Cer 36:0;3	[M+H]	light	5	265.121	0.803259
Cer	Cer 36:0;3	[M+H]	heavy	5	265.508	0.808563
Cer	Cer 36:1;2	[M+H]	light	5	260.403	0.762007
Cer	Cer 36:1;2	[M+H]	heavy	5	260.869	0.764064
Cer	Cer 36:1;3	[M+H]	light	5	263.136	0.780509
Cer	Cer 36:1;3	[M+H]	heavy	5	263.757	0.78682
Cer	Cer 36:2;2	[M+H]	light	5	259.664	0.759697
Cer	Cer 36:2;2	[M+H]	heavy	5	260.468	0.762266
Cer	Cer 36:2;3	[M+H]	light	5	260.308	0.761646
Cer	Cer 36:2;3	[M+H]	heavy	5	260.68	0.763175
Cer	Cer 44:0;4	[M+H]	light	5	292.295	1.56057
Cer	Cer 44:0;4	[M+H]	heavy	5	293.077	1.58828
Cer	Cer 34:0;2	[M+H]	light	6	255.414	0.785311
Cer	Cer 34:0;2	[M+H]	heavy	6	255.697	0.784737
Cer	Cer 34:1;2	[M+H]	heavy	6	254.345	0.788569
Cer	Cer 34:1;2	[M+H]	light	6	253.824	0.790783
Cer	Cer 34:1;3	[M+H]	heavy	6	258.072	0.784756
Cer	Cer 34:2;2	[M+H]	light	6	254.087	0.789616
Cer	Cer 34:2;2	[M+H]	heavy	6	253.576	0.791976
Cer	Cer 34:2;3	[M+H]	heavy	6	254.596	0.787649
Cer	Cer 36:0;2	[M+H]	light	6	262.058	0.803931
Cer	Cer 36:0;2	[M+H]	heavy	6	263.081	0.812566
Cer	Cer 36:0;3	[M+H]	light	6	265.134	0.834184
Cer	Cer 36:0;3	[M+H]	heavy	6	265.518	0.838839
Cer	Cer 36:1;2	[M+H]	light	6	260.458	0.793409
Cer	Cer 36:1;2	[M+H]	heavy	6	260.921	0.796067
Cer	Cer 36:1;3	[M+H]	light	6	263.167	0.813366
Cer	Cer 36:1;3	[M+H]	heavy	6	263.783	0.81933
Cer	Cer 36:2;2	[M+H]	light	6	259.726	0.789845
Cer	Cer 36:2;2	[M+H]	heavy	6	260.523	0.793761
Cer	Cer 36:2;3	[M+H]	light	6	260.365	0.792909
Cer	Cer 36:2;3	[M+H]	heavy	6	260.733	0.794952
Cer	Cer 44:0;4	[M+H]	light	6	292.062	1.44882
Cer	Cer 44:0;4	[M+H]	heavy	6	292.837	1.47145
Cer	Cer 34:0;2	[M+Na]	light	3	251.281	1.14692
Cer	Cer 34:0;2	[M+Na]	heavy	3	253.314	1.00126
Cer	Cer 34:1;2	[M+Na]	light	3	250.094	1.25068
Cer	Cer 34:1;2	[M+Na]	heavy	3	250.716	1.19485
Cer	Cer 34:1;3	[M+Na]	heavy	3	254.478	0.942196
Cer	Cer 34:1;3	[M+Na]	light	3	253.651	0.982054
Cer	Cer 34:2;2	[M+Na]	light	3	248.071	1.44938
Cer	Cer 34:2;2	[M+Na]	heavy	3	248.61	1.39425
Cer	Cer 34:2;3	[M+Na]	light	3	250.253	1.23618
Cer	Cer 34:2;3	[M+Na]	heavy	3	251.136	1.15892
Cer	Cer 36:0;2	[M+Na]	light	3	257.833	0.90524
Cer	Cer 36:0;2	[M+Na]	heavy	3	257.92	0.907105
Cer	Cer 36:0;3	[M+Na]	light	3	260.713	1.03523
Cer	Cer 36:0;3	[M+Na]	heavy	3	261.224	1.07066
Cer	Cer 36:1;2	[M+Na]	light	3	256.093	0.897899
Cer	Cer 36:1;2	[M+Na]	heavy	3	256.579	0.89407
Cer	Cer 36:1;3	[M+Na]	light	3	259.786	0.979355
Cer	Cer 36:1;3	[M+Na]	heavy	3	260.4	1.01506
Cer	Cer 36:2;2	[M+Na]	light	3	254.042	0.961857
Cer	Cer 36:2;2	[M+Na]	heavy	3	254.725	0.932438
Cer	Cer 36:2;3	[M+Na]	light	3	256.257	0.896095
Cer	Cer 36:2;3	[M+Na]	heavy	3	257.253	0.896318
Cer	Cer 44:0;4	[M+Na]	light	3	290.239	4.49651
Cer	Cer 44:0;4	[M+Na]	heavy	3	290.973	4.59115
Cer	Cer 34:0;2	[M+Na]	light	4	250.989	0.758237
Cer	Cer 34:0;2	[M+Na]	heavy	4	253.053	0.712022
Cer	Cer 34:1;2	[M+Na]	light	4	249.784	0.796685
Cer	Cer 34:1;2	[M+Na]	heavy	4	250.416	0.775572
Cer	Cer 34:1;3	[M+Na]	heavy	4	254.235	0.698331
Cer	Cer 34:1;3	[M+Na]	light	4	253.395	0.707044
Cer	Cer 34:2;2	[M+Na]	light	4	247.73	0.877971
Cer	Cer 34:2;2	[M+Na]	heavy	4	248.277	0.854609
Cer	Cer 34:2;3	[M+Na]	light	4	249.945	0.791115
Cer	Cer 34:2;3	[M+Na]	heavy	4	250.842	0.762499
Cer	Cer 36:0;2	[M+Na]	light	4	257.642	0.715478
Cer	Cer 36:0;2	[M+Na]	heavy	4	257.729	0.717004
Cer	Cer 36:0;3	[M+Na]	light	4	260.566	0.792028
Cer	Cer 36:0;3	[M+Na]	heavy	4	261.084	0.810471
Cer	Cer 36:1;2	[M+Na]	light	4	255.875	0.69608
Cer	Cer 36:1;2	[M+Na]	heavy	4	256.368	0.699261
Cer	Cer 36:1;3	[M+Na]	light	4	259.625	0.76198
Cer	Cer 36:1;3	[M+Na]	heavy	4	260.248	0.781361
Cer	Cer 36:2;2	[M+Na]	light	4	253.793	0.702293
Cer	Cer 36:2;2	[M+Na]	heavy	4	254.485	0.696713
Cer	Cer 36:2;3	[M+Na]	light	4	256.042	0.696957
Cer	Cer 36:2;3	[M+Na]	heavy	4	257.052	0.706561
Cer	Cer 44:0;4	[M+Na]	light	4	290.545	2.61729
Cer	Cer 44:0;4	[M+Na]	heavy	4	291.29	2.66867
Cer	Cer 34:0;2	[M+Na]	light	5	251.056	0.803952
Cer	Cer 34:0;2	[M+Na]	heavy	5	253.128	0.784714
Cer	Cer 34:1;2	[M+Na]	light	5	249.847	0.821911
Cer	Cer 34:1;2	[M+Na]	heavy	5	250.481	0.811902
Cer	Cer 34:1;3	[M+Na]	heavy	5	254.315	0.780601
Cer	Cer 34:1;3	[M+Na]	light	5	253.472	0.782995
Cer	Cer 34:2;2	[M+Na]	light	5	247.785	0.862915
Cer	Cer 34:2;2	[M+Na]	heavy	5	248.334	0.850788
Cer	Cer 34:2;3	[M+Na]	light	5	250.008	0.819239
Cer	Cer 34:2;3	[M+Na]	heavy	5	250.909	0.805882
Cer	Cer 36:0;2	[M+Na]	light	5	257.735	0.797419
Cer	Cer 36:0;2	[M+Na]	heavy	5	257.822	0.798399
Cer	Cer 36:0;3	[M+Na]	light	5	260.67	0.843829
Cer	Cer 36:0;3	[M+Na]	heavy	5	261.19	0.8548
Cer	Cer 36:1;2	[M+Na]	light	5	255.961	0.783424
Cer	Cer 36:1;2	[M+Na]	heavy	5	256.456	0.786207
Cer	Cer 36:1;3	[M+Na]	light	5	259.725	0.825917
Cer	Cer 36:1;3	[M+Na]	heavy	5	260.351	0.837481
Cer	Cer 36:2;2	[M+Na]	light	5	253.871	0.781538
Cer	Cer 36:2;2	[M+Na]	heavy	5	254.566	0.78039
Cer	Cer 36:2;3	[M+Na]	light	5	256.128	0.784266
Cer	Cer 36:2;3	[M+Na]	heavy	5	257.143	0.791515
Cer	Cer 44:0;4	[M+Na]	light	5	290.762	2.0827
Cer	Cer 44:0;4	[M+Na]	heavy	5	291.509	2.11984
Cer	Cer 34:0;2	[M+Na]	light	6	250.976	0.754983
Cer	Cer 34:0;2	[M+Na]	heavy	6	253.044	0.739982
Cer	Cer 34:1;2	[M+Na]	light	6	249.768	0.766912
Cer	Cer 34:1;2	[M+Na]	heavy	6	250.401	0.760375
Cer	Cer 34:1;3	[M+Na]	heavy	6	254.229	0.734618
Cer	Cer 34:1;3	[M+Na]	light	6	253.387	0.738182
Cer	Cer 34:2;2	[M+Na]	light	6	247.71	0.792283
Cer	Cer 34:2;2	[M+Na]	heavy	6	248.258	0.784929
Cer	Cer 34:2;3	[M+Na]	light	6	249.93	0.765188
Cer	Cer 34:2;3	[M+Na]	heavy	6	250.829	0.756313
Cer	Cer 36:0;2	[M+Na]	light	6	257.643	0.732783
Cer	Cer 36:0;2	[M+Na]	heavy	6	257.731	0.733004
Cer	Cer 36:0;3	[M+Na]	light	6	260.573	0.747305
Cer	Cer 36:0;3	[M+Na]	heavy	6	261.092	0.751376
Cer	Cer 36:1;2	[M+Na]	light	6	255.872	0.731192
Cer	Cer 36:1;2	[M+Na]	heavy	6	256.367	0.731084
Cer	Cer 36:1;3	[M+Na]	light	6	259.63	0.741043
Cer	Cer 36:1;3	[M+Na]	heavy	6	260.254	0.745025
Cer	Cer 36:2;2	[M+Na]	light	6	253.786	0.736343
Cer	Cer 36:2;2	[M+Na]	heavy	6	254.48	0.733791
Cer	Cer 36:2;3	[M+Na]	light	6	256.039	0.731108
Cer	Cer 36:2;3	[M+Na]	heavy	6	257.052	0.731643
Cer	Cer 44:0;4	[M+Na]	light	6	290.614	1.43077
Cer	Cer 44:0;4	[M+Na]	heavy	6	291.361	1.45379
Cer	Cer 34:0;2	[M+HCOO]	light	3	255.793	1.02509
Cer	Cer 34:0;2	[M+HCOO]	heavy	3	256.144	0.998998
Cer	Cer 34:1;3	[M+HCOO]	light	3	256.715	0.958836
Cer	Cer 34:1;3	[M+HCOO]	heavy	3	256.856	0.949402
Cer	Cer 34:2;2	[M+HCOO]	heavy	3	253.337	1.23202
Cer	Cer 34:2;2	[M+HCOO]	light	3	252.398	1.31954
Cer	Cer 34:2;3	[M+HCOO]	heavy	3	255.885	1.01813
Cer	Cer 34:2;3	[M+HCOO]	light	3	255.657	1.03553
Cer	Cer 36:0;2	[M+HCOO]	light	3	262.146	0.793639
Cer	Cer 36:0;2	[M+HCOO]	heavy	3	262.777	0.806227
Cer	Cer 36:0;3	[M+HCOO]	light	3	264.697	0.883336
Cer	Cer 36:0;3	[M+HCOO]	heavy	3	264.577	0.876968
Cer	Cer 36:1;2	[M+HCOO]	light	3	259.579	0.814426
Cer	Cer 36:1;2	[M+HCOO]	heavy	3	260.051	0.802016
Cer	Cer 36:1;3	[M+HCOO]	heavy	3	263.112	0.815651
Cer	Cer 36:1;3	[M+HCOO]	light	3	262.756	0.805718
Cer	Cer 36:2;2	[M+HCOO]	heavy	3	259.726	0.810183
Cer	Cer 36:2;2	[M+HCOO]	light	3	258.854	0.840403
Cer	Cer 36:2;3	[M+HCOO]	heavy	3	261.647	0.788577
Cer	Cer 36:2;3	[M+HCOO]	light	3	261.792	0.789595
Cer	Cer 44:0;4	[M+HCOO]	light	3	289.446	3.42639
Cer	Cer 44:0;4	[M+HCOO]	heavy	3	289.954	3.4851
Cer	Cer 34:0;2	[M+HCOO]	light	4	255.599	0.851279
Cer	Cer 34:0;2	[M+HCOO]	heavy	4	255.961	0.840592
Cer	Cer 34:1;3	[M+HCOO]	light	4	256.551	0.82565
Cer	Cer 34:1;3	[M+HCOO]	heavy	4	256.697	0.822448
Cer	Cer 34:2;2	[M+HCOO]	heavy	4	253.062	0.954527
Cer	Cer 34:2;2	[M+HCOO]	light	4	252.093	1.00498
Cer	Cer 34:2;3	[M+HCOO]	heavy	4	255.694	0.84836
Cer	Cer 34:2;3	[M+HCOO]	light	4	255.458	0.855743
Cer	Cer 36:0;2	[M+HCOO]	light	4	262.16	0.852795
Cer	Cer 36:0;2	[M+HCOO]	heavy	4	262.812	0.875018
Cer	Cer 36:0;3	[M+HCOO]	light	4	264.796	0.961819
Cer	Cer 36:0;3	[M+HCOO]	heavy	4	264.671	0.955631
Cer	Cer 36:1;2	[M+HCOO]	light	4	259.509	0.801273
Cer	Cer 36:1;2	[M+HCOO]	heavy	4	259.997	0.805697
Cer	Cer 36:1;3	[M+HCOO]	heavy	4	263.158	0.888207
Cer	Cer 36:1;3	[M+HCOO]	light	4	262.791	0.874252
Cer	Cer 36:2;2	[M+HCOO]	heavy	4	259.661	0.80239
Cer	Cer 36:2;2	[M+HCOO]	light	4	258.761	0.799149
Cer	Cer 36:2;3	[M+HCOO]	heavy	4	261.645	0.837718
Cer	Cer 36:2;3	[M+HCOO]	light	4	261.795	0.841864
Cer	Cer 44:0;4	[M+HCOO]	light	4	290.356	2.94897
Cer	Cer 44:0;4	[M+HCOO]	heavy	4	290.881	2.99455
Cer	Cer 34:0;2	[M+HCOO]	light	5	255.484	0.843673
Cer	Cer 34:0;2	[M+HCOO]	heavy	5	255.844	0.835078
Cer	Cer 34:1;3	[M+HCOO]	light	5	256.431	0.822202
Cer	Cer 34:1;3	[M+HCOO]	heavy	5	256.576	0.819245
Cer	Cer 34:2;2	[M+HCOO]	heavy	5	252.958	0.917255
Cer	Cer 34:2;2	[M+HCOO]	light	5	251.993	0.950801
Cer	Cer 34:2;3	[M+HCOO]	heavy	5	255.579	0.841364
Cer	Cer 34:2;3	[M+HCOO]	light	5	255.344	0.847161
Cer	Cer 36:0;2	[M+HCOO]	light	5	262.016	0.779412
Cer	Cer 36:0;2	[M+HCOO]	heavy	5	262.665	0.784404
Cer	Cer 36:0;3	[M+HCOO]	light	5	264.64	0.811964
Cer	Cer 36:0;3	[M+HCOO]	heavy	5	264.516	0.809714
Cer	Cer 36:1;2	[M+HCOO]	light	5	259.377	0.780737
Cer	Cer 36:1;2	[M+HCOO]	heavy	5	259.862	0.777876
Cer	Cer 36:1;3	[M+HCOO]	heavy	5	263.01	0.787899
Cer	Cer 36:1;3	[M+HCOO]	light	5	262.644	0.784212
Cer	Cer 36:2;2	[M+HCOO]	heavy	5	259.527	0.779725
Cer	Cer 36:2;2	[M+HCOO]	light	5	258.632	0.787384
Cer	Cer 36:2;3	[M+HCOO]	heavy	5	261.503	0.776938
Cer	Cer 36:2;3	[M+HCOO]	light	5	261.652	0.777522
Cer	Cer 44:0;4	[M+HCOO]	light	5	290.087	1.98696
Cer	Cer 44:0;4	[M+HCOO]	heavy	5	290.61	2.01707
Cer	Cer 34:0;2	[M+HCOO]	light	6	255.628	0.767108
Cer	Cer 34:0;2	[M+HCOO]	heavy	6	255.991	0.761728
Cer	Cer 34:1;3	[M+HCOO]	light	6	256.583	0.753803
Cer	Cer 34:1;3	[M+HCOO]	heavy	6	256.729	0.752009
Cer	Cer 34:2;2	[M+HCOO]	heavy	6	253.083	0.815036
Cer	Cer 34:2;2	[M+HCOO]	light	6	252.111	0.837658
Cer	Cer 34:2;3	[M+HCOO]	heavy	6	255.724	0.765656
Cer	Cer 34:2;3	[M+HCOO]	light	6	255.487	0.769308
Cer	Cer 36:0;2	[M+HCOO]	light	6	262.209	0.73481
Cer	Cer 36:0;2	[M+HCOO]	heavy	6	262.863	0.739421
Cer	Cer 36:0;3	[M+HCOO]	light	6	264.853	0.761828
Cer	Cer 36:0;3	[M+HCOO]	heavy	6	264.728	0.760068
Cer	Cer 36:1;2	[M+HCOO]	light	6	259.55	0.730696
Cer	Cer 36:1;2	[M+HCOO]	heavy	6	260.039	0.729669
Cer	Cer 36:1;3	[M+HCOO]	heavy	6	263.21	0.742441
Cer	Cer 36:1;3	[M+HCOO]	light	6	262.842	0.739252
Cer	Cer 36:2;2	[M+HCOO]	heavy	6	259.702	0.730291
Cer	Cer 36:2;2	[M+HCOO]	light	6	258.799	0.733829
Cer	Cer 36:2;3	[M+HCOO]	heavy	6	261.693	0.732157
Cer	Cer 36:2;3	[M+HCOO]	light	6	261.843	0.732837
Cer	Cer 44:0;4	[M+HCOO]	light	6	290.491	1.65967
Cer	Cer 44:0;4	[M+HCOO]	heavy	6	291.018	1.68316
DG	DG 32:1	[M+NH4]	heavy	3	255.988	0.927172
DG	DG 32:1	[M+NH4]	light	3	255.184	0.960462
DG	DG 32:2	[M+NH4]	heavy	3	253.03	1.0899
DG	DG 32:2	[M+NH4]	light	3	252.035	1.16542
DG	DG 33:2	[M+NH4]	heavy	3	255.415	0.949984
DG	DG 33:2	[M+NH4]	light	3	255.565	0.943559
DG	DG 34:1	[M+NH4]	light	3	261.698	0.989994
DG	DG 34:1	[M+NH4]	heavy	3	262.196	1.01872
DG	DG 34:2	[M+NH4]	light	3	258.328	0.888198
DG	DG 34:2	[M+NH4]	heavy	3	259.387	0.900958
DG	DG 34:3 - 1	[M+NH4]	light	3	252.836	1.10398
DG	DG 34:3 - 1	[M+NH4]	heavy	3	253.652	1.04724
DG	DG 34:3 - 2	[M+NH4]	light	3	256.063	0.924546
DG	DG 34:3 - 2	[M+NH4]	heavy	3	256.765	0.904257
DG	DG 34:4	[M+NH4]	light	3	250.764	1.27266
DG	DG 34:4	[M+NH4]	heavy	3	250.719	1.27666
DG	DG 35:1	[M+NH4]	heavy	3	265.124	1.23661
DG	DG 35:1	[M+NH4]	light	3	264.51	1.18512
DG	DG 35:2	[M+NH4]	light	3	260.309	0.927038
DG	DG 35:2	[M+NH4]	heavy	3	261.232	0.965945
DG	DG 35:3	[M+NH4]	light	3	256.407	0.913636
DG	DG 35:3	[M+NH4]	heavy	3	257.004	0.899135
DG	DG 35:4	[M+NH4]	light	3	254.34	1.00479
DG	DG 35:4	[M+NH4]	heavy	3	254.716	0.983937
DG	DG 36:1	[M+NH4]	light	3	267.878	1.49328
DG	DG 36:1	[M+NH4]	heavy	3	268.959	1.60251
DG	DG 36:2	[M+NH4]	light	3	264.707	1.20138
DG	DG 36:2	[M+NH4]	heavy	3	265.407	1.26122
DG	DG 36:3	[M+NH4]	light	3	260.339	0.928111
DG	DG 36:3	[M+NH4]	heavy	3	261.129	0.961002
DG	DG 36:4	[M+NH4]	light	3	256.969	0.899826
DG	DG 36:4	[M+NH4]	heavy	3	258.511	0.889043
DG	DG 36:5	[M+NH4]	light	3	252.9	1.0993
DG	DG 36:5	[M+NH4]	heavy	3	254.53	0.994063
DG	DG 36:6	[M+NH4]	light	3	250.775	1.27169
DG	DG 36:6	[M+NH4]	heavy	3	251.458	1.21275
DG	DG 32:1	[M+NH4]	heavy	4	256.139	0.869573
DG	DG 32:1	[M+NH4]	light	4	255.332	0.869089
DG	DG 32:2	[M+NH4]	heavy	4	253.168	0.886385
DG	DG 32:2	[M+NH4]	light	4	252.169	0.903185
DG	DG 33:2	[M+NH4]	heavy	4	255.563	0.868838
DG	DG 33:2	[M+NH4]	light	4	255.714	0.868843
DG	DG 34:1	[M+NH4]	light	4	261.873	0.975955
DG	DG 34:1	[M+NH4]	heavy	4	262.374	0.992723
DG	DG 34:2	[M+NH4]	light	4	258.489	0.892326
DG	DG 34:2	[M+NH4]	heavy	4	259.553	0.912607
DG	DG 34:3 - 1	[M+NH4]	light	4	252.973	0.889243
DG	DG 34:3 - 1	[M+NH4]	heavy	4	253.793	0.878653
DG	DG 34:3 - 2	[M+NH4]	light	4	256.215	0.869813
DG	DG 34:3 - 2	[M+NH4]	heavy	4	256.919	0.873643
DG	DG 34:4	[M+NH4]	light	4	250.893	0.932143
DG	DG 34:4	[M+NH4]	heavy	4	250.847	0.933316
DG	DG 35:1	[M+NH4]	heavy	4	265.314	1.10929
DG	DG 35:1	[M+NH4]	light	4	264.698	1.08253
DG	DG 35:2	[M+NH4]	light	4	260.479	0.934897
DG	DG 35:2	[M+NH4]	heavy	4	261.405	0.961232
DG	DG 35:3	[M+NH4]	light	4	256.56	0.871331
DG	DG 35:3	[M+NH4]	heavy	4	257.16	0.875606
DG	DG 35:4	[M+NH4]	light	4	254.484	0.872668
DG	DG 35:4	[M+NH4]	heavy	4	254.862	0.870559
DG	DG 36:1	[M+NH4]	light	4	268.08	1.24142
DG	DG 36:1	[M+NH4]	heavy	4	269.165	1.29779
DG	DG 36:2	[M+NH4]	light	4	264.895	1.091
DG	DG 36:2	[M+NH4]	heavy	4	265.599	1.12201
DG	DG 36:3	[M+NH4]	light	4	260.509	0.935693
DG	DG 36:3	[M+NH4]	heavy	4	261.302	0.958097
DG	DG 36:4	[M+NH4]	light	4	257.124	0.875298
DG	DG 36:4	[M+NH4]	heavy	4	258.673	0.895408
DG	DG 36:5	[M+NH4]	light	4	253.038	0.888277
DG	DG 36:5	[M+NH4]	heavy	4	254.675	0.871502
DG	DG 36:6	[M+NH4]	light	4	250.904	0.931858
DG	DG 36:6	[M+NH4]	heavy	4	251.59	0.91532
DG	DG 32:1	[M+NH4]	heavy	5	255.917	0.808319
DG	DG 32:1	[M+NH4]	light	5	255.114	0.814915
DG	DG 32:2	[M+NH4]	heavy	5	252.964	0.845075
DG	DG 32:2	[M+NH4]	light	5	251.971	0.864752
DG	DG 33:2	[M+NH4]	heavy	5	255.344	0.812758
DG	DG 33:2	[M+NH4]	light	5	255.494	0.811468
DG	DG 34:1	[M+NH4]	light	5	261.615	0.837973
DG	DG 34:1	[M+NH4]	heavy	5	262.113	0.846676
DG	DG 34:2	[M+NH4]	light	5	258.252	0.804314
DG	DG 34:2	[M+NH4]	heavy	5	259.31	0.809992
DG	DG 34:3 - 1	[M+NH4]	light	5	252.77	0.848647
DG	DG 34:3 - 1	[M+NH4]	heavy	5	253.585	0.834562
DG	DG 34:3 - 2	[M+NH4]	light	5	255.992	0.807838
DG	DG 34:3 - 2	[M+NH4]	heavy	5	256.692	0.804465
DG	DG 34:4	[M+NH4]	light	5	250.702	0.894674
DG	DG 34:4	[M+NH4]	heavy	5	250.657	0.895828
DG	DG 35:1	[M+NH4]	heavy	5	265.035	0.914633
DG	DG 35:1	[M+NH4]	light	5	264.422	0.898157
DG	DG 35:2	[M+NH4]	light	5	260.229	0.81865
DG	DG 35:2	[M+NH4]	heavy	5	261.15	0.830672
DG	DG 35:3	[M+NH4]	light	5	256.335	0.805931
DG	DG 35:3	[M+NH4]	heavy	5	256.931	0.80378
DG	DG 35:4	[M+NH4]	light	5	254.272	0.824612
DG	DG 35:4	[M+NH4]	heavy	5	254.647	0.819949
DG	DG 36:1	[M+NH4]	light	5	267.784	1.00084
DG	DG 36:1	[M+NH4]	heavy	5	268.863	1.03942
DG	DG 36:2	[M+NH4]	light	5	264.619	0.903328
DG	DG 36:2	[M+NH4]	heavy	5	265.318	0.922606
DG	DG 36:3	[M+NH4]	light	5	260.259	0.81899
DG	DG 36:3	[M+NH4]	heavy	5	261.047	0.829165
DG	DG 36:4	[M+NH4]	light	5	256.896	0.803866
DG	DG 36:4	[M+NH4]	heavy	5	258.435	0.804964
DG	DG 36:5	[M+NH4]	light	5	252.834	0.847453
DG	DG 36:5	[M+NH4]	heavy	5	254.461	0.822193
DG	DG 36:6	[M+NH4]	light	5	250.713	0.894393
DG	DG 36:6	[M+NH4]	heavy	5	251.395	0.877691
DG	DG 32:1	[M+NH4]	heavy	6	256.068	0.769278
DG	DG 32:1	[M+NH4]	light	6	255.273	0.771458
DG	DG 32:2	[M+NH4]	heavy	6	253.143	0.788943
DG	DG 32:2	[M+NH4]	light	6	252.159	0.802512
DG	DG 33:2	[M+NH4]	heavy	6	255.501	0.770588
DG	DG 33:2	[M+NH4]	light	6	255.649	0.770127
DG	DG 34:1	[M+NH4]	light	6	261.715	0.821382
DG	DG 34:1	[M+NH4]	heavy	6	262.208	0.831144
DG	DG 34:2	[M+NH4]	light	6	258.382	0.77661
DG	DG 34:2	[M+NH4]	heavy	6	259.43	0.78651
DG	DG 34:3 - 1	[M+NH4]	light	6	252.95	0.791329
DG	DG 34:3 - 1	[M+NH4]	heavy	6	253.758	0.782186
DG	DG 34:3 - 2	[M+NH4]	light	6	256.143	0.769198
DG	DG 34:3 - 2	[M+NH4]	heavy	6	256.836	0.76946
DG	DG 34:4	[M+NH4]	light	6	250.901	0.824547
DG	DG 34:4	[M+NH4]	heavy	6	250.857	0.82542
DG	DG 35:1	[M+NH4]	heavy	6	265.104	0.902346
DG	DG 35:1	[M+NH4]	light	6	264.496	0.88559
DG	DG 35:2	[M+NH4]	light	6	260.342	0.798308
DG	DG 35:2	[M+NH4]	heavy	6	261.254	0.812955
DG	DG 35:3	[M+NH4]	light	6	256.483	0.769097
DG	DG 35:3	[M+NH4]	heavy	6	257.073	0.76997
DG	DG 35:4	[M+NH4]	light	6	254.439	0.776312
DG	DG 35:4	[M+NH4]	heavy	6	254.81	0.773829
DG	DG 36:1	[M+NH4]	light	6	267.827	0.987548
DG	DG 36:1	[M+NH4]	heavy	6	268.896	1.02487
DG	DG 36:2	[M+NH4]	light	6	264.691	0.890873
DG	DG 36:2	[M+NH4]	heavy	6	265.384	0.910382
DG	DG 36:3	[M+NH4]	light	6	260.372	0.798741
DG	DG 36:3	[M+NH4]	heavy	6	261.152	0.811181
DG	DG 36:4	[M+NH4]	light	6	257.038	0.769882
DG	DG 36:4	[M+NH4]	heavy	6	258.563	0.778035
DG	DG 36:5	[M+NH4]	light	6	253.014	0.790527
DG	DG 36:5	[M+NH4]	heavy	6	254.626	0.774996
DG	DG 36:6	[M+NH4]	light	6	250.912	0.824334
DG	DG 36:6	[M+NH4]	heavy	6	251.588	0.811878
DG	DG 32:1	[M+Na]	light	3	252.613	0.922039
DG	DG 32:1	[M+Na]	heavy	3	253.44	0.883221
DG	DG 32:2	[M+Na]	light	3	250.515	1.04492
DG	DG 32:2	[M+Na]	heavy	3	251.285	0.996245
DG	DG 33:2	[M+Na]	heavy	3	254.536	0.842077
DG	DG 33:2	[M+Na]	light	3	253.894	0.864646
DG	DG 34:1	[M+Na]	light	3	259.699	0.843406
DG	DG 34:1	[M+Na]	heavy	3	260.44	0.870195
DG	DG 34:2	[M+Na]	light	3	257.544	0.801833
DG	DG 34:2	[M+Na]	heavy	3	257.812	0.80385
DG	DG 34:3 - 1	[M+Na]	light	3	253.03	0.901686
DG	DG 34:3 - 1	[M+Na]	heavy	3	254.258	0.851303
DG	DG 34:3 - 2	[M+Na]	light	3	255.511	0.816711
DG	DG 34:3 - 2	[M+Na]	heavy	3	256.027	0.807942
DG	DG 34:4	[M+Na]	light	3	250.566	1.04154
DG	DG 34:4	[M+Na]	heavy	3	251.316	0.994338
DG	DG 35:1	[M+Na]	light	3	262.946	0.998494
DG	DG 35:1	[M+Na]	heavy	3	263.397	1.02669
DG	DG 35:2	[M+Na]	heavy	3	259.884	0.84956
DG	DG 35:2	[M+Na]	light	3	258.933	0.822167
DG	DG 35:3	[M+Na]	light	3	256.285	0.804812
DG	DG 35:3	[M+Na]	heavy	3	257.428	0.801248
DG	DG 35:4	[M+Na]	light	3	254.896	0.831439
DG	DG 35:4	[M+Na]	heavy	3	255.138	0.825101
DG	DG 36:1	[M+Na]	light	3	266.639	1.26041
DG	DG 36:1	[M+Na]	heavy	3	267.662	1.34273
DG	DG 36:2	[M+Na]	light	3	262.417	0.967208
DG	DG 36:2	[M+Na]	heavy	3	263.724	1.04786
DG	DG 36:3	[M+Na]	light	3	260.665	0.879415
DG	DG 36:3	[M+Na]	heavy	3	262.283	0.959606
DG	DG 36:4	[M+Na]	light	3	257.869	0.804407
DG	DG 36:4	[M+Na]	heavy	3	259.123	0.82681
DG	DG 36:5	[M+Na]	light	3	254.537	0.842045
DG	DG 36:5	[M+Na]	heavy	3	255.571	0.815523
DG	DG 36:6	[M+Na]	light	3	251.426	0.987747
DG	DG 36:6	[M+Na]	heavy	3	252.716	0.916846
DG	DG 32:1	[M+Na]	light	4	252.643	0.788682
DG	DG 32:1	[M+Na]	heavy	4	253.449	0.783776
DG	DG 32:2	[M+Na]	light	4	250.599	0.824969
DG	DG 32:2	[M+Na]	heavy	4	251.35	0.807829
DG	DG 33:2	[M+Na]	heavy	4	254.518	0.785794
DG	DG 33:2	[M+Na]	light	4	253.892	0.783431
DG	DG 34:1	[M+Na]	light	4	259.547	0.915207
DG	DG 34:1	[M+Na]	heavy	4	260.27	0.947122
DG	DG 34:2	[M+Na]	light	4	257.448	0.839374
DG	DG 34:2	[M+Na]	heavy	4	257.709	0.847275
DG	DG 34:3 - 1	[M+Na]	light	4	253.05	0.785521
DG	DG 34:3 - 1	[M+Na]	heavy	4	254.247	0.784362
DG	DG 34:3 - 2	[M+Na]	light	4	255.468	0.795688
DG	DG 34:3 - 2	[M+Na]	heavy	4	255.97	0.803909
DG	DG 34:4	[M+Na]	light	4	250.65	0.823685
DG	DG 34:4	[M+Na]	heavy	4	251.38	0.80722
DG	DG 35:1	[M+Na]	light	4	262.711	1.07214
DG	DG 35:1	[M+Na]	heavy	4	263.151	1.09703
DG	DG 35:2	[M+Na]	heavy	4	259.728	0.922945
DG	DG 35:2	[M+Na]	light	4	258.801	0.885196
DG	DG 35:3	[M+Na]	light	4	256.221	0.808771
DG	DG 35:3	[M+Na]	heavy	4	257.335	0.836107
DG	DG 35:4	[M+Na]	light	4	254.868	0.788563
DG	DG 35:4	[M+Na]	heavy	4	255.104	0.791013
DG	DG 36:1	[M+Na]	light	4	266.308	1.29111
DG	DG 36:1	[M+Na]	heavy	4	267.306	1.35687
DG	DG 36:2	[M+Na]	light	4	262.195	1.04382
DG	DG 36:2	[M+Na]	heavy	4	263.469	1.11539
DG	DG 36:3	[M+Na]	light	4	260.488	0.95728
DG	DG 36:3	[M+Na]	heavy	4	262.065	1.03679
DG	DG 36:4	[M+Na]	light	4	257.765	0.849042
DG	DG 36:4	[M+Na]	heavy	4	258.987	0.892363
DG	DG 36:5	[M+Na]	light	4	254.519	0.785801
DG	DG 36:5	[M+Na]	heavy	4	255.526	0.796538
DG	DG 36:6	[M+Na]	light	4	251.487	0.805157
DG	DG 36:6	[M+Na]	heavy	4	252.744	0.787768
DG	DG 32:1	[M+Na]	light	5	252.659	0.836614
DG	DG 32:1	[M+Na]	heavy	5	253.479	0.831144
DG	DG 32:2	[M+Na]	light	5	250.58	0.860896
DG	DG 32:2	[M+Na]	heavy	5	251.344	0.850295
DG	DG 33:2	[M+Na]	heavy	5	254.566	0.827595
DG	DG 33:2	[M+Na]	light	5	253.929	0.829156
DG	DG 34:1	[M+Na]	light	5	259.68	0.867381
DG	DG 34:1	[M+Na]	heavy	5	260.415	0.880303
DG	DG 34:2	[M+Na]	light	5	257.545	0.839712
DG	DG 34:2	[M+Na]	heavy	5	257.811	0.842317
DG	DG 34:3 - 1	[M+Na]	light	5	253.073	0.833558
DG	DG 34:3 - 1	[M+Na]	heavy	5	254.29	0.828092
DG	DG 34:3 - 2	[M+Na]	light	5	255.532	0.828027
DG	DG 34:3 - 2	[M+Na]	heavy	5	256.042	0.82962
DG	DG 34:4	[M+Na]	light	5	250.632	0.860124
DG	DG 34:4	[M+Na]	heavy	5	251.375	0.849903
DG	DG 35:1	[M+Na]	light	5	262.898	0.935506
DG	DG 35:1	[M+Na]	heavy	5	263.345	0.947189
DG	DG 35:2	[M+Na]	heavy	5	259.864	0.870459
DG	DG 35:2	[M+Na]	light	5	258.922	0.855824
DG	DG 35:3	[M+Na]	light	5	256.298	0.830768
DG	DG 35:3	[M+Na]	heavy	5	257.431	0.838662
DG	DG 35:4	[M+Na]	light	5	254.921	0.827361
DG	DG 35:4	[M+Na]	heavy	5	255.162	0.827462
DG	DG 36:1	[M+Na]	light	5	266.557	1.04418
DG	DG 36:1	[M+Na]	heavy	5	267.571	1.07897
DG	DG 36:2	[M+Na]	light	5	262.374	0.922459
DG	DG 36:2	[M+Na]	heavy	5	263.668	0.955936
DG	DG 36:3	[M+Na]	light	5	260.638	0.884532
DG	DG 36:3	[M+Na]	heavy	5	262.241	0.919268
DG	DG 36:4	[M+Na]	light	5	257.868	0.842911
DG	DG 36:4	[M+Na]	heavy	5	259.11	0.858525
DG	DG 36:5	[M+Na]	light	5	254.567	0.827594
DG	DG 36:5	[M+Na]	heavy	5	255.591	0.828164
DG	DG 36:6	[M+Na]	light	5	251.483	0.848562
DG	DG 36:6	[M+Na]	heavy	5	252.762	0.835799
DG	DG 32:1	[M+Na]	light	6	252.796	0.748195
DG	DG 32:1	[M+Na]	heavy	6	253.605	0.745062
DG	DG 32:2	[M+Na]	light	6	250.742	0.764954
DG	DG 32:2	[M+Na]	heavy	6	251.496	0.757364
DG	DG 33:2	[M+Na]	heavy	6	254.679	0.744007
DG	DG 33:2	[M+Na]	light	6	254.05	0.744194
DG	DG 34:1	[M+Na]	light	6	259.732	0.785594
DG	DG 34:1	[M+Na]	heavy	6	260.458	0.797445
DG	DG 34:2	[M+Na]	light	6	257.622	0.759185
DG	DG 34:2	[M+Na]	heavy	6	257.884	0.761789
DG	DG 34:3 - 1	[M+Na]	light	6	253.204	0.746365
DG	DG 34:3 - 1	[M+Na]	heavy	6	254.407	0.743939
DG	DG 34:3 - 2	[M+Na]	light	6	255.633	0.74605
DG	DG 34:3 - 2	[M+Na]	heavy	6	256.138	0.748256
DG	DG 34:4	[M+Na]	light	6	250.793	0.764393
DG	DG 34:4	[M+Na]	heavy	6	251.527	0.757089
DG	DG 35:1	[M+Na]	light	6	262.91	0.846858
DG	DG 35:1	[M+Na]	heavy	6	263.352	0.857172
DG	DG 35:2	[M+Na]	heavy	6	259.913	0.788433
DG	DG 35:2	[M+Na]	light	6	258.982	0.774806
DG	DG 35:3	[M+Na]	light	6	256.39	0.749649
DG	DG 35:3	[M+Na]	heavy	6	257.509	0.758123
DG	DG 35:4	[M+Na]	light	6	255.03	0.744434
DG	DG 35:4	[M+Na]	heavy	6	255.268	0.744937
DG	DG 36:1	[M+Na]	light	6	266.524	0.941925
DG	DG 36:1	[M+Na]	heavy	6	267.526	0.972099
DG	DG 36:2	[M+Na]	light	6	262.392	0.835295
DG	DG 36:2	[M+Na]	heavy	6	263.671	0.864874
DG	DG 36:3	[M+Na]	light	6	260.677	0.80129
DG	DG 36:3	[M+Na]	heavy	6	262.261	0.832459
DG	DG 36:4	[M+Na]	light	6	257.941	0.762377
DG	DG 36:4	[M+Na]	heavy	6	259.168	0.777348
DG	DG 36:5	[M+Na]	light	6	254.68	0.744008
DG	DG 36:5	[M+Na]	heavy	6	255.692	0.746266
DG	DG 36:6	[M+Na]	light	6	251.634	0.756152
DG	DG 36:6	[M+Na]	heavy	6	252.897	0.747694
HexCer	HexCer 34:2;3	[M+H]	light	3	280.279
HexCer	HexCer 34:2;3	[M+H]	heavy	3	281.273
HexCer	HexCer 36:2;3 - 1	[M+H]	light	3	285.565
HexCer	HexCer 36:2;3 - 1	[M+H]	heavy	3	287.604
HexCer	HexCer 37:2;3	[M+H]	light	3	288.968
HexCer	HexCer 37:2;3	[M+H]	heavy	3	289.458
HexCer	HexCer 34:2;3	[M+Na]	light	3	280.308
HexCer	HexCer 34:2;3	[M+Na]	heavy	3	281.873
HexCer	HexCer 36:1;3	[M+Na]	light	3	288.758
HexCer	HexCer 36:1;3	[M+Na]	heavy	3	289.511
HexCer	HexCer 37:2;3	[M+Na]	light	3	289.081
HexCer	HexCer 37:2;3	[M+Na]	heavy	3	289.704
HexCer	HexCer 36:1;3	[M+HCOO]	light	3	290.955	1.10633
HexCer	HexCer 36:1;3	[M+HCOO]	heavy	3	290.936	1.10772
HexCer	HexCer 36:2;3 - 1	[M+HCOO]	light	3	289.387	1.22939
HexCer	HexCer 36:2;3 - 1	[M+HCOO]	heavy	3	289.263	1.23945
HexCer	HexCer 36:2;3 - 2	[M+HCOO]	light	3	289.173	1.24677
HexCer	HexCer 36:2;3 - 2	[M+HCOO]	heavy	3	289.726	1.20219
HexCer	HexCer 37:2;3	[M+HCOO]	light	3	291.736	1.04814
HexCer	HexCer 37:2;3	[M+HCOO]	heavy	3	292.249	1.01126
HexCer	HexCer 36:1;3	[M+HCOO]	light	4	290.724
HexCer	HexCer 36:1;3	[M+HCOO]	heavy	4	290.705
HexCer	HexCer 36:2;3 - 1	[M+HCOO]	light	4	289.114
HexCer	HexCer 36:2;3 - 1	[M+HCOO]	heavy	4	288.986
HexCer	HexCer 36:2;3 - 2	[M+HCOO]	light	4	288.893
HexCer	HexCer 36:2;3 - 2	[M+HCOO]	heavy	4	289.462
HexCer	HexCer 37:2;3	[M+HCOO]	light	4	291.526
HexCer	HexCer 37:2;3	[M+HCOO]	heavy	4	292.054
LPC	LPC 16:0	[M+H]	light	3	228.826	0.78359
LPC	LPC 16:0	[M+H]	heavy	3	229.141	0.787339
LPC	LPC 16:1	[M+H]	light	3	225.29	0.76336
LPC	LPC 16:1	[M+H]	heavy	3	225.121	0.763433
LPC	LPC 18:0	[M+H]	light	3	235.827	0.93016
LPC	LPC 18:0	[M+H]	heavy	3	236.775	0.95842
LPC	LPC 18:1	[M+H]	light	3	231.52	0.825176
LPC	LPC 18:1	[M+H]	heavy	3	232.518	0.845652
LPC	LPC 18:2	[M+H]	light	3	227.404	0.770528
LPC	LPC 18:2	[M+H]	heavy	3	227.868	0.774079
LPC	LPC 18:3	[M+H]	light	3	223.525	0.768836
LPC	LPC 18:3	[M+H]	heavy	3	223.823	0.76718
LPC	LPC 16:0	[M+H]	light	4	228.476	0.521744
LPC	LPC 16:0	[M+H]	heavy	4	228.789	0.520635
LPC	LPC 16:1	[M+H]	light	4	224.951	0.542208
LPC	LPC 16:1	[M+H]	heavy	4	224.783	0.543537
LPC	LPC 18:0	[M+H]	light	4	235.452	0.525945
LPC	LPC 18:0	[M+H]	heavy	4	236.397	0.531102
LPC	LPC 18:1	[M+H]	light	4	231.16	0.516177
LPC	LPC 18:1	[M+H]	heavy	4	232.154	0.516402
LPC	LPC 18:2	[M+H]	light	4	227.058	0.52824
LPC	LPC 18:2	[M+H]	heavy	4	227.521	0.525856
LPC	LPC 18:3	[M+H]	light	4	223.192	0.557573
LPC	LPC 18:3	[M+H]	heavy	4	223.49	0.554749
LPC	LPC 16:0	[M+H]	light	5	228.556	0.494394
LPC	LPC 16:0	[M+H]	heavy	5	228.869	0.494261
LPC	LPC 16:1	[M+H]	light	5	225.03	0.498353
LPC	LPC 16:1	[M+H]	heavy	5	224.862	0.498654
LPC	LPC 18:0	[M+H]	light	5	235.535	0.499933
LPC	LPC 18:0	[M+H]	heavy	5	236.48	0.502033
LPC	LPC 18:1	[M+H]	light	5	231.242	0.494424
LPC	LPC 18:1	[M+H]	heavy	5	232.236	0.495105
LPC	LPC 18:2	[M+H]	light	5	227.138	0.495444
LPC	LPC 18:2	[M+H]	heavy	5	227.601	0.49502
LPC	LPC 18:3	[M+H]	light	5	223.27	0.502
LPC	LPC 18:3	[M+H]	heavy	5	223.568	0.501306
LPC	LPC 16:0	[M+H]	light	6	228.524
LPC	LPC 16:0	[M+H]	heavy	6	228.838
LPC	LPC 16:1	[M+H]	light	6	224.992
LPC	LPC 16:1	[M+H]	heavy	6	224.823
LPC	LPC 18:0	[M+H]	light	6	235.517
LPC	LPC 18:0	[M+H]	heavy	6	236.464
LPC	LPC 18:1	[M+H]	light	6	231.215
LPC	LPC 18:1	[M+H]	heavy	6	232.211
LPC	LPC 18:2	[M+H]	light	6	227.104
LPC	LPC 18:2	[M+H]	heavy	6	227.567
LPC	LPC 18:3	[M+H]	light	6	223.229
LPC	LPC 18:3	[M+H]	heavy	6	223.527
LPC	LPC 18:1	[M+HCOO]	light	3	240.924
LPC	LPC 18:1	[M+HCOO]	heavy	3	242.455
LPC	LPC 18:2	[M+HCOO]	light	3	238.702
LPC	LPC 18:2	[M+HCOO]	heavy	3	238.867
LPC	LPC 18:3	[M+HCOO]	light	3	237.228
LPC	LPC 18:3	[M+HCOO]	heavy	3	237.529
PA	PA 34:1	[M+NH4]	light	3	272.139	0.88778
PA	PA 34:1	[M+NH4]	heavy	3	272.459	0.899138
PA	PA 34:2	[M+NH4]	light	3	268.789	0.928153
PA	PA 34:2	[M+NH4]	heavy	3	269.359	0.901178
PA	PA 34:3	[M+NH4]	heavy	3	266.66	1.08613
PA	PA 34:3	[M+NH4]	light	3	266.367	1.11348
PA	PA 35:2	[M+NH4]	heavy	3	272.333	0.894384
PA	PA 35:2	[M+NH4]	light	3	271.29	0.870234
PA	PA 36:1	[M+NH4]	light	3	278.55	1.45066
PA	PA 36:1	[M+NH4]	heavy	3	279.756	1.60183
PA	PA 36:2	[M+NH4]	heavy	3	275.195	1.08482
PA	PA 36:2	[M+NH4]	light	3	274.495	1.02445
PA	PA 36:3	[M+NH4]	heavy	3	271.341	0.87076
PA	PA 36:3	[M+NH4]	light	3	270.5	0.871063
PA	PA 36:4	[M+NH4]	light	3	268.552	0.941547
PA	PA 36:4	[M+NH4]	heavy	3	268.481	0.945781
PA	PA 36:5	[M+NH4]	heavy	3	265.856	1.16389
PA	PA 36:5	[M+NH4]	light	3	265.066	1.24742
PA	PA 34:1	[M+NH4]	light	4	272.272	0.883606
PA	PA 34:1	[M+NH4]	heavy	4	272.588	0.892537
PA	PA 34:2	[M+NH4]	light	4	268.956	0.870651
PA	PA 34:2	[M+NH4]	heavy	4	269.52	0.862203
PA	PA 34:3	[M+NH4]	heavy	4	266.848	0.93802
PA	PA 34:3	[M+NH4]	light	4	266.559	0.951246
PA	PA 35:2	[M+NH4]	heavy	4	272.464	0.888885
PA	PA 35:2	[M+NH4]	light	4	271.431	0.866136
PA	PA 36:1	[M+NH4]	light	4	278.618	1.24706
PA	PA 36:1	[M+NH4]	heavy	4	279.811	1.34468
PA	PA 36:2	[M+NH4]	heavy	4	275.296	1.01493
PA	PA 36:2	[M+NH4]	light	4	274.604	0.976606
PA	PA 36:3	[M+NH4]	heavy	4	271.482	0.86693
PA	PA 36:3	[M+NH4]	light	4	270.649	0.858421
PA	PA 36:4	[M+NH4]	light	4	268.721	0.87543
PA	PA 36:4	[M+NH4]	heavy	4	268.65	0.876999
PA	PA 36:5	[M+NH4]	heavy	4	266.052	0.976422
PA	PA 36:5	[M+NH4]	light	4	265.27	1.02001
PA	PA 34:1	[M+NH4]	light	5	272.23	0.864055
PA	PA 34:1	[M+NH4]	heavy	5	272.547	0.87645
PA	PA 34:2	[M+NH4]	light	5	268.912	0.786455
PA	PA 34:2	[M+NH4]	heavy	5	269.476	0.792246
PA	PA 34:3	[M+NH4]	heavy	5	266.803	0.793875
PA	PA 34:3	[M+NH4]	light	5	266.513	0.798433
PA	PA 35:2	[M+NH4]	heavy	5	272.423	0.871498
PA	PA 35:2	[M+NH4]	light	5	271.389	0.834965
PA	PA 36:1	[M+NH4]	light	5	278.58	1.22116
PA	PA 36:1	[M+NH4]	heavy	5	279.775	1.30562
PA	PA 36:2	[M+NH4]	heavy	5	275.257	1.00977
PA	PA 36:2	[M+NH4]	light	5	274.564	0.971583
PA	PA 36:3	[M+NH4]	heavy	5	271.44	0.836564
PA	PA 36:3	[M+NH4]	light	5	270.607	0.813354
PA	PA 36:4	[M+NH4]	light	5	268.677	0.785004
PA	PA 36:4	[M+NH4]	heavy	5	268.606	0.784682
PA	PA 36:5	[M+NH4]	heavy	5	266.007	0.808381
PA	PA 36:5	[M+NH4]	light	5	265.224	0.82849
PA	PA 34:1	[M+NH4]	light	6	272.262	0.784853
PA	PA 34:1	[M+NH4]	heavy	6	272.576	0.788736
PA	PA 34:2	[M+NH4]	light	6	268.971	0.789515
PA	PA 34:2	[M+NH4]	heavy	6	269.531	0.782868
PA	PA 34:3	[M+NH4]	heavy	6	266.879	0.834137
PA	PA 34:3	[M+NH4]	light	6	266.592	0.842519
PA	PA 35:2	[M+NH4]	heavy	6	272.453	0.787126
PA	PA 35:2	[M+NH4]	light	6	271.428	0.77815
PA	PA 36:1	[M+NH4]	light	6	278.56	0.982581
PA	PA 36:1	[M+NH4]	heavy	6	279.745	1.04143
PA	PA 36:2	[M+NH4]	heavy	6	275.264	0.85029
PA	PA 36:2	[M+NH4]	light	6	274.577	0.830014
PA	PA 36:3	[M+NH4]	heavy	6	271.478	0.778405
PA	PA 36:3	[M+NH4]	light	6	270.652	0.776721
PA	PA 36:4	[M+NH4]	light	6	268.738	0.792973
PA	PA 36:4	[M+NH4]	heavy	6	268.668	0.794083
PA	PA 36:5	[M+NH4]	heavy	6	266.09	0.858383
PA	PA 36:5	[M+NH4]	light	6	265.313	0.88572
PA	PA 34:1	[M+Na]	light	3	268.531	1.21429
PA	PA 34:1	[M+Na]	heavy	3	269.205	1.22569
PA	PA 34:2	[M+Na]	light	3	267.171	1.19913
PA	PA 34:2	[M+Na]	heavy	3	267.514	1.20195
PA	PA 36:1	[M+Na]	heavy	3	278.047	1.56856
PA	PA 36:2	[M+Na]	heavy	3	274.417	1.39057
PA	PA 36:2	[M+Na]	light	3	274.236	1.38284
PA	PA 34:1	[M+Na]	light	4	269.209
PA	PA 34:1	[M+Na]	heavy	4	269.873
PA	PA 34:2	[M+Na]	light	4	267.872
PA	PA 34:2	[M+Na]	heavy	4	268.209
PA	PA 36:1	[M+Na]	heavy	4	278.571
PA	PA 36:2	[M+Na]	heavy	4	275
PA	PA 36:2	[M+Na]	light	4	274.822
PA	PA 34:1	[M-H]	light	3	259.215	0.849858
PA	PA 34:1	[M-H]	heavy	3	259.35	0.846945
PA	PA 34:2	[M-H]	light	3	257.927	0.894522
PA	PA 34:2	[M-H]	heavy	3	257.934	0.89417
PA	PA 34:3	[M-H]	light	3	257.136	0.935719
PA	PA 34:3	[M-H]	heavy	3	256.607	0.96839
PA	PA 35:2	[M-H]	light	3	261.976	0.862028
PA	PA 35:2	[M-H]	heavy	3	261.893	0.859484
PA	PA 36:1	[M-H]	heavy	3	265.619	1.07821
PA	PA 36:2	[M-H]	heavy	3	264.271	0.977436
PA	PA 36:3	[M-H]	light	3	261.724	0.854729
PA	PA 36:3	[M-H]	heavy	3	261.957	0.86143
PA	PA 36:4	[M-H]	light	3	260.044	0.837612
PA	PA 36:4	[M-H]	heavy	3	261.411	0.847342
PA	PA 36:5	[M-H]	light	3	258.262	0.88007
PA	PA 36:5	[M-H]	heavy	3	258.9	0.857977
PA	PA 34:1	[M-H]	light	4	259.259	0.723073
PA	PA 34:1	[M-H]	heavy	4	259.394	0.722863
PA	PA 34:2	[M-H]	light	4	257.978	0.733179
PA	PA 34:2	[M-H]	heavy	4	257.985	0.733076
PA	PA 34:3	[M-H]	light	4	257.191	0.74644
PA	PA 34:3	[M-H]	heavy	4	256.665	0.758163
PA	PA 35:2	[M-H]	light	4	262.007	0.750593
PA	PA 35:2	[M-H]	heavy	4	261.924	0.748816
PA	PA 36:1	[M-H]	heavy	4	265.631	0.875973
PA	PA 36:2	[M-H]	heavy	4	264.29	0.819713
PA	PA 36:3	[M-H]	light	4	261.756	0.745391
PA	PA 36:3	[M-H]	heavy	4	261.988	0.750178
PA	PA 36:4	[M-H]	light	4	260.084	0.72435
PA	PA 36:4	[M-H]	heavy	4	261.445	0.739659
PA	PA 36:5	[M-H]	light	4	258.311	0.729151
PA	PA 36:5	[M-H]	heavy	4	258.947	0.72419
PA	PA 34:1	[M-H]	light	5	259.423	0.758239
PA	PA 34:1	[M-H]	heavy	5	259.559	0.757843
PA	PA 34:2	[M-H]	light	5	258.136	0.766895
PA	PA 34:2	[M-H]	heavy	5	258.144	0.766817
PA	PA 34:3	[M-H]	light	5	257.346	0.776492
PA	PA 34:3	[M-H]	heavy	5	256.817	0.784671
PA	PA 35:2	[M-H]	light	5	262.184	0.769622
PA	PA 35:2	[M-H]	heavy	5	262.101	0.768688
PA	PA 36:1	[M-H]	heavy	5	265.826	0.84297
PA	PA 36:2	[M-H]	heavy	5	264.478	0.808824
PA	PA 36:3	[M-H]	light	5	261.932	0.766906
PA	PA 36:3	[M-H]	heavy	5	262.165	0.769404
PA	PA 36:4	[M-H]	light	5	260.253	0.757365
PA	PA 36:4	[M-H]	heavy	5	261.619	0.763997
PA	PA 36:5	[M-H]	light	5	258.471	0.763797
PA	PA 36:5	[M-H]	heavy	5	259.109	0.759537
PA	PA 34:1	[M-H]	light	6	259.262	0.76001
PA	PA 34:1	[M-H]	heavy	6	259.398	0.760893
PA	PA 34:2	[M-H]	light	6	257.969	0.754692
PA	PA 34:2	[M-H]	heavy	6	257.977	0.754707
PA	PA 34:3	[M-H]	light	6	257.176	0.754238
PA	PA 34:3	[M-H]	heavy	6	256.644	0.755132
PA	PA 35:2	[M-H]	light	6	262.035	0.789848
PA	PA 35:2	[M-H]	heavy	6	261.951	0.788597
PA	PA 36:1	[M-H]	heavy	6	265.692	0.863317
PA	PA 36:2	[M-H]	heavy	6	264.339	0.832085
PA	PA 36:3	[M-H]	light	6	261.781	0.786129
PA	PA 36:3	[M-H]	heavy	6	262.015	0.789557
PA	PA 36:4	[M-H]	light	6	260.095	0.766389
PA	PA 36:4	[M-H]	heavy	6	261.468	0.781784
PA	PA 36:5	[M-H]	light	6	258.306	0.755533
PA	PA 36:5	[M-H]	heavy	6	258.947	0.758194
PC	PC 32:1	[M+H]	light	3	281.021	1.73408
PC	PC 32:1	[M+H]	heavy	3	281.626	1.63429
PC	PC 32:2	[M+H]	light	3	277.846	2.2981
PC	PC 32:2	[M+H]	heavy	3	278.736	2.13471
PC	PC 32:3	[M+H]	light	3	274.589	2.91686
PC	PC 32:3	[M+H]	heavy	3	275.196	2.79961
PC	PC 32:4	[M+H]	light	3	272.191	3.38548
PC	PC 32:4	[M+H]	heavy	3	272.436	3.33731
PC	PC 32:5	[M+H]	light	3	269.238	3.97147
PC	PC 32:5	[M+H]	heavy	3	270.1	3.7996
PC	PC 33:1	[M+H]	light	3	284.115	1.27181
PC	PC 33:1	[M+H]	heavy	3	284.951	1.17553
PC	PC 33:2	[M+H]	light	3	280.473	1.82714
PC	PC 33:2	[M+H]	heavy	3	281.365	1.67702
PC	PC 33:3	[M+H]	light	3	277.792	2.30816
PC	PC 33:3	[M+H]	heavy	3	278.661	2.14839
PC	PC 33:4	[M+H]	light	3	274.037	3.02401
PC	PC 33:4	[M+H]	heavy	3	275.616	2.719
PC	PC 33:5	[M+H]	light	3	272.005	3.42225
PC	PC 33:5	[M+H]	heavy	3	272.276	3.36885
PC	PC 34:1	[M+H]	light	3	287.125	1.02407
PC	PC 34:1	[M+H]	heavy	3	287.702	1.0139
PC	PC 34:2	[M+H]	light	3	283.907	1.29814
PC	PC 34:2	[M+H]	heavy	3	284.512	1.22393
PC	PC 34:3	[M+H]	light	3	280.838	1.76484
PC	PC 34:3	[M+H]	heavy	3	281.524	1.65099
PC	PC 34:4	[M+H]	light	3	278.423	2.19183
PC	PC 34:4	[M+H]	heavy	3	278.873	2.10984
PC	PC 34:5	[M+H]	light	3	275.166	2.80548
PC	PC 34:5	[M+H]	heavy	3	275.803	2.68329
PC	PC 34:6	[M+H]	light	3	272.506	3.32346
PC	PC 34:6	[M+H]	heavy	3	273.488	3.13109
PC	PC 35:1	[M+H]	light	3	289.98	1.10606
PC	PC 35:1	[M+H]	heavy	3	291.22	1.23111
PC	PC 35:2	[M+H]	light	3	287.859	1.01353
PC	PC 35:2	[M+H]	heavy	3	288.462	1.02174
PC	PC 35:3	[M+H]	light	3	284.456	1.23047
PC	PC 35:3	[M+H]	heavy	3	284.959	1.17474
PC	PC 35:4	[M+H]	light	3	281.364	1.67718
PC	PC 35:4	[M+H]	heavy	3	282.051	1.56646
PC	PC 35:5	[M+H]	light	3	278.556	2.16765
PC	PC 35:5	[M+H]	heavy	3	279.191	2.05251
PC	PC 35:6	[M+H]	light	3	275.587	2.72447
PC	PC 35:6	[M+H]	heavy	3	276.437	2.56256
PC	PC 36:1	[M+H]	light	3	291.933	1.32026
PC	PC 36:1	[M+H]	heavy	3	293.747	1.58649
PC	PC 36:2	[M+H]	light	3	289.986	1.10651
PC	PC 36:2	[M+H]	heavy	3	290.925	1.1976
PC	PC 36:3	[M+H]	light	3	287.733	1.01374
PC	PC 36:3	[M+H]	heavy	3	288.39	1.01996
PC	PC 36:4	[M+H]	light	3	284.853	1.18592
PC	PC 36:4	[M+H]	heavy	3	285.589	1.11462
PC	PC 36:5	[M+H]	light	3	281.449	1.66312
PC	PC 36:5	[M+H]	heavy	3	282.891	1.43853
PC	PC 36:6	[M+H]	light	3	278.692	2.14284
PC	PC 36:6	[M+H]	heavy	3	279.644	1.97187
PC	PC 37:2	[M+H]	light	3	291.85	1.30927
PC	PC 37:2	[M+H]	heavy	3	294.118	1.64611
PC	PC 37:3	[M+H]	light	3	291.006	1.20659
PC	PC 37:3	[M+H]	heavy	3	291.359	1.24759
PC	PC 37:4	[M+H]	light	3	288.443	1.02125
PC	PC 37:4	[M+H]	heavy	3	289.073	1.04523
PC	PC 38:3	[M+H]	light	3	293.352	1.5246
PC	PC 38:3	[M+H]	heavy	3	293.869	1.60593
PC	PC 38:4	[M+H]	light	3	291.275	1.23754
PC	PC 38:4	[M+H]	heavy	3	291.725	1.29312
PC	PC 38:5	[M+H]	light	3	287.854	1.01353
PC	PC 38:5	[M+H]	heavy	3	288.72	1.02984
PC	PC 38:6	[M+H]	light	3	285.285	1.14213
PC	PC 38:6	[M+H]	heavy	3	286.101	1.07493
PC	PC 32:1	[M+H]	light	4	281.18	0.85833
PC	PC 32:1	[M+H]	heavy	4	281.788	0.857525
PC	PC 32:2	[M+H]	light	4	277.995	0.882508
PC	PC 32:2	[M+H]	heavy	4	278.888	0.872419
PC	PC 32:3	[M+H]	light	4	274.726	0.939601
PC	PC 32:3	[M+H]	heavy	4	275.336	0.926704
PC	PC 32:4	[M+H]	light	4	272.32	0.999402
PC	PC 32:4	[M+H]	heavy	4	272.565	0.992696
PC	PC 32:5	[M+H]	light	4	269.357	1.08973
PC	PC 32:5	[M+H]	heavy	4	270.222	1.06168
PC	PC 33:1	[M+H]	light	4	284.285	0.867194
PC	PC 33:1	[M+H]	heavy	4	285.124	0.87505
PC	PC 33:2	[M+H]	light	4	280.63	0.860127
PC	PC 33:2	[M+H]	heavy	4	281.525	0.857721
PC	PC 33:3	[M+H]	light	4	277.94	0.883203
PC	PC 33:3	[M+H]	heavy	4	278.812	0.873174
PC	PC 33:4	[M+H]	light	4	274.172	0.95215
PC	PC 33:4	[M+H]	heavy	4	275.757	0.918366
PC	PC 33:5	[M+H]	light	4	272.133	1.0046
PC	PC 33:5	[M+H]	heavy	4	272.405	0.997074
PC	PC 34:1	[M+H]	light	4	287.306	0.905696
PC	PC 34:1	[M+H]	heavy	4	287.885	0.916173
PC	PC 34:2	[M+H]	light	4	284.077	0.865599
PC	PC 34:2	[M+H]	heavy	4	284.684	0.870648
PC	PC 34:3	[M+H]	light	4	280.997	0.858816
PC	PC 34:3	[M+H]	heavy	4	281.685	0.857574
PC	PC 34:4	[M+H]	light	4	278.574	0.875683
PC	PC 34:4	[M+H]	heavy	4	279.025	0.87109
PC	PC 34:5	[M+H]	light	4	275.305	0.927328
PC	PC 34:5	[M+H]	heavy	4	275.944	0.914815
PC	PC 34:6	[M+H]	light	4	272.636	0.990789
PC	PC 34:6	[M+H]	heavy	4	273.621	0.965382
PC	PC 35:1	[M+H]	light	4	290.171	0.966252
PC	PC 35:1	[M+H]	heavy	4	291.415	0.998807
PC	PC 35:2	[M+H]	light	4	288.043	0.919187
PC	PC 35:2	[M+H]	heavy	4	288.647	0.931374
PC	PC 35:3	[M+H]	light	4	284.628	0.870129
PC	PC 35:3	[M+H]	heavy	4	285.132	0.875132
PC	PC 35:4	[M+H]	light	4	281.524	0.857722
PC	PC 35:4	[M+H]	heavy	4	282.214	0.857701
PC	PC 35:5	[M+H]	light	4	278.706	0.874266
PC	PC 35:5	[M+H]	heavy	4	279.345	0.86824
PC	PC 35:6	[M+H]	light	4	275.728	0.918918
PC	PC 35:6	[M+H]	heavy	4	276.58	0.903481
PC	PC 36:1	[M+H]	light	4	292.131	1.01904
PC	PC 36:1	[M+H]	heavy	4	293.95	1.07499
PC	PC 36:2	[M+H]	light	4	290.176	0.966388
PC	PC 36:2	[M+H]	heavy	4	291.119	0.990753
PC	PC 36:3	[M+H]	light	4	287.916	0.916753
PC	PC 36:3	[M+H]	heavy	4	288.575	0.929859
PC	PC 36:4	[M+H]	light	4	285.026	0.874013
PC	PC 36:4	[M+H]	heavy	4	285.764	0.88254
PC	PC 36:5	[M+H]	light	4	281.61	0.857632
PC	PC 36:5	[M+H]	heavy	4	283.057	0.859846
PC	PC 36:6	[M+H]	light	4	278.843	0.872866
PC	PC 36:6	[M+H]	heavy	4	279.798	0.864757
PC	PC 37:2	[M+H]	light	4	292.047	1.01662
PC	PC 37:2	[M+H]	heavy	4	294.323	1.08716
PC	PC 37:3	[M+H]	light	4	291.2	0.992945
PC	PC 37:3	[M+H]	heavy	4	291.554	1.00266
PC	PC 37:4	[M+H]	light	4	288.628	0.930974
PC	PC 37:4	[M+H]	heavy	4	289.26	0.944713
PC	PC 38:3	[M+H]	light	4	293.554	1.06228
PC	PC 38:3	[M+H]	heavy	4	294.073	1.07897
PC	PC 38:4	[M+H]	light	4	291.47	1.00032
PC	PC 38:4	[M+H]	heavy	4	291.922	1.01302
PC	PC 38:5	[M+H]	light	4	288.037	0.919077
PC	PC 38:5	[M+H]	heavy	4	288.906	0.936887
PC	PC 38:6	[M+H]	light	4	285.46	0.878814
PC	PC 38:6	[M+H]	heavy	4	286.278	0.88947
PC	PC 32:1	[M+H]	light	5	281.265	0.871506
PC	PC 32:1	[M+H]	heavy	5	281.873	0.869637
PC	PC 32:2	[M+H]	light	5	278.078	0.896271
PC	PC 32:2	[M+H]	heavy	5	278.972	0.88685
PC	PC 32:3	[M+H]	light	5	274.808	0.945966
PC	PC 32:3	[M+H]	heavy	5	275.417	0.934988
PC	PC 32:4	[M+H]	light	5	272.4	0.996205
PC	PC 32:4	[M+H]	heavy	5	272.646	0.990605
PC	PC 32:5	[M+H]	light	5	269.435	1.07134
PC	PC 32:5	[M+H]	heavy	5	270.301	1.04804
PC	PC 33:1	[M+H]	light	5	284.371	0.871791
PC	PC 33:1	[M+H]	heavy	5	285.211	0.876056
PC	PC 33:2	[M+H]	light	5	280.715	0.874002
PC	PC 33:2	[M+H]	heavy	5	281.61	0.870331
PC	PC 33:3	[M+H]	light	5	278.024	0.896906
PC	PC 33:3	[M+H]	heavy	5	278.896	0.887573
PC	PC 33:4	[M+H]	light	5	274.253	0.956583
PC	PC 33:4	[M+H]	heavy	5	275.839	0.92784
PC	PC 33:5	[M+H]	light	5	272.213	1.00055
PC	PC 33:5	[M+H]	heavy	5	272.485	0.994262
PC	PC 34:1	[M+H]	light	5	287.394	0.895216
PC	PC 34:1	[M+H]	heavy	5	287.973	0.90219
PC	PC 34:2	[M+H]	light	5	284.163	0.871007
PC	PC 34:2	[M+H]	heavy	5	284.771	0.8736
PC	PC 34:3	[M+H]	light	5	281.082	0.872254
PC	PC 34:3	[M+H]	heavy	5	281.77	0.869888
PC	PC 34:4	[M+H]	light	5	278.657	0.88995
PC	PC 34:4	[M+H]	heavy	5	279.109	0.885567
PC	PC 34:5	[M+H]	light	5	275.387	0.93552
PC	PC 34:5	[M+H]	heavy	5	276.026	0.924782
PC	PC 34:6	[M+H]	light	5	272.717	0.989011
PC	PC 34:6	[M+H]	heavy	5	273.702	0.967724
PC	PC 35:1	[M+H]	light	5	290.261	0.93698
PC	PC 35:1	[M+H]	heavy	5	291.505	0.960448
PC	PC 35:2	[M+H]	light	5	288.131	0.904222
PC	PC 35:2	[M+H]	heavy	5	288.736	0.912532
PC	PC 35:3	[M+H]	light	5	284.714	0.87332
PC	PC 35:3	[M+H]	heavy	5	285.219	0.876103
PC	PC 35:4	[M+H]	light	5	281.609	0.870333
PC	PC 35:4	[M+H]	heavy	5	282.299	0.868883
PC	PC 35:5	[M+H]	light	5	278.79	0.888612
PC	PC 35:5	[M+H]	heavy	5	279.428	0.882766
PC	PC 35:6	[M+H]	light	5	275.81	0.928315
PC	PC 35:6	[M+H]	heavy	5	276.663	0.914946
PC	PC 36:1	[M+H]	light	5	292.221	0.975279
PC	PC 36:1	[M+H]	heavy	5	294.042	1.01705
PC	PC 36:2	[M+H]	light	5	290.266	0.937077
PC	PC 36:2	[M+H]	heavy	5	291.209	0.954595
PC	PC 36:3	[M+H]	light	5	288.004	0.90258
PC	PC 36:3	[M+H]	heavy	5	288.663	0.911491
PC	PC 36:4	[M+H]	light	5	285.113	0.875465
PC	PC 36:4	[M+H]	heavy	5	285.852	0.880482
PC	PC 36:5	[M+H]	light	5	281.695	0.870087
PC	PC 36:5	[M+H]	heavy	5	283.143	0.868753
PC	PC 36:6	[M+H]	light	5	278.927	0.887278
PC	PC 36:6	[M+H]	heavy	5	279.882	0.879209
PC	PC 37:2	[M+H]	light	5	292.137	0.973492
PC	PC 37:2	[M+H]	heavy	5	294.414	1.02626
PC	PC 37:3	[M+H]	light	5	291.291	0.956185
PC	PC 37:3	[M+H]	heavy	5	291.645	0.963259
PC	PC 37:4	[M+H]	light	5	288.717	0.912257
PC	PC 37:4	[M+H]	heavy	5	289.35	0.921779
PC	PC 38:3	[M+H]	light	5	293.645	1.00747
PC	PC 38:3	[M+H]	heavy	5	294.164	1.02005
PC	PC 38:4	[M+H]	light	5	291.56	0.961549
PC	PC 38:4	[M+H]	heavy	5	292.012	0.97085
PC	PC 38:5	[M+H]	light	5	288.125	0.904147
PC	PC 38:5	[M+H]	heavy	5	288.995	0.916336
PC	PC 38:6	[M+H]	light	5	285.547	0.878249
PC	PC 38:6	[M+H]	heavy	5	286.366	0.884761
PC	PC 32:1	[M+H]	light	6	281.149	0.808168
PC	PC 32:1	[M+H]	heavy	6	281.76	0.808861
PC	PC 32:2	[M+H]	light	6	277.943	0.815295
PC	PC 32:2	[M+H]	heavy	6	278.841	0.811484
PC	PC 32:3	[M+H]	light	6	274.653	0.840853
PC	PC 32:3	[M+H]	heavy	6	275.266	0.834747
PC	PC 32:4	[M+H]	light	6	272.231	0.870577
PC	PC 32:4	[M+H]	heavy	6	272.478	0.86715
PC	PC 32:5	[M+H]	light	6	269.248	0.91844
PC	PC 32:5	[M+H]	heavy	6	270.119	0.903276
PC	PC 33:1	[M+H]	light	6	284.273	0.818567
PC	PC 33:1	[M+H]	heavy	6	285.118	0.824262
PC	PC 33:2	[M+H]	light	6	280.595	0.80811
PC	PC 33:2	[M+H]	heavy	6	281.496	0.808481
PC	PC 33:3	[M+H]	light	6	277.888	0.815572
PC	PC 33:3	[M+H]	heavy	6	278.765	0.811752
PC	PC 33:4	[M+H]	light	6	274.095	0.846915
PC	PC 33:4	[M+H]	heavy	6	275.69	0.830877
PC	PC 33:5	[M+H]	light	6	272.042	0.873249
PC	PC 33:5	[M+H]	heavy	6	272.316	0.869385
PC	PC 34:1	[M+H]	light	6	287.314	0.844531
PC	PC 34:1	[M+H]	heavy	6	287.897	0.851184
PC	PC 34:2	[M+H]	light	6	284.064	0.817341
PC	PC 34:2	[M+H]	heavy	6	284.675	0.821125
PC	PC 34:3	[M+H]	light	6	280.964	0.808089
PC	PC 34:3	[M+H]	heavy	6	281.656	0.808697
PC	PC 34:4	[M+H]	light	6	278.525	0.812665
PC	PC 34:4	[M+H]	heavy	6	278.98	0.811022
PC	PC 34:5	[M+H]	light	6	275.235	0.835039
PC	PC 34:5	[M+H]	heavy	6	275.878	0.829251
PC	PC 34:6	[M+H]	light	6	272.549	0.866179
PC	PC 34:6	[M+H]	heavy	6	273.54	0.853419
PC	PC 35:1	[M+H]	light	6	290.198	0.88234
PC	PC 35:1	[M+H]	heavy	6	291.45	0.902363
PC	PC 35:2	[M+H]	light	6	288.055	0.853085
PC	PC 35:2	[M+H]	heavy	6	288.664	0.860725
PC	PC 35:3	[M+H]	light	6	284.618	0.820748
PC	PC 35:3	[M+H]	heavy	6	285.126	0.824319
PC	PC 35:4	[M+H]	light	6	281.495	0.80848
PC	PC 35:4	[M+H]	heavy	6	282.189	0.809739
PC	PC 35:5	[M+H]	light	6	278.659	0.812145
PC	PC 35:5	[M+H]	heavy	6	279.301	0.810078
PC	PC 35:6	[M+H]	light	6	275.661	0.831131
PC	PC 35:6	[M+H]	heavy	6	276.519	0.824159
PC	PC 36:1	[M+H]	light	6	292.17	0.914786
PC	PC 36:1	[M+H]	heavy	6	294.002	0.949164
PC	PC 36:2	[M+H]	light	6	290.203	0.882424
PC	PC 36:2	[M+H]	heavy	6	291.152	0.897416
PC	PC 36:3	[M+H]	light	6	287.928	0.85155
PC	PC 36:3	[M+H]	heavy	6	288.591	0.859779
PC	PC 36:4	[M+H]	light	6	285.019	0.823533
PC	PC 36:4	[M+H]	heavy	6	285.763	0.829401
PC	PC 36:5	[M+H]	light	6	281.581	0.808591
PC	PC 36:5	[M+H]	heavy	6	283.038	0.812427
PC	PC 36:6	[M+H]	light	6	278.796	0.811642
PC	PC 36:6	[M+H]	heavy	6	279.758	0.809047
PC	PC 37:2	[M+H]	light	6	292.086	0.913297
PC	PC 37:2	[M+H]	heavy	6	294.376	0.956656
PC	PC 37:3	[M+H]	light	6	291.234	0.898762
PC	PC 37:3	[M+H]	heavy	6	291.59	0.904729
PC	PC 37:4	[M+H]	light	6	288.645	0.860475
PC	PC 37:4	[M+H]	heavy	6	289.281	0.869025
PC	PC 38:3	[M+H]	light	6	293.603	0.941346
PC	PC 38:3	[M+H]	heavy	6	294.125	0.95161
PC	PC 38:4	[M+H]	light	6	291.505	0.90329
PC	PC 38:4	[M+H]	heavy	6	291.96	0.911091
PC	PC 38:5	[M+H]	light	6	288.05	0.853015
PC	PC 38:5	[M+H]	heavy	6	288.925	0.864161
PC	PC 38:6	[M+H]	light	6	285.456	0.826869
PC	PC 38:6	[M+H]	heavy	6	286.28	0.834018
PC	PC 32:1	[M+Na]	light	3	283.051	0.898088
PC	PC 32:1	[M+Na]	heavy	3	283.332	0.896107
PC	PC 32:2	[M+Na]	light	3	279.859	0.967084
PC	PC 32:2	[M+Na]	heavy	3	280.545	0.945451
PC	PC 32:3	[M+Na]	light	3	277.416	1.0693
PC	PC 32:3	[M+Na]	heavy	3	278.058	1.03896
PC	PC 32:4	[M+Na]	light	3	273.716	1.28051
PC	PC 32:4	[M+Na]	heavy	3	276.079	1.13912
PC	PC 33:1	[M+Na]	heavy	3	286.808	0.929051
PC	PC 33:1	[M+Na]	light	3	286.54	0.92285
PC	PC 33:2	[M+Na]	heavy	3	284.242	0.89451
PC	PC 33:3	[M+Na]	heavy	3	279.88	0.966358
PC	PC 33:4	[M+Na]	light	3	276.031	1.14176
PC	PC 33:4	[M+Na]	heavy	3	278.588	1.01569
PC	PC 34:2	[M+Na]	light	3	287.25	0.940533
PC	PC 34:2	[M+Na]	heavy	3	287.808	0.957135
PC	PC 34:3	[M+Na]	light	3	283.913	0.894238
PC	PC 34:3	[M+Na]	heavy	3	284.491	0.895358
PC	PC 34:4	[M+Na]	light	3	281.604	0.919108
PC	PC 34:4	[M+Na]	heavy	3	282.181	0.908595
PC	PC 34:5	[M+Na]	light	3	277.768	1.05238
PC	PC 34:5	[M+Na]	heavy	3	278.43	1.02245
PC	PC 34:6	[M+Na]	light	3	275.347	1.1807
PC	PC 34:6	[M+Na]	heavy	3	276.14	1.13572
PC	PC 35:2	[M+Na]	heavy	3	291.155	1.09969
PC	PC 35:2	[M+Na]	light	3	290.449	1.06422
PC	PC 35:3	[M+Na]	light	3	287.586	0.95025
PC	PC 35:3	[M+Na]	heavy	3	288.48	0.980121
PC	PC 35:4	[M+Na]	light	3	285.199	0.900761
PC	PC 35:4	[M+Na]	heavy	3	285.564	0.905261
PC	PC 35:5	[M+Na]	light	3	281.61	0.918988
PC	PC 35:5	[M+Na]	heavy	3	282.191	0.908427
PC	PC 35:6	[M+Na]	light	3	278.125	1.03596
PC	PC 35:6	[M+Na]	heavy	3	278.867	1.00411
PC	PC 36:1	[M+Na]	heavy	3	296.821	1.45346
PC	PC 36:2	[M+Na]	light	3	292.653	1.1825
PC	PC 36:2	[M+Na]	heavy	3	293.121	1.21026
PC	PC 36:3	[M+Na]	light	3	290.667	1.07494
PC	PC 36:3	[M+Na]	heavy	3	291.563	1.12128
PC	PC 36:4	[M+Na]	light	3	288.417	0.977821
PC	PC 36:4	[M+Na]	heavy	3	288.865	0.994706
PC	PC 36:5	[M+Na]	light	3	284.729	0.896679
PC	PC 36:5	[M+Na]	heavy	3	286.611	0.924451
PC	PC 36:6	[M+Na]	light	3	282.234	0.907761
PC	PC 36:6	[M+Na]	heavy	3	282.948	0.89899
PC	PC 38:3	[M+Na]	light	3	296.502	1.43108
PC	PC 38:3	[M+Na]	heavy	3	296.609	1.43856
PC	PC 38:4	[M+Na]	heavy	3	294.704	1.30963
PC	PC 38:4	[M+Na]	light	3	293.647	1.24239
PC	PC 38:5	[M+Na]	light	3	290.636	1.07339
PC	PC 38:5	[M+Na]	heavy	3	290.949	1.08907
PC	PC 38:6	[M+Na]	light	3	287.649	0.952179
PC	PC 38:6	[M+Na]	heavy	3	288.439	0.97865
PC	PC 32:1	[M+Na]	light	4	282.918	0.880329
PC	PC 32:1	[M+Na]	heavy	4	283.197	0.877489
PC	PC 32:2	[M+Na]	light	4	279.753	0.94344
PC	PC 32:2	[M+Na]	heavy	4	280.433	0.925345
PC	PC 32:3	[M+Na]	light	4	277.331	1.02504
PC	PC 32:3	[M+Na]	heavy	4	277.968	1.00118
PC	PC 32:4	[M+Na]	light	4	273.662	1.18903
PC	PC 32:4	[M+Na]	heavy	4	276.005	1.07948
PC	PC 33:1	[M+Na]	heavy	4	286.643	0.881563
PC	PC 33:1	[M+Na]	light	4	286.377	0.878675
PC	PC 33:2	[M+Na]	heavy	4	284.098	0.871528
PC	PC 33:3	[M+Na]	heavy	4	279.774	0.942841
PC	PC 33:4	[M+Na]	light	4	275.958	1.08153
PC	PC 33:4	[M+Na]	heavy	4	278.493	0.982731
PC	PC 34:2	[M+Na]	light	4	287.081	0.887245
PC	PC 34:2	[M+Na]	heavy	4	287.634	0.896
PC	PC 34:3	[M+Na]	light	4	283.772	0.873114
PC	PC 34:3	[M+Na]	heavy	4	284.345	0.870762
PC	PC 34:4	[M+Na]	light	4	281.483	0.902123
PC	PC 34:4	[M+Na]	heavy	4	282.055	0.892023
PC	PC 34:5	[M+Na]	light	4	277.68	1.01176
PC	PC 34:5	[M+Na]	heavy	4	278.336	0.988111
PC	PC 34:6	[M+Na]	light	4	275.279	1.11174
PC	PC 34:6	[M+Na]	heavy	4	276.066	1.07684
PC	PC 35:2	[M+Na]	heavy	4	290.953	0.982549
PC	PC 35:2	[M+Na]	light	4	290.252	0.959815
PC	PC 35:3	[M+Na]	light	4	287.414	0.892306
PC	PC 35:3	[M+Na]	heavy	4	288.3	0.90883
PC	PC 35:4	[M+Na]	light	4	285.047	0.870635
PC	PC 35:4	[M+Na]	heavy	4	285.409	0.871754
PC	PC 35:5	[M+Na]	light	4	281.489	0.902012
PC	PC 35:5	[M+Na]	heavy	4	282.065	0.891853
PC	PC 35:6	[M+Na]	light	4	278.033	0.998813
PC	PC 35:6	[M+Na]	heavy	4	278.77	0.973484
PC	PC 36:1	[M+Na]	heavy	4	296.57	1.22874
PC	PC 36:2	[M+Na]	light	4	292.438	1.03749
PC	PC 36:2	[M+Na]	heavy	4	292.902	1.05638
PC	PC 36:3	[M+Na]	light	4	290.469	0.966622
PC	PC 36:3	[M+Na]	heavy	4	291.357	0.996641
PC	PC 36:4	[M+Na]	light	4	288.238	0.907517
PC	PC 36:4	[M+Na]	heavy	4	288.683	0.917284
PC	PC 36:5	[M+Na]	light	4	284.581	0.870381
PC	PC 36:5	[M+Na]	heavy	4	286.448	0.879406
PC	PC 36:6	[M+Na]	light	4	282.108	0.891179
PC	PC 36:6	[M+Na]	heavy	4	282.815	0.881487
PC	PC 38:3	[M+Na]	light	4	296.254	1.21248
PC	PC 38:3	[M+Na]	heavy	4	296.36	1.21791
PC	PC 38:4	[M+Na]	heavy	4	294.471	1.1255
PC	PC 38:4	[M+Na]	light	4	293.423	1.07848
PC	PC 38:5	[M+Na]	light	4	290.438	0.96564
PC	PC 38:5	[M+Na]	heavy	4	290.748	0.975684
PC	PC 38:6	[M+Na]	light	4	287.477	0.893333
PC	PC 38:6	[M+Na]	heavy	4	288.26	0.907989
PC	PC 32:1	[M+Na]	light	5	283.156	0.822589
PC	PC 32:1	[M+Na]	heavy	5	283.435	0.81963
PC	PC 32:2	[M+Na]	light	5	279.985	0.876392
PC	PC 32:2	[M+Na]	heavy	5	280.666	0.861848
PC	PC 32:3	[M+Na]	light	5	277.558	0.939704
PC	PC 32:3	[M+Na]	heavy	5	278.196	0.921419
PC	PC 32:4	[M+Na]	light	5	273.882	1.06374
PC	PC 32:4	[M+Na]	heavy	5	276.23	0.981078
PC	PC 33:1	[M+Na]	heavy	5	286.888	0.809007
PC	PC 33:1	[M+Na]	light	5	286.622	0.808093
PC	PC 33:2	[M+Na]	heavy	5	284.339	0.812178
PC	PC 33:3	[M+Na]	heavy	5	280.006	0.875915
PC	PC 33:4	[M+Na]	light	5	276.182	0.982629
PC	PC 33:4	[M+Na]	heavy	5	278.723	0.907184
PC	PC 34:2	[M+Na]	light	5	287.328	0.811149
PC	PC 34:2	[M+Na]	heavy	5	287.882	0.81496
PC	PC 34:3	[M+Na]	light	5	284.012	0.814499
PC	PC 34:3	[M+Na]	heavy	5	284.586	0.810706
PC	PC 34:4	[M+Na]	light	5	281.719	0.842506
PC	PC 34:4	[M+Na]	heavy	5	282.291	0.833644
PC	PC 34:5	[M+Na]	light	5	277.908	0.92954
PC	PC 34:5	[M+Na]	heavy	5	278.566	0.911346
PC	PC 34:6	[M+Na]	light	5	275.503	1.00547
PC	PC 34:6	[M+Na]	heavy	5	276.291	0.979077
PC	PC 35:2	[M+Na]	heavy	5	291.207	0.862623
PC	PC 35:2	[M+Na]	light	5	290.505	0.849197
PC	PC 35:3	[M+Na]	light	5	287.661	0.813295
PC	PC 35:3	[M+Na]	heavy	5	288.549	0.821174
PC	PC 35:4	[M+Na]	light	5	285.29	0.807885
PC	PC 35:4	[M+Na]	heavy	5	285.652	0.80722
PC	PC 35:5	[M+Na]	light	5	281.725	0.84241
PC	PC 35:5	[M+Na]	heavy	5	282.302	0.833491
PC	PC 35:6	[M+Na]	light	5	278.262	0.919598
PC	PC 35:6	[M+Na]	heavy	5	279	0.900005
PC	PC 36:1	[M+Na]	heavy	5	296.836	1.023
PC	PC 36:2	[M+Na]	light	5	292.695	0.89645
PC	PC 36:2	[M+Na]	heavy	5	293.16	0.908429
PC	PC 36:3	[M+Na]	light	5	290.722	0.853173
PC	PC 36:3	[M+Na]	heavy	5	291.612	0.871135
PC	PC 36:4	[M+Na]	light	5	288.486	0.820514
PC	PC 36:4	[M+Na]	heavy	5	288.932	0.825528
PC	PC 36:5	[M+Na]	light	5	284.822	0.809534
PC	PC 36:5	[M+Na]	heavy	5	286.693	0.808309
PC	PC 36:6	[M+Na]	light	5	282.344	0.832882
PC	PC 36:6	[M+Na]	heavy	5	283.053	0.82375
PC	PC 38:3	[M+Na]	light	5	296.518	1.01188
PC	PC 38:3	[M+Na]	heavy	5	296.625	1.01558
PC	PC 38:4	[M+Na]	heavy	5	294.732	0.953383
PC	PC 38:4	[M+Na]	light	5	293.682	0.922626
PC	PC 38:5	[M+Na]	light	5	290.691	0.852597
PC	PC 38:5	[M+Na]	heavy	5	291.002	0.858526
PC	PC 38:6	[M+Na]	light	5	287.724	0.813751
PC	PC 38:6	[M+Na]	heavy	5	288.509	0.820751
PC	PC 32:1	[M+Na]	light	6	282.865	0.84599
PC	PC 32:1	[M+Na]	heavy	6	283.142	0.845209
PC	PC 32:2	[M+Na]	light	6	279.715	0.867299
PC	PC 32:2	[M+Na]	heavy	6	280.392	0.860825
PC	PC 32:3	[M+Na]	light	6	277.305	0.898257
PC	PC 32:3	[M+Na]	heavy	6	277.939	0.888956
PC	PC 32:4	[M+Na]	light	6	273.654	0.966313
PC	PC 32:4	[M+Na]	heavy	6	275.985	0.920105
PC	PC 33:1	[M+Na]	heavy	6	286.571	0.850537
PC	PC 33:1	[M+Na]	light	6	286.307	0.849146
PC	PC 33:2	[M+Na]	heavy	6	284.039	0.843927
PC	PC 33:3	[M+Na]	heavy	6	279.736	0.867082
PC	PC 33:4	[M+Na]	light	6	275.938	0.920943
PC	PC 33:4	[M+Na]	heavy	6	278.461	0.881895
PC	PC 34:2	[M+Na]	light	6	287.008	0.853187
PC	PC 34:2	[M+Na]	heavy	6	287.558	0.857148
PC	PC 34:3	[M+Na]	light	6	283.715	0.844172
PC	PC 34:3	[M+Na]	heavy	6	284.285	0.843907
PC	PC 34:4	[M+Na]	light	6	281.437	0.852843
PC	PC 34:4	[M+Na]	heavy	6	282.006	0.849547
PC	PC 34:5	[M+Na]	light	6	277.652	0.893056
PC	PC 34:5	[M+Na]	heavy	6	278.305	0.883942
PC	PC 34:6	[M+Na]	light	6	275.263	0.933422
PC	PC 34:6	[M+Na]	heavy	6	276.046	0.919026
PC	PC 35:2	[M+Na]	heavy	6	290.861	0.894837
PC	PC 35:2	[M+Na]	light	6	290.163	0.884971
PC	PC 35:3	[M+Na]	light	6	287.339	0.855489
PC	PC 35:3	[M+Na]	heavy	6	288.221	0.862825
PC	PC 35:4	[M+Na]	light	6	284.984	0.844631
PC	PC 35:4	[M+Na]	heavy	6	285.344	0.845453
PC	PC 35:5	[M+Na]	light	6	281.443	0.852806
PC	PC 35:5	[M+Na]	heavy	6	282.016	0.849492
PC	PC 35:6	[M+Na]	light	6	278.004	0.888043
PC	PC 35:6	[M+Na]	heavy	6	278.737	0.878403
PC	PC 36:1	[M+Na]	heavy	6	296.451	1.0058
PC	PC 36:2	[M+Na]	light	6	292.338	0.918888
PC	PC 36:2	[M+Na]	heavy	6	292.8	0.927245
PC	PC 36:3	[M+Na]	light	6	290.379	0.887921
PC	PC 36:3	[M+Na]	heavy	6	291.263	0.900974
PC	PC 36:4	[M+Na]	light	6	288.158	0.862248
PC	PC 36:4	[M+Na]	heavy	6	288.601	0.866522
PC	PC 36:5	[M+Na]	light	6	284.52	0.844022
PC	PC 36:5	[M+Na]	heavy	6	286.377	0.849502
PC	PC 36:6	[M+Na]	light	6	282.059	0.849278
PC	PC 36:6	[M+Na]	heavy	6	282.763	0.846322
PC	PC 38:3	[M+Na]	light	6	296.136	0.998211
PC	PC 38:3	[M+Na]	heavy	6	296.241	1.00074
PC	PC 38:4	[M+Na]	heavy	6	294.362	0.958244
PC	PC 38:4	[M+Na]	light	6	293.319	0.937085
PC	PC 38:5	[M+Na]	light	6	290.349	0.887495
PC	PC 38:5	[M+Na]	heavy	6	290.657	0.891854
PC	PC 38:6	[M+Na]	light	6	287.402	0.855952
PC	PC 38:6	[M+Na]	heavy	6	288.181	0.862456
PC	PC 32:1	[M+HCOO]	light	3	286.051	0.86972
PC	PC 32:1	[M+HCOO]	heavy	3	286.024	0.869264
PC	PC 32:2	[M+HCOO]	light	3	284.006	0.885733
PC	PC 32:2	[M+HCOO]	heavy	3	284.092	0.883022
PC	PC 32:3	[M+HCOO]	heavy	3	282.778	0.942755
PC	PC 32:3	[M+HCOO]	light	3	282.151	0.9835
PC	PC 33:1	[M+HCOO]	light	3	288.928	1.01227
PC	PC 33:1	[M+HCOO]	heavy	3	288.789	1.00173
PC	PC 33:2	[M+HCOO]	light	3	287.149	0.90351
PC	PC 33:2	[M+HCOO]	heavy	3	286.809	0.890035
PC	PC 33:3	[M+HCOO]	heavy	3	285.97	0.868373
PC	PC 33:3	[M+HCOO]	light	3	285.475	0.863688
PC	PC 33:4	[M+HCOO]	light	3	283.664	0.898334
PC	PC 33:4	[M+HCOO]	heavy	3	284.165	0.880828
PC	PC 34:1	[M+HCOO]	light	3	291.259	1.22715
PC	PC 34:1	[M+HCOO]	heavy	3	291.787	1.28363
PC	PC 34:2	[M+HCOO]	light	3	289.573	1.06497
PC	PC 34:2	[M+HCOO]	heavy	3	289.72	1.07784
PC	PC 34:3	[M+HCOO]	heavy	3	288.654	0.991787
PC	PC 34:3	[M+HCOO]	light	3	288.228	0.962442
PC	PC 34:4	[M+HCOO]	light	3	286.887	0.892895
PC	PC 34:4	[M+HCOO]	heavy	3	286.735	0.887457
PC	PC 34:5	[M+HCOO]	light	3	284.764	0.867707
PC	PC 34:5	[M+HCOO]	heavy	3	285.263	0.863558
PC	PC 34:6	[M+HCOO]	light	3	283.419	0.908954
PC	PC 34:6	[M+HCOO]	heavy	3	284.372	0.875315
PC	PC 35:2	[M+HCOO]	light	3	292.532	1.36696
PC	PC 35:2	[M+HCOO]	heavy	3	292.823	1.40045
PC	PC 35:3	[M+HCOO]	light	3	290.612	1.16134
PC	PC 35:3	[M+HCOO]	heavy	3	291.242	1.22539
PC	PC 35:4	[M+HCOO]	light	3	289.498	1.05852
PC	PC 35:4	[M+HCOO]	heavy	3	289.843	1.08874
PC	PC 35:5	[M+HCOO]	light	3	288.08	0.953008
PC	PC 35:5	[M+HCOO]	heavy	3	288.333	0.969395
PC	PC 35:6	[M+HCOO]	light	3	286.612	0.883466
PC	PC 35:6	[M+HCOO]	heavy	3	286.968	0.896021
PC	PC 36:1	[M+HCOO]	light	3	296.481	1.85508
PC	PC 36:1	[M+HCOO]	heavy	3	297.474	1.98581
PC	PC 36:2	[M+HCOO]	light	3	295.03	1.66877
PC	PC 36:2	[M+HCOO]	heavy	3	295.334	1.70719
PC	PC 36:3	[M+HCOO]	light	3	293.385	1.4666
PC	PC 36:3	[M+HCOO]	heavy	3	293.844	1.52177
PC	PC 36:4	[M+HCOO]	light	3	291.744	1.27893
PC	PC 36:4	[M+HCOO]	heavy	3	292.463	1.35909
PC	PC 36:5	[M+HCOO]	light	3	290.444	1.14487
PC	PC 36:5	[M+HCOO]	heavy	3	290.905	1.19058
PC	PC 36:6	[M+HCOO]	light	3	289.188	1.03276
PC	PC 36:6	[M+HCOO]	heavy	3	289.324	1.04392
PC	PC 38:4	[M+HCOO]	light	3	298.207	2.08372
PC	PC 38:4	[M+HCOO]	heavy	3	298.248	2.08912
PC	PC 38:5	[M+HCOO]	light	3	296.788	1.89521
PC	PC 38:5	[M+HCOO]	heavy	3	297.287	1.96098
PC	PC 32:1	[M+HCOO]	light	4	285.985	0.812839
PC	PC 32:1	[M+HCOO]	heavy	4	285.96	0.813088
PC	PC 32:2	[M+HCOO]	light	4	283.989	0.844709
PC	PC 32:2	[M+HCOO]	heavy	4	284.072	0.842894
PC	PC 32:3	[M+HCOO]	heavy	4	282.79	0.875298
PC	PC 32:3	[M+HCOO]	light	4	282.177	0.893886
PC	PC 33:1	[M+HCOO]	light	4	288.796	0.812323
PC	PC 33:1	[M+HCOO]	heavy	4	288.66	0.811131
PC	PC 33:2	[M+HCOO]	light	4	287.058	0.806376
PC	PC 33:2	[M+HCOO]	heavy	4	286.726	0.807555
PC	PC 33:3	[M+HCOO]	heavy	4	285.906	0.813618
PC	PC 33:3	[M+HCOO]	light	4	285.424	0.81926
PC	PC 33:4	[M+HCOO]	light	4	283.655	0.852427
PC	PC 33:4	[M+HCOO]	heavy	4	284.144	0.841365
PC	PC 34:1	[M+HCOO]	light	4	291.072	0.849835
PC	PC 34:1	[M+HCOO]	heavy	4	291.588	0.862659
PC	PC 34:2	[M+HCOO]	light	4	289.425	0.819434
PC	PC 34:2	[M+HCOO]	heavy	4	289.569	0.82142
PC	PC 34:3	[M+HCOO]	heavy	4	288.528	0.81009
PC	PC 34:3	[M+HCOO]	light	4	288.112	0.807564
PC	PC 34:4	[M+HCOO]	light	4	286.802	0.807219
PC	PC 34:4	[M+HCOO]	heavy	4	286.654	0.807909
PC	PC 34:5	[M+HCOO]	light	4	284.729	0.829995
PC	PC 34:5	[M+HCOO]	heavy	4	285.216	0.822146
PC	PC 34:6	[M+HCOO]	light	4	283.415	0.858335
PC	PC 34:6	[M+HCOO]	heavy	4	284.346	0.837207
PC	PC 35:2	[M+HCOO]	light	4	292.316	0.883242
PC	PC 35:2	[M+HCOO]	heavy	4	292.6	0.892018
PC	PC 35:3	[M+HCOO]	light	4	290.44	0.836221
PC	PC 35:3	[M+HCOO]	heavy	4	291.056	0.849452
PC	PC 35:4	[M+HCOO]	light	4	289.352	0.818472
PC	PC 35:4	[M+HCOO]	heavy	4	289.689	0.823171
PC	PC 35:5	[M+HCOO]	light	4	287.968	0.806958
PC	PC 35:5	[M+HCOO]	heavy	4	288.215	0.80808
PC	PC 35:6	[M+HCOO]	light	4	286.534	0.808572
PC	PC 35:6	[M+HCOO]	heavy	4	286.881	0.80691
PC	PC 36:1	[M+HCOO]	light	4	296.172	1.0328
PC	PC 36:1	[M+HCOO]	heavy	4	297.142	1.07899
PC	PC 36:2	[M+HCOO]	light	4	294.755	0.970876
PC	PC 36:2	[M+HCOO]	heavy	4	295.052	0.983227
PC	PC 36:3	[M+HCOO]	light	4	293.149	0.910115
PC	PC 36:3	[M+HCOO]	heavy	4	293.597	0.925927
PC	PC 36:4	[M+HCOO]	light	4	291.546	0.861554
PC	PC 36:4	[M+HCOO]	heavy	4	292.248	0.881219
PC	PC 36:5	[M+HCOO]	light	4	290.276	0.833064
PC	PC 36:5	[M+HCOO]	heavy	4	290.726	0.842081
PC	PC 36:6	[M+HCOO]	light	4	289.049	0.814875
PC	PC 36:6	[M+HCOO]	heavy	4	289.182	0.816384
PC	PC 38:4	[M+HCOO]	light	4	297.858	1.11482
PC	PC 38:4	[M+HCOO]	heavy	4	297.897	1.11683
PC	PC 38:5	[M+HCOO]	light	4	296.472	1.04676
PC	PC 38:5	[M+HCOO]	heavy	4	296.959	1.07006
PC	PC 32:1	[M+HCOO]	light	5	286.012	0.915209
PC	PC 32:1	[M+HCOO]	heavy	5	285.987	0.915502
PC	PC 32:2	[M+HCOO]	light	5	284.053	0.943289
PC	PC 32:2	[M+HCOO]	heavy	5	284.135	0.94191
PC	PC 32:3	[M+HCOO]	heavy	5	282.876	0.965119
PC	PC 32:3	[M+HCOO]	light	5	282.276	0.977596
PC	PC 33:1	[M+HCOO]	light	5	288.769	0.894672
PC	PC 33:1	[M+HCOO]	heavy	5	288.636	0.895131
PC	PC 33:2	[M+HCOO]	light	5	287.064	0.904662
PC	PC 33:2	[M+HCOO]	heavy	5	286.738	0.907578
PC	PC 33:3	[M+HCOO]	heavy	5	285.934	0.916115
PC	PC 33:3	[M+HCOO]	light	5	285.461	0.922024
PC	PC 33:4	[M+HCOO]	light	5	283.725	0.949017
PC	PC 33:4	[M+HCOO]	heavy	5	284.205	0.940738
PC	PC 34:1	[M+HCOO]	light	5	291.002	0.895235
PC	PC 34:1	[M+HCOO]	heavy	5	291.508	0.89752
PC	PC 34:2	[M+HCOO]	light	5	289.387	0.89327
PC	PC 34:2	[M+HCOO]	heavy	5	289.528	0.893117
PC	PC 34:3	[M+HCOO]	heavy	5	288.506	0.895628
PC	PC 34:3	[M+HCOO]	light	5	288.098	0.897538
PC	PC 34:4	[M+HCOO]	light	5	286.813	0.906881
PC	PC 34:4	[M+HCOO]	heavy	5	286.667	0.908253
PC	PC 34:5	[M+HCOO]	light	5	284.779	0.931639
PC	PC 34:5	[M+HCOO]	heavy	5	285.257	0.924758
PC	PC 34:6	[M+HCOO]	light	5	283.49	0.953284
PC	PC 34:6	[M+HCOO]	heavy	5	284.403	0.937497
PC	PC 35:2	[M+HCOO]	light	5	292.223	0.902086
PC	PC 35:2	[M+HCOO]	heavy	5	292.501	0.904288
PC	PC 35:3	[M+HCOO]	light	5	290.383	0.893518
PC	PC 35:3	[M+HCOO]	heavy	5	290.986	0.895175
PC	PC 35:4	[M+HCOO]	light	5	289.315	0.893372
PC	PC 35:4	[M+HCOO]	heavy	5	289.645	0.893036
PC	PC 35:5	[M+HCOO]	light	5	287.957	0.898321
PC	PC 35:5	[M+HCOO]	heavy	5	288.199	0.897018
PC	PC 35:6	[M+HCOO]	light	5	286.55	0.909404
PC	PC 35:6	[M+HCOO]	heavy	5	286.891	0.906173
PC	PC 36:1	[M+HCOO]	light	5	296.006	0.951202
PC	PC 36:1	[M+HCOO]	heavy	5	296.957	0.969664
PC	PC 36:2	[M+HCOO]	light	5	294.616	0.928472
PC	PC 36:2	[M+HCOO]	heavy	5	294.907	0.932792
PC	PC 36:3	[M+HCOO]	light	5	293.04	0.909206
PC	PC 36:3	[M+HCOO]	heavy	5	293.479	0.913854
PC	PC 36:4	[M+HCOO]	light	5	291.467	0.897303
PC	PC 36:4	[M+HCOO]	heavy	5	292.156	0.901598
PC	PC 36:5	[M+HCOO]	light	5	290.221	0.893267
PC	PC 36:5	[M+HCOO]	heavy	5	290.663	0.894146
PC	PC 36:6	[M+HCOO]	light	5	289.018	0.893965
PC	PC 36:6	[M+HCOO]	heavy	5	289.148	0.89367
PC	PC 38:4	[M+HCOO]	light	5	297.66	0.984728
PC	PC 38:4	[M+HCOO]	heavy	5	297.699	0.985588
PC	PC 38:5	[M+HCOO]	light	5	296.3	0.95666
PC	PC 38:5	[M+HCOO]	heavy	5	296.778	0.966008
PC	PC 32:1	[M+HCOO]	light	6	285.937	0.828017
PC	PC 32:1	[M+HCOO]	heavy	6	285.912	0.828248
PC	PC 32:2	[M+HCOO]	light	6	283.932	0.852611
PC	PC 32:2	[M+HCOO]	heavy	6	284.015	0.851323
PC	PC 32:3	[M+HCOO]	heavy	6	282.726	0.87362
PC	PC 32:3	[M+HCOO]	light	6	282.111	0.886017
PC	PC 33:1	[M+HCOO]	light	6	288.761	0.817126
PC	PC 33:1	[M+HCOO]	heavy	6	288.625	0.816994
PC	PC 33:2	[M+HCOO]	light	6	287.015	0.820499
PC	PC 33:2	[M+HCOO]	heavy	6	286.681	0.82239
PC	PC 33:3	[M+HCOO]	heavy	6	285.858	0.828733
PC	PC 33:3	[M+HCOO]	light	6	285.373	0.833572
PC	PC 33:4	[M+HCOO]	light	6	283.595	0.858019
PC	PC 33:4	[M+HCOO]	heavy	6	284.087	0.850233
PC	PC 34:1	[M+HCOO]	light	6	291.049	0.829277
PC	PC 34:1	[M+HCOO]	heavy	6	291.567	0.83458
PC	PC 34:2	[M+HCOO]	light	6	289.394	0.81862
PC	PC 34:2	[M+HCOO]	heavy	6	289.539	0.819163
PC	PC 34:3	[M+HCOO]	heavy	6	288.492	0.816929
PC	PC 34:3	[M+HCOO]	light	6	288.074	0.817141
PC	PC 34:4	[M+HCOO]	light	6	286.758	0.821921
PC	PC 34:4	[M+HCOO]	heavy	6	286.609	0.822852
PC	PC 34:5	[M+HCOO]	light	6	284.675	0.841934
PC	PC 34:5	[M+HCOO]	heavy	6	285.165	0.835897
PC	PC 34:6	[M+HCOO]	light	6	283.355	0.862101
PC	PC 34:6	[M+HCOO]	heavy	6	284.29	0.847243
PC	PC 35:2	[M+HCOO]	light	6	292.298	0.843613
PC	PC 35:2	[M+HCOO]	heavy	6	292.584	0.847614
PC	PC 35:3	[M+HCOO]	light	6	290.414	0.824047
PC	PC 35:3	[M+HCOO]	heavy	6	291.032	0.829124
PC	PC 35:4	[M+HCOO]	light	6	289.32	0.818371
PC	PC 35:4	[M+HCOO]	heavy	6	289.659	0.819672
PC	PC 35:5	[M+HCOO]	light	6	287.929	0.817363
PC	PC 35:5	[M+HCOO]	heavy	6	288.178	0.81703
PC	PC 35:6	[M+HCOO]	light	6	286.489	0.82366
PC	PC 35:6	[M+HCOO]	heavy	6	286.838	0.821455
PC	PC 36:1	[M+HCOO]	light	6	296.173	0.919057
PC	PC 36:1	[M+HCOO]	heavy	6	297.148	0.944487
PC	PC 36:2	[M+HCOO]	light	6	294.75	0.886291
PC	PC 36:2	[M+HCOO]	heavy	6	295.047	0.892687
PC	PC 36:3	[M+HCOO]	light	6	293.135	0.856096
PC	PC 36:3	[M+HCOO]	heavy	6	293.585	0.863723
PC	PC 36:4	[M+HCOO]	light	6	291.524	0.834112
PC	PC 36:4	[M+HCOO]	heavy	6	292.231	0.842702
PC	PC 36:5	[M+HCOO]	light	6	290.249	0.822916
PC	PC 36:5	[M+HCOO]	heavy	6	290.701	0.826236
PC	PC 36:6	[M+HCOO]	light	6	289.016	0.817554
PC	PC 36:6	[M+HCOO]	heavy	6	289.15	0.817873
PC	PC 38:4	[M+HCOO]	light	6	297.867	0.964708
PC	PC 38:4	[M+HCOO]	heavy	6	297.907	0.965851
PC	PC 38:5	[M+HCOO]	light	6	296.474	0.926662
PC	PC 38:5	[M+HCOO]	heavy	6	296.964	0.939514
PE	PE 32:1	[M+H]	light	3	268.577	1.05708
PE	PE 32:1	[M+H]	heavy	3	269.991	0.92513
PE	PE 33:1	[M+H]	heavy	3	272.352	1.00933
PE	PE 33:1	[M+H]	light	3	271.389	0.928291
PE	PE 33:2	[M+H]	light	3	268.825	1.02572
PE	PE 33:2	[M+H]	heavy	3	269.589	0.950195
PE	PE 34:1	[M+H]	light	3	274.827	1.41219
PE	PE 34:1	[M+H]	heavy	3	275.679	1.58761
PE	PE 34:2	[M+H]	light	3	272.486	1.02491
PE	PE 34:2	[M+H]	heavy	3	273.15	1.11503
PE	PE 34:3 - 1	[M+H]	light	3	268.254	1.10212
PE	PE 34:3 - 1	[M+H]	heavy	3	268.771	1.03221
PE	PE 34:3 - 2	[M+H]	light	3	269.418	0.964084
PE	PE 34:3 - 2	[M+H]	heavy	3	269.962	0.926571
PE	PE 34:4	[M+H]	light	3	265.593	1.59741
PE	PE 34:4	[M+H]	heavy	3	266.746	1.3622
PE	PE 35:1	[M+H]	heavy	3	278.931	2.32976
PE	PE 35:1	[M+H]	light	3	278.301	2.18028
PE	PE 35:2 - 1	[M+H]	light	3	277.659	2.03017
PE	PE 35:2 - 1	[M+H]	heavy	3	278.411	2.20631
PE	PE 35:2 - 2	[M+H]	light	3	274.559	1.35978
PE	PE 35:2 - 2	[M+H]	heavy	3	274.904	1.42746
PE	PE 35:3	[M+H]	light	3	272.196	0.992409
PE	PE 35:3	[M+H]	heavy	3	272.445	1.01999
PE	PE 35:4	[M+H]	light	3	268.956	1.01035
PE	PE 35:4	[M+H]	heavy	3	269.283	0.976304
PE	PE 35:5	[M+H]	light	3	266.952	1.32287
PE	PE 35:5	[M+H]	heavy	3	267.134	1.28893
PE	PE 36:1	[M+H]	light	3	280.995	2.83018
PE	PE 36:1	[M+H]	heavy	3	281.409	2.93226
PE	PE 36:2	[M+H]	light	3	277.765	2.05472
PE	PE 36:2	[M+H]	heavy	3	278.232	2.16394
PE	PE 36:3	[M+H]	light	3	275.018	1.45048
PE	PE 36:3	[M+H]	heavy	3	275.438	1.5369
PE	PE 36:4	[M+H]	light	3	272.512	1.02799
PE	PE 36:4	[M+H]	heavy	3	272.739	1.05682
PE	PE 36:5	[M+H]	light	3	269.611	0.94856
PE	PE 36:5	[M+H]	heavy	3	270.06	0.921962
PE	PE 36:6	[M+H]	light	3	266.735	1.36425
PE	PE 36:6	[M+H]	heavy	3	267.186	1.27941
PE	PE 32:1	[M+H]	light	4	268.736	0.901433
PE	PE 32:1	[M+H]	heavy	4	270.187	0.857651
PE	PE 33:1	[M+H]	heavy	4	272.609	0.852955
PE	PE 33:1	[M+H]	light	4	271.62	0.844157
PE	PE 33:2	[M+H]	light	4	268.99	0.891722
PE	PE 33:2	[M+H]	heavy	4	269.774	0.867158
PE	PE 34:1	[M+H]	light	4	275.147	0.938577
PE	PE 34:1	[M+H]	heavy	4	276.021	0.98591
PE	PE 34:2	[M+H]	light	4	272.746	0.855332
PE	PE 34:2	[M+H]	heavy	4	273.427	0.871148
PE	PE 34:3 - 1	[M+H]	light	4	268.405	0.915261
PE	PE 34:3 - 1	[M+H]	heavy	4	268.935	0.893741
PE	PE 34:3 - 2	[M+H]	light	4	269.599	0.871931
PE	PE 34:3 - 2	[M+H]	heavy	4	270.157	0.858256
PE	PE 34:4	[M+H]	light	4	265.675	1.07354
PE	PE 34:4	[M+H]	heavy	4	266.858	0.996306
PE	PE 35:1	[M+H]	heavy	4	279.357	1.2249
PE	PE 35:1	[M+H]	light	4	278.711	1.17291
PE	PE 35:2 - 1	[M+H]	light	4	278.053	1.12238
PE	PE 35:2 - 1	[M+H]	heavy	4	278.824	1.18185
PE	PE 35:2 - 2	[M+H]	light	4	274.873	0.925388
PE	PE 35:2 - 2	[M+H]	heavy	4	275.226	0.942507
PE	PE 35:3	[M+H]	light	4	272.449	0.850537
PE	PE 35:3	[M+H]	heavy	4	272.704	0.854567
PE	PE 35:4	[M+H]	light	4	269.125	0.886906
PE	PE 35:4	[M+H]	heavy	4	269.46	0.87599
PE	PE 35:5	[M+H]	light	4	267.069	0.983785
PE	PE 35:5	[M+H]	heavy	4	267.256	0.973067
PE	PE 36:1	[M+H]	light	4	281.474	1.40851
PE	PE 36:1	[M+H]	heavy	4	281.899	1.44742
PE	PE 36:2	[M+H]	light	4	278.161	1.13051
PE	PE 36:2	[M+H]	heavy	4	278.64	1.16732
PE	PE 36:3	[M+H]	light	4	275.343	0.948505
PE	PE 36:3	[M+H]	heavy	4	275.774	0.971759
PE	PE 36:4	[M+H]	light	4	272.772	0.855816
PE	PE 36:4	[M+H]	heavy	4	273.005	0.86057
PE	PE 36:5	[M+H]	light	4	269.796	0.866581
PE	PE 36:5	[M+H]	heavy	4	270.257	0.856272
PE	PE 36:6	[M+H]	light	4	266.847	0.99696
PE	PE 36:6	[M+H]	heavy	4	267.309	0.970075
PE	PE 32:1	[M+H]	light	5	268.622	0.846066
PE	PE 32:1	[M+H]	heavy	5	270.103	0.833786
PE	PE 33:1	[M+H]	heavy	5	272.576	0.842482
PE	PE 33:1	[M+H]	light	5	271.567	0.83452
PE	PE 33:2	[M+H]	light	5	268.882	0.842983
PE	PE 33:2	[M+H]	heavy	5	269.682	0.835959
PE	PE 34:1	[M+H]	light	5	275.168	0.889298
PE	PE 34:1	[M+H]	heavy	5	276.059	0.913414
PE	PE 34:2	[M+H]	light	5	272.716	0.844061
PE	PE 34:2	[M+H]	heavy	5	273.411	0.853557
PE	PE 34:3 - 1	[M+H]	light	5	268.284	0.850651
PE	PE 34:3 - 1	[M+H]	heavy	5	268.826	0.843614
PE	PE 34:3 - 2	[M+H]	light	5	269.503	0.837204
PE	PE 34:3 - 2	[M+H]	heavy	5	270.073	0.833908
PE	PE 34:4	[M+H]	light	5	265.497	0.911864
PE	PE 34:4	[M+H]	heavy	5	266.705	0.880455
PE	PE 35:1	[M+H]	heavy	5	279.465	1.03622
PE	PE 35:1	[M+H]	light	5	278.806	1.00911
PE	PE 35:2 - 1	[M+H]	light	5	278.134	0.982996
PE	PE 35:2 - 1	[M+H]	heavy	5	278.921	1.01375
PE	PE 35:2 - 2	[M+H]	light	5	274.887	0.882514
PE	PE 35:2 - 2	[M+H]	heavy	5	275.248	0.891311
PE	PE 35:3	[M+H]	light	5	272.413	0.840787
PE	PE 35:3	[M+H]	heavy	5	272.673	0.84356
PE	PE 35:4	[M+H]	light	5	269.019	0.841506
PE	PE 35:4	[M+H]	heavy	5	269.362	0.838318
PE	PE 35:5	[M+H]	light	5	266.92	0.875601
PE	PE 35:5	[M+H]	heavy	5	267.111	0.871508
PE	PE 36:1	[M+H]	light	5	281.626	1.134
PE	PE 36:1	[M+H]	heavy	5	282.061	1.1551
PE	PE 36:2	[M+H]	light	5	278.244	0.987185
PE	PE 36:2	[M+H]	heavy	5	278.733	1.00621
PE	PE 36:3	[M+H]	light	5	275.368	0.894378
PE	PE 36:3	[M+H]	heavy	5	275.808	0.906225
PE	PE 36:4	[M+H]	light	5	272.743	0.844375
PE	PE 36:4	[M+H]	heavy	5	272.981	0.847351
PE	PE 36:5	[M+H]	light	5	269.705	0.835814
PE	PE 36:5	[M+H]	heavy	5	270.175	0.833521
PE	PE 36:6	[M+H]	light	5	266.693	0.88071
PE	PE 36:6	[M+H]	heavy	5	267.166	0.870376
PE	PE 32:1	[M+H]	light	6	268.58	0.851897
PE	PE 32:1	[M+H]	heavy	6	270.045	0.838075
PE	PE 33:1	[M+H]	heavy	6	272.491	0.837749
PE	PE 33:1	[M+H]	light	6	271.493	0.834409
PE	PE 33:2	[M+H]	light	6	268.836	0.848755
PE	PE 33:2	[M+H]	heavy	6	269.628	0.840986
PE	PE 34:1	[M+H]	light	6	275.054	0.867678
PE	PE 34:1	[M+H]	heavy	6	275.936	0.884674
PE	PE 34:2	[M+H]	light	6	272.629	0.83859
PE	PE 34:2	[M+H]	heavy	6	273.317	0.844103
PE	PE 34:3 - 1	[M+H]	light	6	268.246	0.856426
PE	PE 34:3 - 1	[M+H]	heavy	6	268.781	0.849405
PE	PE 34:3 - 2	[M+H]	light	6	269.451	0.842471
PE	PE 34:3 - 2	[M+H]	heavy	6	270.015	0.838258
PE	PE 34:4	[M+H]	light	6	265.489	0.911923
PE	PE 34:4	[M+H]	heavy	6	266.683	0.884078
PE	PE 35:1	[M+H]	heavy	6	279.306	0.976707
PE	PE 35:1	[M+H]	light	6	278.653	0.955852
PE	PE 35:2 - 1	[M+H]	light	6	277.988	0.936007
PE	PE 35:2 - 1	[M+H]	heavy	6	278.767	0.959408
PE	PE 35:2 - 2	[M+H]	light	6	274.777	0.863015
PE	PE 35:2 - 2	[M+H]	heavy	6	275.134	0.869073
PE	PE 35:3	[M+H]	light	6	272.329	0.836885
PE	PE 35:3	[M+H]	heavy	6	272.586	0.83832
PE	PE 35:4	[M+H]	light	6	268.973	0.84721
PE	PE 35:4	[M+H]	heavy	6	269.311	0.843745
PE	PE 35:5	[M+H]	light	6	266.896	0.879694
PE	PE 35:5	[M+H]	heavy	6	267.085	0.875972
PE	PE 36:1	[M+H]	light	6	281.443	1.05354
PE	PE 36:1	[M+H]	heavy	6	281.873	1.07039
PE	PE 36:2	[M+H]	light	6	278.098	0.939174
PE	PE 36:2	[M+H]	heavy	6	278.581	0.953638
PE	PE 36:3	[M+H]	light	6	275.252	0.871208
PE	PE 36:3	[M+H]	heavy	6	275.687	0.879549
PE	PE 36:4	[M+H]	light	6	272.656	0.83876
PE	PE 36:4	[M+H]	heavy	6	272.891	0.840426
PE	PE 36:5	[M+H]	light	6	269.651	0.840807
PE	PE 36:5	[M+H]	heavy	6	270.116	0.83766
PE	PE 36:6	[M+H]	light	6	266.672	0.884308
PE	PE 36:6	[M+H]	heavy	6	267.139	0.874938
PE	PE 32:1	[M+Na]	heavy	3	274.373	1.97281
PE	PE 32:1	[M+Na]	light	3	273.974	2.09615
PE	PE 33:1	[M+Na]	light	3	277.22	1.31927
PE	PE 33:1	[M+Na]	heavy	3	277.716	1.27354
PE	PE 34:1	[M+Na]	light	3	280.787	1.60563
PE	PE 34:1	[M+Na]	heavy	3	281.413	1.76937
PE	PE 34:2	[M+Na]	light	3	277.38	1.30155
PE	PE 34:2	[M+Na]	heavy	3	277.932	1.26251
PE	PE 34:3 - 1	[M+Na]	light	3	273.376	2.28827
PE	PE 34:3 - 1	[M+Na]	heavy	3	274.47	1.94338
PE	PE 34:3 - 2	[M+Na]	light	3	275.28	1.71311
PE	PE 34:3 - 2	[M+Na]	heavy	3	276.089	1.51497
PE	PE 35:2 - 1	[M+Na]	light	3	278.853	1.27926
PE	PE 35:2 - 1	[M+Na]	heavy	3	280.402	1.51614
PE	PE 35:2 - 2	[M+Na]	heavy	3	280.933	1.64194
PE	PE 35:2 - 2	[M+Na]	light	3	280.008	1.43533
PE	PE 35:3	[M+Na]	light	3	277.56	1.28493
PE	PE 35:3	[M+Na]	heavy	3	277.145	1.32863
PE	PE 36:1	[M+Na]	light	3	285.879	3.25304
PE	PE 36:1	[M+Na]	heavy	3	287.338	3.78841
PE	PE 36:2	[M+Na]	light	3	283.835	2.53124
PE	PE 36:2	[M+Na]	heavy	3	284.486	2.75639
PE	PE 36:3	[M+Na]	light	3	279.67	1.37595
PE	PE 36:3	[M+Na]	heavy	3	280.604	1.56186
PE	PE 36:4	[M+Na]	light	3	277.027	1.34441
PE	PE 36:4	[M+Na]	heavy	3	277.404	1.29911
PE	PE 36:5	[M+Na]	light	3	273.694	2.18497
PE	PE 36:5	[M+Na]	heavy	3	274.557	1.91766
PE	PE 32:1	[M+Na]	heavy	4	273.985	0.970212
PE	PE 32:1	[M+Na]	light	4	273.558	0.993282
PE	PE 33:1	[M+Na]	light	4	277.03	0.876823
PE	PE 33:1	[M+Na]	heavy	4	277.559	0.875089
PE	PE 34:1	[M+Na]	light	4	280.843	0.961925
PE	PE 34:1	[M+Na]	heavy	4	281.513	0.997771
PE	PE 34:2	[M+Na]	light	4	277.2	0.875768
PE	PE 34:2	[M+Na]	heavy	4	277.79	0.875762
PE	PE 34:3 - 1	[M+Na]	light	4	272.919	1.03152
PE	PE 34:3 - 1	[M+Na]	heavy	4	274.089	0.964896
PE	PE 34:3 - 2	[M+Na]	light	4	274.955	0.926117
PE	PE 34:3 - 2	[M+Na]	heavy	4	275.82	0.897612
PE	PE 35:2 - 1	[M+Na]	light	4	278.776	0.888292
PE	PE 35:2 - 1	[M+Na]	heavy	4	280.432	0.942595
PE	PE 35:2 - 2	[M+Na]	heavy	4	280.999	0.969805
PE	PE 35:2 - 2	[M+Na]	light	4	280.011	0.925099
PE	PE 35:3	[M+Na]	light	4	277.393	0.875143
PE	PE 35:3	[M+Na]	heavy	4	276.949	0.877489
PE	PE 36:1	[M+Na]	light	4	286.288	1.36629
PE	PE 36:1	[M+Na]	heavy	4	287.848	1.514
PE	PE 36:2	[M+Na]	light	4	284.102	1.17787
PE	PE 36:2	[M+Na]	heavy	4	284.799	1.23506
PE	PE 36:3	[M+Na]	light	4	279.649	0.911994
PE	PE 36:3	[M+Na]	heavy	4	280.647	0.95246
PE	PE 36:4	[M+Na]	light	4	276.823	0.878738
PE	PE 36:4	[M+Na]	heavy	4	277.226	0.875649
PE	PE 36:5	[M+Na]	light	4	273.259	1.01063
PE	PE 36:5	[M+Na]	heavy	4	274.181	0.960312
PE	PE 32:1	[M+Na]	heavy	5	274.181	0.867328
PE	PE 32:1	[M+Na]	light	5	273.763	0.873589
PE	PE 33:1	[M+Na]	light	5	277.157	0.849852
PE	PE 33:1	[M+Na]	heavy	5	277.675	0.851807
PE	PE 34:1	[M+Na]	light	5	280.885	0.895957
PE	PE 34:1	[M+Na]	heavy	5	281.539	0.91128
PE	PE 34:2	[M+Na]	light	5	277.324	0.850319
PE	PE 34:2	[M+Na]	heavy	5	277.901	0.853124
PE	PE 34:3 - 1	[M+Na]	light	5	273.139	0.884606
PE	PE 34:3 - 1	[M+Na]	heavy	5	274.283	0.865935
PE	PE 34:3 - 2	[M+Na]	light	5	275.129	0.856511
PE	PE 34:3 - 2	[M+Na]	heavy	5	275.975	0.850967
PE	PE 35:2 - 1	[M+Na]	light	5	278.864	0.861864
PE	PE 35:2 - 1	[M+Na]	heavy	5	280.482	0.887545
PE	PE 35:2 - 2	[M+Na]	heavy	5	281.037	0.899348
PE	PE 35:2 - 2	[M+Na]	light	5	280.071	0.879755
PE	PE 35:3	[M+Na]	light	5	277.512	0.851032
PE	PE 35:3	[M+Na]	heavy	5	277.078	0.849684
PE	PE 36:1	[M+Na]	light	5	286.207	1.07017
PE	PE 36:1	[M+Na]	heavy	5	287.732	1.13699
PE	PE 36:2	[M+Na]	light	5	284.07	0.987728
PE	PE 36:2	[M+Na]	heavy	5	284.751	1.01242
PE	PE 36:3	[M+Na]	light	5	279.717	0.873731
PE	PE 36:3	[M+Na]	heavy	5	280.693	0.891857
PE	PE 36:4	[M+Na]	light	5	276.955	0.849492
PE	PE 36:4	[M+Na]	heavy	5	277.349	0.850404
PE	PE 36:5	[M+Na]	light	5	273.472	0.878498
PE	PE 36:5	[M+Na]	heavy	5	274.373	0.86475
PE	PE 32:1	[M+Na]	heavy	6	274.061	0.868212
PE	PE 32:1	[M+Na]	light	6	273.639	0.871407
PE	PE 33:1	[M+Na]	light	6	277.071	0.863337
PE	PE 33:1	[M+Na]	heavy	6	277.594	0.86572
PE	PE 34:1	[M+Na]	light	6	280.84	0.901101
PE	PE 34:1	[M+Na]	heavy	6	281.502	0.912442
PE	PE 34:2	[M+Na]	light	6	277.239	0.864
PE	PE 34:2	[M+Na]	heavy	6	277.823	0.867057
PE	PE 34:3 - 1	[M+Na]	light	6	273.008	0.87731
PE	PE 34:3 - 1	[M+Na]	heavy	6	274.164	0.867523
PE	PE 34:3 - 2	[M+Na]	light	6	275.02	0.863227
PE	PE 34:3 - 2	[M+Na]	heavy	6	275.875	0.861481
PE	PE 35:2 - 1	[M+Na]	light	6	278.797	0.874762
PE	PE 35:2 - 1	[M+Na]	heavy	6	280.434	0.894798
PE	PE 35:2 - 2	[M+Na]	heavy	6	280.995	0.903625
PE	PE 35:2 - 2	[M+Na]	light	6	280.018	0.888885
PE	PE 35:3	[M+Na]	light	6	277.43	0.864867
PE	PE 35:3	[M+Na]	heavy	6	276.991	0.863057
PE	PE 36:1	[M+Na]	light	6	286.223	1.02759
PE	PE 36:1	[M+Na]	heavy	6	287.765	1.07616
PE	PE 36:2	[M+Na]	light	6	284.062	0.96798
PE	PE 36:2	[M+Na]	heavy	6	284.751	0.985816
PE	PE 36:3	[M+Na]	light	6	279.66	0.884239
PE	PE 36:3	[M+Na]	heavy	6	280.647	0.898038
PE	PE 36:4	[M+Na]	light	6	276.866	0.862664
PE	PE 36:4	[M+Na]	heavy	6	277.265	0.864109
PE	PE 36:5	[M+Na]	light	6	273.344	0.874001
PE	PE 36:5	[M+Na]	heavy	6	274.255	0.866945
PE	PE 32:1	[M-H]	heavy	3	260.694	1.21225
PE	PE 32:1	[M-H]	light	3	260.562	1.22656
PE	PE 33:2	[M-H]	heavy	3	262.469	1.03512
PE	PE 34:1	[M-H]	heavy	3	267.404	0.815562
PE	PE 34:1	[M-H]	light	3	266.681	0.812576
PE	PE 34:2	[M-H]	heavy	3	265.923	0.823974
PE	PE 34:2	[M-H]	light	3	264.877	0.862871
PE	PE 34:3 - 1	[M-H]	light	3	263.553	0.945533
PE	PE 34:3 - 1	[M-H]	heavy	3	263.685	0.935791
PE	PE 34:3 - 2	[M-H]	light	3	264.419	0.887599
PE	PE 34:3 - 2	[M-H]	heavy	3	265.038	0.855247
PE	PE 34:4	[M-H]	light	3	262.389	1.04245
PE	PE 34:4	[M-H]	heavy	3	262.32	1.04869
PE	PE 35:1	[M-H]	heavy	3	270.803	0.992148
PE	PE 35:1	[M-H]	light	3	270.793	0.991312
PE	PE 35:2 - 1	[M-H]	light	3	267.349	0.814866
PE	PE 35:2 - 1	[M-H]	heavy	3	268.267	0.836594
PE	PE 35:2 - 2	[M-H]	light	3	268.174	0.833444
PE	PE 35:2 - 2	[M-H]	heavy	3	268.371	0.840377
PE	PE 35:3	[M-H]	light	3	267.043	0.812375
PE	PE 35:3	[M-H]	heavy	3	267.022	0.812291
PE	PE 35:4	[M-H]	heavy	3	266.09	0.820196
PE	PE 35:4	[M-H]	light	3	265.367	0.841452
PE	PE 35:5	[M-H]	light	3	264.471	0.884559
PE	PE 35:5	[M-H]	heavy	3	264.263	0.897022
PE	PE 36:1	[M-H]	light	3	273.141	1.21969
PE	PE 36:1	[M-H]	heavy	3	273.806	1.29342
PE	PE 36:2	[M-H]	heavy	3	271.844	1.08622
PE	PE 36:2	[M-H]	light	3	271.006	1.00939
PE	PE 36:3	[M-H]	light	3	269.897	0.922727
PE	PE 36:3	[M-H]	heavy	3	270.117	0.938372
PE	PE 36:4	[M-H]	light	3	267.48	0.816659
PE	PE 36:4	[M-H]	heavy	3	268.435	0.8428
PE	PE 36:5	[M-H]	light	3	266.152	0.818985
PE	PE 36:5	[M-H]	heavy	3	266.836	0.812071
PE	PE 36:6	[M-H]	light	3	265.317	0.843384
PE	PE 36:6	[M-H]	heavy	3	265.887	0.824873
PE	PE 32:1	[M-H]	heavy	4	260.541	1.10237
PE	PE 32:1	[M-H]	light	4	260.407	1.11035
PE	PE 33:2	[M-H]	heavy	4	262.34	1.00589
PE	PE 34:1	[M-H]	heavy	4	267.341	0.883672
PE	PE 34:1	[M-H]	light	4	266.609	0.885408
PE	PE 34:2	[M-H]	heavy	4	265.84	0.893596
PE	PE 34:2	[M-H]	light	4	264.78	0.915237
PE	PE 34:3 - 1	[M-H]	light	4	263.438	0.958621
PE	PE 34:3 - 1	[M-H]	heavy	4	263.572	0.953524
PE	PE 34:3 - 2	[M-H]	light	4	264.316	0.928306
PE	PE 34:3 - 2	[M-H]	heavy	4	264.943	0.911154
PE	PE 34:4	[M-H]	light	4	262.258	1.00979
PE	PE 34:4	[M-H]	heavy	4	262.189	1.01312
PE	PE 35:1	[M-H]	heavy	4	270.787	0.952904
PE	PE 35:1	[M-H]	light	4	270.777	0.952528
PE	PE 35:2 - 1	[M-H]	light	4	267.286	0.883594
PE	PE 35:2 - 1	[M-H]	heavy	4	268.216	0.889404
PE	PE 35:2 - 2	[M-H]	light	4	268.122	0.888381
PE	PE 35:2 - 2	[M-H]	heavy	4	268.322	0.890669
PE	PE 35:3	[M-H]	light	4	266.976	0.883791
PE	PE 35:3	[M-H]	heavy	4	266.954	0.883845
PE	PE 35:4	[M-H]	heavy	4	266.01	0.891233
PE	PE 35:4	[M-H]	light	4	265.277	0.903639
PE	PE 35:5	[M-H]	light	4	264.369	0.926709
PE	PE 35:5	[M-H]	heavy	4	264.158	0.933249
PE	PE 36:1	[M-H]	light	4	273.157	1.0635
PE	PE 36:1	[M-H]	heavy	4	273.831	1.10209
PE	PE 36:2	[M-H]	heavy	4	271.842	0.996831
PE	PE 36:2	[M-H]	light	4	270.993	0.960728
PE	PE 36:3	[M-H]	light	4	269.868	0.922648
PE	PE 36:3	[M-H]	heavy	4	270.091	0.929272
PE	PE 36:4	[M-H]	light	4	267.418	0.883836
PE	PE 36:4	[M-H]	heavy	4	268.386	0.891497
PE	PE 36:5	[M-H]	light	4	266.072	0.890443
PE	PE 36:5	[M-H]	heavy	4	266.766	0.884532
PE	PE 36:6	[M-H]	light	4	265.226	0.904705
PE	PE 36:6	[M-H]	heavy	4	265.804	0.894141
PE	PE 32:1	[M-H]	heavy	5	260.793	0.860797
PE	PE 32:1	[M-H]	light	5	260.66	0.865744
PE	PE 33:2	[M-H]	heavy	5	262.575	0.802551
PE	PE 34:1	[M-H]	heavy	5	267.531	0.742498
PE	PE 34:1	[M-H]	light	5	266.805	0.740718
PE	PE 34:2	[M-H]	heavy	5	266.044	0.742887
PE	PE 34:2	[M-H]	light	5	264.993	0.752579
PE	PE 34:3 - 1	[M-H]	light	5	263.663	0.775545
PE	PE 34:3 - 1	[M-H]	heavy	5	263.797	0.772729
PE	PE 34:3 - 2	[M-H]	light	5	264.534	0.759205
PE	PE 34:3 - 2	[M-H]	heavy	5	265.155	0.750592
PE	PE 34:4	[M-H]	light	5	262.494	0.804838
PE	PE 34:4	[M-H]	heavy	5	262.426	0.806797
PE	PE 35:1	[M-H]	heavy	5	270.945	0.799026
PE	PE 35:1	[M-H]	light	5	270.935	0.798752
PE	PE 35:2 - 1	[M-H]	light	5	267.476	0.742234
PE	PE 35:2 - 1	[M-H]	heavy	5	268.398	0.749503
PE	PE 35:2 - 2	[M-H]	light	5	268.304	0.748496
PE	PE 35:2 - 2	[M-H]	heavy	5	268.503	0.750706
PE	PE 35:3	[M-H]	light	5	267.169	0.741141
PE	PE 35:3	[M-H]	heavy	5	267.147	0.741089
PE	PE 35:4	[M-H]	heavy	5	266.212	0.742053
PE	PE 35:4	[M-H]	light	5	265.486	0.747082
PE	PE 35:5	[M-H]	light	5	264.586	0.758377
PE	PE 35:5	[M-H]	heavy	5	264.377	0.761791
PE	PE 36:1	[M-H]	light	5	273.293	0.877445
PE	PE 36:1	[M-H]	heavy	5	273.961	0.904395
PE	PE 36:2	[M-H]	heavy	5	271.991	0.830528
PE	PE 36:2	[M-H]	light	5	271.149	0.804699
PE	PE 36:3	[M-H]	light	5	270.035	0.776629
PE	PE 36:3	[M-H]	heavy	5	270.256	0.781617
PE	PE 36:4	[M-H]	light	5	267.607	0.742903
PE	PE 36:4	[M-H]	heavy	5	268.566	0.751473
PE	PE 36:5	[M-H]	light	5	266.273	0.741797
PE	PE 36:5	[M-H]	heavy	5	266.961	0.740783
PE	PE 36:6	[M-H]	light	5	265.435	0.747566
PE	PE 36:6	[M-H]	heavy	5	266.008	0.743091
PE	PE 32:1	[M-H]	heavy	6	260.622	0.919311
PE	PE 32:1	[M-H]	light	6	260.49	0.923697
PE	PE 33:2	[M-H]	heavy	6	262.402	0.867398
PE	PE 34:1	[M-H]	heavy	6	267.35	0.80708
PE	PE 34:1	[M-H]	light	6	266.625	0.807312
PE	PE 34:2	[M-H]	heavy	6	265.865	0.810842
PE	PE 34:2	[M-H]	light	6	264.816	0.821143
PE	PE 34:3 - 1	[M-H]	light	6	263.488	0.842876
PE	PE 34:3 - 1	[M-H]	heavy	6	263.621	0.840277
PE	PE 34:3 - 2	[M-H]	light	6	264.357	0.827585
PE	PE 34:3 - 2	[M-H]	heavy	6	264.977	0.819156
PE	PE 34:4	[M-H]	light	6	262.321	0.869453
PE	PE 34:4	[M-H]	heavy	6	262.253	0.871211
PE	PE 35:1	[M-H]	heavy	6	270.758	0.846171
PE	PE 35:1	[M-H]	light	6	270.748	0.845963
PE	PE 35:2 - 1	[M-H]	light	6	267.295	0.806991
PE	PE 35:2 - 1	[M-H]	heavy	6	268.215	0.810812
PE	PE 35:2 - 2	[M-H]	light	6	268.122	0.810201
PE	PE 35:2 - 2	[M-H]	heavy	6	268.32	0.811558
PE	PE 35:3	[M-H]	light	6	266.988	0.806812
PE	PE 35:3	[M-H]	heavy	6	266.967	0.80682
PE	PE 35:4	[M-H]	heavy	6	266.032	0.809774
PE	PE 35:4	[M-H]	light	6	265.307	0.815541
PE	PE 35:5	[M-H]	light	6	264.41	0.826792
PE	PE 35:5	[M-H]	heavy	6	264.2	0.830049
PE	PE 36:1	[M-H]	light	6	273.103	0.907748
PE	PE 36:1	[M-H]	heavy	6	273.769	0.929607
PE	PE 36:2	[M-H]	heavy	6	271.802	0.870457
PE	PE 36:2	[M-H]	light	6	270.962	0.850485
PE	PE 36:3	[M-H]	light	6	269.849	0.829496
PE	PE 36:3	[M-H]	heavy	6	270.07	0.83315
PE	PE 36:4	[M-H]	light	6	267.426	0.807234
PE	PE 36:4	[M-H]	heavy	6	268.383	0.812041
PE	PE 36:5	[M-H]	light	6	266.094	0.809423
PE	PE 36:5	[M-H]	heavy	6	266.78	0.807003
PE	PE 36:6	[M-H]	light	6	265.257	0.81605
PE	PE 36:6	[M-H]	heavy	6	265.829	0.811091
PI	PI 34:1	[M+NH4]	light	3	297.003	0.646522
PI	PI 34:1	[M+NH4]	heavy	3	297.44	0.657233
PI	PI 34:2	[M+NH4]	light	3	292.832	0.605358
PI	PI 34:2	[M+NH4]	heavy	3	293.766	0.604303
PI	PI 36:2	[M+NH4]	heavy	3	299.536	0.722006
PI	PI 36:2	[M+NH4]	light	3	300.137	0.744194
PI	PI 36:3	[M+NH4]	light	3	296.913	0.64446
PI	PI 36:3	[M+NH4]	heavy	3	297.57	0.66061
PI	PI 34:1	[M+NH4]	light	4	296.722
PI	PI 34:1	[M+NH4]	heavy	4	297.166
PI	PI 34:2	[M+NH4]	light	4	292.494
PI	PI 34:2	[M+NH4]	heavy	4	293.441
PI	PI 36:2	[M+NH4]	heavy	4	299.29
PI	PI 36:2	[M+NH4]	light	4	299.9
PI	PI 36:3	[M+NH4]	light	4	296.631
PI	PI 36:3	[M+NH4]	heavy	4	297.297
PI	PI 34:1	[M-H]	light	3	288.39	0.967474
PI	PI 34:1	[M-H]	heavy	3	288.185	0.966733
PI	PI 34:2	[M-H]	heavy	3	286.943	0.964841
PI	PI 34:2	[M-H]	light	3	286.649	0.965052
PI	PI 36:1	[M-H]	light	3	293.816	1.02965
PI	PI 36:1	[M-H]	heavy	3	294.209	1.03713
PI	PI 36:2	[M-H]	light	3	292.528	1.00781
PI	PI 36:2	[M-H]	heavy	3	293.136	1.01762
PI	PI 36:3	[M-H]	light	3	291.254	0.990395
PI	PI 36:3	[M-H]	heavy	3	291.758	0.996769
PI	PI 34:1	[M-H]	light	4	288.3	1.21115
PI	PI 34:1	[M-H]	heavy	4	288.098	1.21197
PI	PI 34:2	[M-H]	heavy	4	286.865	1.21712
PI	PI 34:2	[M-H]	light	4	286.573	1.21838
PI	PI 36:1	[M-H]	light	4	293.685	1.19273
PI	PI 36:1	[M-H]	heavy	4	294.075	1.19164
PI	PI 36:2	[M-H]	light	4	292.407	1.19652
PI	PI 36:2	[M-H]	heavy	4	293.011	1.19469
PI	PI 36:3	[M-H]	light	4	291.143	1.20063
PI	PI 36:3	[M-H]	heavy	4	291.643	1.19897
PI	PI 34:1	[M-H]	light	5	289.179
PI	PI 34:1	[M-H]	heavy	5	288.976
PI	PI 34:2	[M-H]	heavy	5	287.737
PI	PI 34:2	[M-H]	light	5	287.444
PI	PI 36:1	[M-H]	light	5	294.587
PI	PI 36:1	[M-H]	heavy	5	294.979
PI	PI 36:2	[M-H]	light	5	293.304
PI	PI 36:2	[M-H]	heavy	5	293.91
PI	PI 36:3	[M-H]	light	5	292.034
PI	PI 36:3	[M-H]	heavy	5	292.536
PS	PS 34:1	[M+H]	light	3	282.191	0.78611
PS	PS 34:1	[M+H]	heavy	3	282.747	0.783568
PS	PS 34:2	[M+H]	light	3	277.662	0.975498
PS	PS 34:2	[M+H]	heavy	3	279.189	0.882729
PS	PS 36:1	[M+H]	heavy	3	288.031	0.989766
PS	PS 36:1	[M+H]	light	3	287.658	0.964291
PS	PS 36:2	[M+H]	heavy	3	283.981	0.796249
PS	PS 36:2	[M+H]	light	3	283.692	0.791035
PS	PS 36:3	[M+H]	heavy	3	281.615	0.794126
PS	PS 36:3	[M+H]	light	3	281.659	0.793323
PS	PS 36:4	[M+H]	light	3	278.011	0.952287
PS	PS 36:4	[M+H]	heavy	3	278.775	0.905468
PS	PS 34:1	[M+H]	light	4	282.443	1.0286
PS	PS 34:1	[M+H]	heavy	4	282.998	1.03738
PS	PS 34:2	[M+H]	light	4	277.925	0.986784
PS	PS 34:2	[M+H]	heavy	4	279.448	0.994723
PS	PS 36:1	[M+H]	heavy	4	288.27	1.15504
PS	PS 36:1	[M+H]	light	4	287.898	1.14492
PS	PS 36:2	[M+H]	heavy	4	284.229	1.05953
PS	PS 36:2	[M+H]	light	4	283.94	1.05401
PS	PS 36:3	[M+H]	heavy	4	281.868	1.02029
PS	PS 36:3	[M+H]	light	4	281.912	1.0209
PS	PS 36:4	[M+H]	light	4	278.272	0.988028
PS	PS 36:4	[M+H]	heavy	4	279.035	0.991939
PS	PS 34:1	[M+H]	light	5	282.142	0.812454
PS	PS 34:1	[M+H]	heavy	5	282.694	0.805939
PS	PS 34:2	[M+H]	light	5	277.641	0.872156
PS	PS 34:2	[M+H]	heavy	5	279.158	0.850786
PS	PS 36:1	[M+H]	heavy	5	287.945	0.754286
PS	PS 36:1	[M+H]	light	5	287.574	0.757278
PS	PS 36:2	[M+H]	heavy	5	283.92	0.792168
PS	PS 36:2	[M+H]	light	5	283.633	0.795311
PS	PS 36:3	[M+H]	heavy	5	281.569	0.819407
PS	PS 36:3	[M+H]	light	5	281.613	0.818868
PS	PS 36:4	[M+H]	light	5	277.988	0.86717
PS	PS 36:4	[M+H]	heavy	5	278.748	0.856454
PS	PS 34:1	[M+H]	light	6	282.226
PS	PS 34:1	[M+H]	heavy	6	282.776
PS	PS 34:2	[M+H]	light	6	277.744
PS	PS 34:2	[M+H]	heavy	6	279.255
[truncated: 588 more rows]

## Sheet: 8. Mean CCS values + CCS bias
Table S8: Summary of results for both LC-DTIM-MS and LC-TIM-MS measurements (including mean CCS values and CCS bias between both methods using for Figure 2)
LipidClass	LipidSpecies	Adduct	Polarity	Label	mean_rt_DT	mean_rt_TIMS	sd_rt_DT	sd_rt_TIMS	mean_ccs_DT	mean_ccs_TIMS	sd_ccs_DT	sd_ccs_TIMS	modified_ccs_DT	modified_ccs_TIMS	CCS_bias	Absolute_CCS_bias
AcCa	AcCa 16:1	[M-H]	neg	light	3.42	3.32083	0.0318329	0.0556708	202.002	202.597	0.465794	0.285015	1033.26	1036.3	0.294138	0.294138
LPE	LPE 18:1	[M-H]	neg	light	3.08333	2.935	0.063456	0.0238048	214.12	213.995	0.464758	0.735867	1101.49	1100.85	-0.0583785	0.0583785
LPE	LPE 18:2	[M-H]	neg	light	2.5765	2.44687	0.0348342	0.0387675	212.22	211.362	0.56921	0.839248	1091.59	1087.17	-0.404454	0.404454
PA	PA 34:1	[M-H]	neg	light	11.5824	11.8145	0.0815618	0.0637821	258.31	259.853	0.45	1.18345	1339.6	1347.6	0.597289	0.597289
PA	PA 34:2	[M-H]	neg	light	10.2024	10.3482	0.0702879	0.0648541	257.459	258.514	0.605318	0.316196	1335.11	1340.58	0.409774	0.409774
PA	PA 34:3	[M-H]	neg	light	8.895	8.94875	0.0890863	0.178396	256.339	257.692	1.44739	0.593314	1329.22	1336.24	0.52818	0.52818
PA	PA 35:2	[M-H]	neg	light	11.3513	11.5171	0.152003	0.103584	260.308	262.723	0.566054	1.55442	1350.43	1362.96	0.927746	0.927746
PA	PA 36:3	[M-H]	neg	light	10.3435	10.5593	0.102663	0.08908	261.224	262.461	0.888867	0.80871	1355.64	1362.06	0.473732	0.473732
PA	PA 36:4	[M-H]	neg	light	8.86765	9.08167	0.0875021	0.179384	260.12	260.715	1.46939	1.54359	1349.84	1352.93	0.228741	0.228741
PA	PA 36:5	[M-H]	neg	light	7.485	7.57941	0.0851921	0.193018	258.711	258.863	0.851067	1.12488	1342.45	1343.24	0.0583938	0.0583938
PE	PE 32:1	[M-H]	neg	light	10.6713	10.7191	0.0802442	0.0503236	259.946	261.355	0.460619	0.561656	1348.67	1355.98	0.541939	0.541939
PE	PE 34:1	[M-H]	neg	light	12.2086	12.3179	0.063568	0.015598	266.517	267.462	0.564999	1.19277	1383.82	1388.73	0.354762	0.354762
PE	PE 34:2	[M-H]	neg	light	11.0317	11.1104	0.066803	0.0154056	265.101	265.662	0.626746	0.884602	1376.4	1379.31	0.211617	0.211617
PE	PE 34:3 - 1	[M-H]	neg	light	9.25828	9.3292	0.0684037	0.0294279	262.793	264.34	0.842642	0.824965	1364.34	1372.37	0.588676	0.588676
PE	PE 34:3 - 2	[M-H]	neg	light	9.66071	9.73724	0.0639403	0.0232834	264.022	265.205	0.817501	0.73547	1370.72	1376.86	0.447878	0.447878
PE	PE 34:4	[M-H]	neg	light	7.88286	7.9095	0.0586637	0.0411	262.026	263.178	1.21176	1.00819	1360.29	1366.27	0.439555	0.439555
PE	PE 35:1	[M-H]	neg	light	12.8438	12.9537	0.0680121	0.0174642	270.708	271.567	0.632866	1.00515	1406.09	1410.55	0.317501	0.317501
PE	PE 35:2 - 1	[M-H]	neg	light	11.0835	11.2008	0.0578091	0.0604786	267.276	268.13	0.616924	0.936305	1388.19	1392.63	0.319627	0.319627
PE	PE 35:2 - 2	[M-H]	neg	light	11.6661	11.7212	0.103685	0.0662874	267.951	268.953	0.6567	1.38907	1391.7	1396.9	0.373896	0.373896
PE	PE 35:3	[M-H]	neg	light	10.2708	10.3288	0.0826599	0.0516656	266.269	267.824	0.954125	1.20819	1382.89	1390.97	0.584257	0.584257
PE	PE 35:4	[M-H]	neg	light	8.77529	8.82263	0.069112	0.059052	264.609	266.151	0.885267	1.22536	1374.2	1382.21	0.582884	0.582884
PE	PE 35:5	[M-H]	neg	light	7.43647	7.4375	0.0630418	0.0608098	263.619	265.257	0.516734	0.804481	1368.98	1377.49	0.621569	0.621569
PE	PE 36:1	[M-H]	neg	light	13.3692	13.5108	0.0615711	0.0239414	274.054	273.911	0.954792	1.49696	1423.97	1423.22	-0.0521273	0.0521273
PE	PE 36:2	[M-H]	neg	light	12.3143	12.43	0.060838	0.0138564	271.074	271.78	0.631686	0.511312	1408.41	1412.08	0.260445	0.260445
PE	PE 36:3	[M-H]	neg	light	11.164	11.2671	0.0589915	0.0173967	269.57	270.673	0.705707	0.702379	1400.53	1406.26	0.408985	0.408985
PE	PE 36:4	[M-H]	neg	light	9.66067	9.73259	0.0634596	0.0222905	268.151	268.26	0.567107	0.763217	1393.09	1393.65	0.0406487	0.0406487
PE	PE 36:5	[M-H]	neg	light	8.26933	8.32593	0.0517909	0.0196624	266.2	266.934	0.41955	0.991629	1382.88	1386.7	0.27584	0.27584
PE	PE 36:6	[M-H]	neg	light	7.00385	7.04611	0.0546316	0.0222655	265.122	266.101	0.864925	0.883523	1377.21	1382.3	0.369274	0.369274
PG	PG 34:1	[M-H]	neg	light	10.5015	10.5493	0.0848699	0.0281436	272.914	274.404	0.750514	0.64196	1418.14	1425.88	0.545868	0.545868
PG	PG 34:2	[M-H]	neg	light	8.9835	9.0272	0.068616	0.0262234	272.034	273.317	0.859822	1.26272	1413.5	1420.17	0.47151	0.47151
PI	PI 34:1	[M-H]	neg	light	9.93095	9.97857	0.149061	0.0865261	287.565	289.206	1.05904	0.865406	1497.12	1505.67	0.570499	0.570499
PI	PI 34:2	[M-H]	neg	light	8.4632	8.5092	0.077013	0.025318	286.623	287.32	1.00887	0.485112	1492.16	1495.79	0.24306	0.24306
PI	PI 36:1	[M-H]	neg	light	11.7567	11.7368	0.0711805	0.0416403	293.535	295.084	0.744627	1.15218	1529.01	1537.08	0.527705	0.527705
PI	PI 36:2	[M-H]	neg	light	10.3509	10.3969	0.115798	0.171094	291.907	293.689	0.723593	0.80131	1520.47	1529.76	0.610498	0.610498
PI	PI 36:3	[M-H]	neg	light	8.65	8.66833	0.0757988	0.0887329	290.292	292.309	1.7273	0.54501	1512.01	1522.51	0.694895	0.694895
PS	PS 34:1	[M-H]	neg	light	10.5373	10.6389	0.0854575	0.0444049	276.221	278.117	0.864426	0.783065	1435.77	1445.63	0.686459	0.686459
PS	PS 34:2	[M-H]	neg	light	8.971	9.03792	0.0739688	0.0216653	274.982	276.663	0.729411	0.275	1429.26	1438	0.611131	0.611131
PS	PS 34:3	[M-H]	neg	light	7.71444	7.68125	0.130778	0.190083	273.804	275.062	0.772692	0.80242	1423.07	1429.61	0.459472	0.459472
PS	PS 36:1	[M-H]	neg	light	12.155	12.3258	0.0958343	0.110568	282.377	283.76	0.936305	0.951405	1468.69	1475.89	0.489889	0.489889
PS	PS 36:2	[M-H]	neg	light	10.9378	11.1542	0.0866003	0.167278	281.053	282.492	1.45745	0.548174	1461.74	1469.23	0.512133	0.512133
PS	PS 36:3	[M-H]	neg	light	9.21185	9.24826	0.125913	0.155524	279.459	281.251	1.09659	0.532116	1453.39	1462.71	0.641392	0.641392
PS	PS 36:4	[M-H]	neg	light	7.65696	7.70522	0.0678524	0.0707666	278.004	278.73	1.18667	0.245967	1445.76	1449.53	0.260987	0.260987
PS	PS 36:5	[M-H]	neg	light	6.565	6.52	0.0645497	0.0316228	276.185	277.757	0.89	0.316107	1436.24	1444.41	0.569235	0.569235
AcCa	AcCa 16:1	[M+H]	pos	light	3.42	3.32083	0.0318329	0.0556708	207.316	208.564	0.898601	0.913881	1060.62	1067	0.602073	0.602073
Cer	Cer 34:0;2	[M+H]	pos	light	12.6775	12.8115	0.0767686	0.0200722	255.227	258.33	0.824513	0.544636	1317.16	1333.17	1.21558	1.21558
Cer	Cer 34:1;2	[M+H]	pos	light	12.1658	12.3113	0.0400438	0.0174002	253.11	256.751	0.779423	0.646473	1306.11	1324.9	1.4386	1.4386
Cer	Cer 34:2;2	[M+H]	pos	light	11.4126	11.5333	0.057816	0.0453137	252.905	257.012	1.24986	0.437772	1304.93	1326.13	1.62402	1.62402
Cer	Cer 36:0;2	[M+H]	pos	light	13.804	13.941	0.070666	0.0217401	261.656	264.928	0.574281	0.391946	1351.98	1368.88	1.25021	1.25021
Cer	Cer 36:0;3	[M+H]	pos	light	13.335	13.4538	0.0733445	0.0149921	265.49	267.981	0.734847	1.49624	1372.67	1385.55	0.938359	0.938359
Cer	Cer 36:1;2	[M+H]	pos	light	13.4152	13.5604	0.0699013	0.0139945	260.215	263.339	0.416619	0.598061	1344.42	1360.56	1.20055	1.20055
Cer	Cer 36:1;3	[M+H]	pos	light	12.8686	12.9914	0.0742931	0.0231549	263.503	266.029	0.891304	0.683836	1362.29	1375.35	0.958623	0.958623
Cer	Cer 36:2;2	[M+H]	pos	light	12.8258	12.9738	0.0702627	0.0281011	260.235	262.612	0.416619	0.492653	1344.41	1356.69	0.913405	0.913405
Cer	Cer 36:2;3	[M+H]	pos	light	12.1696	12.2842	0.0686464	0.0169184	260.54	263.246	1.08167	0.617615	1346.86	1360.85	1.03861	1.03861
Cer	Cer 44:0;4	[M+H]	pos	light	15.73	15.8752	0.053619	0.0168622	291.016	294.72	0.983793	1.05278	1510.87	1530.1	1.27278	1.27278
HexCer	HexCer 34:2;3	[M+H]	pos	light	8.94588	9.0265	0.0392203	0.0449883	281.966	283.322	1.15673	0.828879	1463.96	1471	0.481011	0.481011
HexCer	HexCer 36:1;3	[M+H]	pos	light	11.8112	11.9027	0.0921647	0.024748	288.52	291.088	0.703278	0.551197	1499.13	1512.47	0.89006	0.89006
HexCer	HexCer 36:2;3 - 1	[M+H]	pos	light	10.8817	10.7118	0.0947078	0.0302563	287.686	288.828	0.460619	1.03205	1494.72	1500.66	0.396873	0.396873
HexCer	HexCer 37:2;3	[M+H]	pos	light	11.4993	11.5889	0.0805555	0.0152362	289.982	292.373	0.848434	0.581665	1507.16	1519.59	0.824534	0.824534
LPC	LPC 16:0	[M+H]	pos	light	3.06556	2.96583	0.0200693	0.0456186	228.598	230.074	0.753671	1.09485	1177.15	1184.75	0.645773	0.645773
LPC	LPC 16:1	[M+H]	pos	light	2.52	2.41231	0.0194365	0.0271274	224.904	226.014	0.792608	0.964955	1158	1163.72	0.493544	0.493544
LPC	LPC 18:1	[M+H]	pos	light	3.13437	3.01238	0.0422641	0.0486729	231.78	233.167	0.664078	0.93021	1195.13	1202.28	0.598412	0.598412
LPC	LPC 18:2	[M+H]	pos	light	2.61731	2.51125	0.0366123	0.04367	227.3	228.441	0.510882	0.59633	1171.91	1177.8	0.50198	0.50198
LPC	LPC 18:3	[M+H]	pos	light	2.31393	2.20083	0.0269896	0.0274918	223.45	223.987	0.56921	1.03069	1151.95	1154.72	0.240322	0.240322
LPE	LPE 18:2	[M+H]	pos	light	2.5765	2.44687	0.0348342	0.0387675	211.75	211.546	0.434741	0.388078	1089.3	1088.25	-0.09634	0.09634
PC	PC 32:1	[M+H]	pos	light	10.9173	11.0237	0.0730237	0.0500678	280.496	283.384	0.631686	0.749299	1457	1472	1.0296	1.0296
PC	PC 32:2	[M+H]	pos	light	9.04111	9.12724	0.106819	0.110321	277.83	280.049	0.965942	0.50845	1443.08	1454.61	0.79869	0.79869
PC	PC 32:3	[M+H]	pos	light	7.74304	7.85	0.0783021	0.113612	274.09	276.627	0.434741	0.473076	1423.58	1436.76	0.925608	0.925608
PC	PC 32:4	[M+H]	pos	light	6.44214	6.44385	0.0611654	0.174335	272.049	274.108	1.19167	1.01065	1412.91	1423.6	0.756849	0.756849
PC	PC 32:5	[M+H]	pos	light	5.364	5.33111	0.0378153	0.0537225	267.772	271.006	0.749413	0.917839	1390.63	1407.42	1.20758	1.20758
PC	PC 33:1	[M+H]	pos	light	11.7478	11.9128	0.0933691	0.0448628	283.438	286.634	1.07175	1.33788	1472.79	1489.4	1.12758	1.12758
PC	PC 33:2	[M+H]	pos	light	10.2809	10.2922	0.112627	0.185648	280.146	282.808	0.820761	0.502832	1455.62	1469.45	0.950219	0.950219
PC	PC 33:3	[M+H]	pos	light	8.8275	8.82923	0.0846562	0.182001	277.3	279.992	0.726682	0.44976	1440.76	1454.75	0.97079	0.97079
PC	PC 33:4	[M+H]	pos	light	7.12043	7.1412	0.0431149	0.061191	274.901	276.047	0.605318	0.880733	1428.22	1434.18	0.416877	0.416877
PC	PC 33:5	[M+H]	pos	light	5.931	5.93333	0.0324722	0.0563999	272.325	273.912	1.13052	1.21758	1414.77	1423.01	0.58276	0.58276
PC	PC 34:1	[M+H]	pos	light	12.6022	12.7794	0.0554718	0.0570928	286.022	289.797	0.507364	1.14748	1486.72	1506.34	1.31983	1.31983
PC	PC 34:2	[M+H]	pos	light	11.2373	11.3871	0.0574716	0.0564281	283.45	286.416	0	0.170763	1473.28	1488.69	1.04639	1.04639
PC	PC 34:3	[M+H]	pos	light	9.69833	9.87115	0.21467	0.145006	280.691	283.192	0.281443	0.579229	1458.87	1471.87	0.891015	0.891015
PC	PC 34:4	[M+H]	pos	light	7.96033	8.01893	0.0417285	0.0206091	278.2	280.655	0.284605	0.501559	1445.85	1458.61	0.882459	0.882459
PC	PC 34:5	[M+H]	pos	light	6.66536	6.69414	0.0396729	0.0396878	275.538	277.233	0.658362	0.515537	1431.95	1440.76	0.61516	0.61516
PC	PC 34:6	[M+H]	pos	light	5.68609	5.68148	0.0552465	0.0432972	273.226	274.439	0.75832	0.962998	1419.87	1426.17	0.443955	0.443955
PC	PC 35:1	[M+H]	pos	light	13.478	13.6336	0.0978434	0.124999	289.592	292.796	1.3327	0.913485	1505.76	1522.42	1.10647	1.10647
PC	PC 35:2	[M+H]	pos	light	11.9438	12.2636	0.263668	0.286307	287.106	290.568	1.09984	1.04744	1492.76	1510.76	1.20583	1.20583
PC	PC 35:3	[M+H]	pos	light	10.4225	10.5289	0.0605912	0.0535647	284.794	286.993	0.459594	0.445597	1480.67	1492.11	0.772137	0.772137
PC	PC 35:4	[M+H]	pos	light	8.91667	9.01143	0.0564669	0.0329662	281.689	283.744	0.281443	0.57893	1464.46	1475.15	0.729528	0.729528
PC	PC 35:5	[M+H]	pos	light	7.46964	7.51552	0.0598444	0.0377573	279.019	280.794	0.281443	0.536867	1450.52	1459.74	0.636157	0.636157
PC	PC 35:6	[M+H]	pos	light	6.29481	6.32069	0.0484665	0.0377899	275.995	277.676	0.847378	0.241624	1434.73	1443.47	0.609069	0.609069
PC	PC 36:1	[M+H]	pos	light	14.1047	14.2825	0.071337	0.108167	292.895	294.848	0.822209	0.697527	1523.4	1533.56	0.666716	0.666716
PC	PC 36:2	[M+H]	pos	light	12.8797	13.0807	0.0963286	0.0561036	290.32	292.802	0.781693	0.35987	1509.94	1522.85	0.854919	0.854919
PC	PC 36:3	[M+H]	pos	light	11.3587	11.4954	0.0539945	0.035117	288.01	290.435	0.434741	0.394497	1497.86	1510.48	0.841985	0.841985
PC	PC 36:4	[M+H]	pos	light	9.786	9.88704	0.0956863	0.0793636	285.258	287.41	0.375257	0.31563	1483.49	1494.68	0.754405	0.754405
PC	PC 36:5	[M+H]	pos	light	8.32533	8.3872	0.0484044	0.0322128	282.588	283.834	0.375257	0.583975	1469.54	1476.01	0.440925	0.440925
PC	PC 36:6	[M+H]	pos	light	7.04667	7.08667	0.0372627	0.0274563	279.48	280.937	0.434741	0.634386	1453.31	1460.88	0.521325	0.521325
PC	PC 37:2	[M+H]	pos	light	13.6943	13.8414	0.095194	0.307378	293.636	294.76	0.672777	1.48494	1527.65	1533.5	0.382885	0.382885
PC	PC 37:3	[M+H]	pos	light	12.2	12.6087	0.0531507	0.265649	290.434	293.874	1.21915	0.575542	1510.93	1528.82	1.18428	1.18428
PC	PC 37:4	[M+H]	pos	light	11.024	11.07	0.120757	0.122762	288.026	291.181	0.622293	0.746569	1498.34	1514.75	1.09539	1.09539
PC	PC 38:3	[M+H]	pos	light	12.9653	13.0637	0.186518	0.0608469	294.087	296.338	0.600704	0.947098	1530.38	1542.09	0.765344	0.765344
PC	PC 38:4	[M+H]	pos	light	11.8304	11.9712	0.0511218	0.0648276	291.152	294.156	0.596672	0.59039	1515.04	1530.68	1.03176	1.03176
PC	PC 38:5	[M+H]	pos	light	10.2765	10.3911	0.0825434	0.146585	288.49	290.562	1.26258	0.984647	1501.13	1511.91	0.718222	0.718222
PC	PC 38:6	[M+H]	pos	light	8.79111	8.87522	0.0498101	0.0927298	286.182	287.864	0.75526	1.20328	1489.06	1497.81	0.587738	0.587738
PE	PE 32:1	[M+H]	pos	light	10.6713	10.7191	0.0802442	0.0503236	268.553	269.847	1.0155	1.36209	1393.41	1400.12	0.481842	0.481842
PE	PE 33:1	[M+H]	pos	light	11.5005	11.5867	0.0742247	0.0436981	271.312	273.04	0.596672	0.995734	1408.27	1417.24	0.636905	0.636905
PE	PE 33:2	[M+H]	pos	light	10.0992	10.0529	0.115935	0.137685	268.286	270.129	1.49732	1.19674	1392.48	1402.05	0.686794	0.686794
PE	PE 34:1	[M+H]	pos	light	12.2086	12.3179	0.063568	0.015598	274.16	276.944	0.7369	0.722391	1423.58	1438.04	1.01547	1.01547
PE	PE 34:2	[M+H]	pos	light	11.0317	11.1104	0.066803	0.0154056	272.208	274.286	0.507364	0.471904	1413.37	1424.16	0.763387	0.763387
PE	PE 34:3 - 1	[M+H]	pos	light	9.25828	9.3292	0.0684037	0.0294279	268.378	269.481	1.17613	0.866826	1393.41	1399.14	0.410987	0.410987
PE	PE 34:3 - 2	[M+H]	pos	light	9.66071	9.73724	0.0639403	0.0232834	269.094	270.802	0.622293	0.588044	1397.13	1406	0.634722	0.634722
PE	PE 34:4	[M+H]	pos	light	7.88286	7.9095	0.0586637	0.0411	266.559	266.459	1.64026	0.656497	1383.89	1383.37	-0.0374214	0.0374214
PE	PE 35:1	[M+H]	pos	light	12.8438	12.9537	0.0680121	0.0174642	278.265	280.889	1.06854	0.568618	1445.41	1459.04	0.942896	0.942896
PE	PE 35:2 - 1	[M+H]	pos	light	11.0835	11.2008	0.0578091	0.0604786	276.312	280.16	0.375257	0.550353	1435.2	1455.18	1.39263	1.39263
PE	PE 35:2 - 2	[M+H]	pos	light	11.6661	11.7212	0.103685	0.0662874	274.703	276.64	0.94447	0.908845	1426.84	1436.9	0.705125	0.705125
PE	PE 35:3	[M+H]	pos	light	10.2708	10.3288	0.0826599	0.0516656	272.233	273.957	0.869928	0.367274	1413.94	1422.89	0.633158	0.633158
PE	PE 35:4	[M+H]	pos	light	8.77529	8.82263	0.069112	0.059052	269.267	270.278	1.13416	1.16404	1398.46	1403.71	0.375588	0.375588
PE	PE 35:5	[M+H]	pos	light	7.43647	7.4375	0.0630418	0.0608098	266.162	268.002	1.20767	0.990688	1382.26	1391.82	0.691308	0.691308
PE	PE 36:1	[M+H]	pos	light	13.3692	13.5108	0.0615711	0.0239414	280.667	283.947	1.01531	0.859432	1458.4	1475.44	1.16864	1.16864
PE	PE 36:2	[M+H]	pos	light	12.3143	12.43	0.060838	0.0138564	278.358	280.28	0.702041	0.61337	1446.33	1456.31	0.690478	0.690478
PE	PE 36:3	[M+H]	pos	light	11.164	11.2671	0.0589915	0.0173967	275.6	277.161	0.284605	0.565576	1431.93	1440.04	0.566401	0.566401
PE	PE 36:4	[M+H]	pos	light	9.66067	9.73259	0.0634596	0.0222905	273.206	274.315	0.459594	0.963676	1419.42	1425.18	0.405921	0.405921
PE	PE 36:5	[M+H]	pos	light	8.26933	8.32593	0.0517909	0.0196624	270.269	271.021	0.281443	0.687903	1404.09	1408	0.278241	0.278241
PE	PE 36:6	[M+H]	pos	light	7.00385	7.04611	0.0546316	0.0222655	267.331	267.756	0.704579	0.490764	1388.76	1390.96	0.158979	0.158979
PS	PS 34:1	[M+H]	pos	light	10.5373	10.6389	0.0854575	0.0444049	281.366	284.168	1.0357	0.533954	1462.58	1477.15	0.995856	0.995856
PS	PS 34:2	[M+H]	pos	light	8.971	9.03792	0.0739688	0.0216653	278.429	278.635	0.626746	1.18276	1447.25	1448.32	0.0739865	0.0739865
PS	PS 36:1	[M+H]	pos	light	12.155	12.3258	0.0958343	0.110568	287.149	290.848	1.50433	1.13962	1493.58	1512.82	1.2881	1.2881
PS	PS 36:2	[M+H]	pos	light	10.9378	11.1542	0.0866003	0.167278	284.039	286.001	0.742725	0.879293	1477.34	1487.55	0.690927	0.690927
PS	PS 36:3	[M+H]	pos	light	9.21185	9.24826	0.125913	0.155524	281.381	283.518	0.296667	0.555333	1463.45	1474.56	0.75935	0.75935
PS	PS 36:4	[M+H]	pos	light	7.65696	7.70522	0.0678524	0.0707666	278.594	279.061	1.56405	1.0771	1448.89	1451.32	0.167717	0.167717
SPH	SPH 18:0;3	[M+H]	pos	light	2.5205	2.4375	0.0187715	0.0310983	195.181	196.383	0.43134	0.820908	990.385	996.484	0.615839	0.615839
SPH	SPH 18:1;2	[M+H]	pos	light	3.651	3.53611	0.0640641	0.0567905	188.957	190.879	0.439572	1.1242	956.486	966.214	1.0171	1.0171
AcCa	AcCa 16:1	[M-H]	neg	heavy	3.40545	3.31308	0.0395888	0.0455311	202.38	202.707	0.797982	0.437531	1037.07	1038.75	0.161413	0.161413
LPE	LPE 18:1	[M-H]	neg	heavy	3.05	2.89833	0.0430116	0.0271416	215.35	214.572	0.9	1.09174	1109.23	1105.22	-0.361427	0.361427
LPE	LPE 18:2	[M-H]	neg	heavy	2.57882	2.43933	0.0409088	0.0323964	212.49	211.812	0.827043	0.788143	1094.38	1090.89	-0.319074	0.319074
PA	PA 34:1	[M-H]	neg	heavy	11.5944	11.7874	0.0521496	0.048544	259.23	259.993	1.25865	1.02135	1345.77	1349.74	0.294462	0.294462
PA	PA 34:2	[M-H]	neg	heavy	10.2146	10.376	0.0624833	0.177858	258.172	258.522	0.375257	0.557032	1340.21	1342.03	0.135569	0.135569
PA	PA 34:3	[M-H]	neg	heavy	8.94812	9.02	0.118784	0.203325	257.025	257.142	0.487473	0.922679	1334.18	1334.79	0.0457154	0.0457154
PA	PA 35:2	[M-H]	neg	heavy	11.3741	11.5273	0.116408	0.0739176	261.694	262.637	0.616924	1.20752	1359.03	1363.92	0.360108	0.360108
PA	PA 36:1	[M-H]	neg	heavy	12.9994	13.2147	0.107112	0.157127	266.429	266.51	0.677506	0.947448	1384.21	1384.63	0.030563	0.030563
PA	PA 36:2	[M-H]	neg	heavy	11.8171	11.9974	0.0761671	0.143471	264.289	265.109	0.570374	1.42879	1373.02	1377.29	0.310361	0.310361
PA	PA 36:3	[M-H]	neg	heavy	10.3884	10.5541	0.0693031	0.0607308	262.295	262.703	0.817889	0.510759	1362.6	1364.72	0.155677	0.155677
PA	PA 36:4	[M-H]	neg	heavy	8.90467	9.01417	0.094254	0.0827327	261.192	262.136	0.664825	1.10725	1356.8	1361.71	0.361324	0.361324
PA	PA 36:5	[M-H]	neg	heavy	7.50231	7.61059	0.0691802	0.0814302	259.38	259.526	1.45745	1.41649	1347.32	1348.08	0.0563845	0.0563845
PE	PE 32:1	[M-H]	neg	heavy	10.6662	10.7192	0.0669726	0.101427	261.299	261.487	1.01337	0.649519	1357.05	1358.02	0.0719848	0.0719848
PE	PE 33:2	[M-H]	neg	heavy	10.058	10.0987	0.10428	0.132226	262.26	263.259	1.01958	0.865475	1362.48	1367.67	0.380756	0.380756
PE	PE 34:1	[M-H]	neg	heavy	12.2013	12.3133	0.0544397	0.00877058	267.237	268.184	0.732713	0.473633	1388.91	1393.84	0.354474	0.354474
PE	PE 34:2	[M-H]	neg	heavy	11.0173	11.1015	0.055082	0.0153682	266.179	266.706	0.505205	0.718166	1383.35	1386.09	0.19788	0.19788
PE	PE 34:3 - 1	[M-H]	neg	heavy	9.26259	9.31913	0.0623632	0.0292191	264.319	264.473	0.84146	0.676332	1373.62	1374.41	0.0580738	0.0580738
PE	PE 34:3 - 2	[M-H]	neg	heavy	9.65222	9.73963	0.0510907	0.0310683	264.098	265.822	0.629325	0.819159	1372.46	1381.43	0.653168	0.653168
PE	PE 34:4	[M-H]	neg	heavy	7.88591	7.91765	0.0562019	0.0279574	262.846	263.11	0.631686	1.19161	1365.89	1367.27	0.100608	0.100608
PE	PE 35:1	[M-H]	neg	heavy	12.8441	12.9561	0.0579934	0.0217307	270.449	271.577	0.478403	0.434141	1406.1	1411.96	0.417362	0.417362
PE	PE 35:2 - 1	[M-H]	neg	heavy	11.083	11.1904	0.0530381	0.0658584	268.673	269.046	0.730769	0.614922	1396.8	1398.74	0.138777	0.138777
PE	PE 35:2 - 2	[M-H]	neg	heavy	11.6521	11.7379	0.0919886	0.0598366	268.584	269.15	1.14887	0.881395	1396.34	1399.28	0.210735	0.210735
PE	PE 35:3	[M-H]	neg	heavy	10.2595	10.3109	0.0644003	0.0435244	267.124	267.803	1.03897	1.10045	1388.68	1392.21	0.254229	0.254229
PE	PE 35:4	[M-H]	neg	heavy	8.78688	8.83059	0.0690622	0.0472322	265.64	266.873	1.13563	1.22947	1380.9	1387.31	0.464108	0.464108
PE	PE 35:5	[M-H]	neg	heavy	7.408	7.42632	0.0370714	0.0572723	264.25	265.049	1.12577	0.700793	1373.61	1377.77	0.302323	0.302323
PE	PE 36:1	[M-H]	neg	heavy	13.3788	13.5058	0.0544788	0.0176725	274.589	274.575	0.924344	0.593658	1428.1	1428.03	-0.00500749	0.00500749
PE	PE 36:2	[M-H]	neg	heavy	12.3043	12.4227	0.0521062	0.0107917	272.239	272.617	0.77928	0.596847	1415.82	1417.78	0.138726	0.138726
PE	PE 36:3	[M-H]	neg	heavy	11.16	11.2593	0.0552736	0.0133135	269.935	270.892	0.469071	0.511517	1403.77	1408.75	0.354715	0.354715
PE	PE 36:4	[M-H]	neg	heavy	9.64867	9.72423	0.0504281	0.0238618	268.343	269.213	0.600704	0.269196	1395.43	1399.95	0.324336	0.324336
PE	PE 36:5	[M-H]	neg	heavy	8.254	8.315	0.0460584	0.0251949	266.837	267.618	0.730769	0.386555	1387.54	1391.59	0.292501	0.292501
PE	PE 36:6	[M-H]	neg	heavy	6.99556	7.02833	0.0492508	0.0436901	266.057	266.67	0.699303	0.606724	1383.42	1386.6	0.230527	0.230527
PG	PG 34:1	[M-H]	neg	heavy	10.486	10.5512	0.0666807	0.01985	274.177	275.11	0.600704	1.01078	1426.02	1430.87	0.340291	0.340291
PG	PG 34:2	[M-H]	neg	heavy	8.969	9.02214	0.0696533	0.0278032	272.496	273.271	0.622293	0.478702	1417.21	1421.24	0.2845	0.2845
PI	PI 34:1	[M-H]	neg	heavy	9.928	9.92769	0.130096	0.102929	288.362	288.984	1.15852	0.761946	1502.47	1505.71	0.215723	0.215723
PI	PI 34:2	[M-H]	neg	heavy	8.448	8.50583	0.0687524	0.0321568	286.879	287.638	0.505205	0.469315	1494.69	1498.65	0.264688	0.264688
PI	PI 36:1	[M-H]	neg	heavy	11.7029	11.7188	0.0221467	0.0368556	294.131	295.51	0.868551	0.881684	1533.31	1540.5	0.468692	0.468692
PI	PI 36:2	[M-H]	neg	heavy	10.362	10.437	0.119355	0.102089	293.373	294.348	0.705236	0.55771	1529.31	1534.39	0.33239	0.33239
PI	PI 36:3	[M-H]	neg	heavy	8.63286	8.62211	0.0688844	0.101739	291.434	292.854	1.05708	0.574626	1519.15	1526.56	0.48743	0.48743
PS	PS 34:1	[M-H]	neg	heavy	10.5555	10.6286	0.080338	0.0354562	276.955	278.595	0.756355	1.16033	1440.87	1449.4	0.592154	0.592154
PS	PS 34:2	[M-H]	neg	heavy	8.98633	9.03957	0.0687566	0.03268	275.808	277.01	0.562885	0.68942	1434.84	1441.09	0.43581	0.43581
PS	PS 34:3	[M-H]	neg	heavy	7.77125	7.70333	0.0408613	0.171409	275.084	275.037	1.25302	1.2764	1431.01	1430.77	-0.0169429	0.0169429
PS	PS 36:1	[M-H]	neg	heavy	12.17	12.3293	0.086685	0.107598	283.47	284.056	0.726682	1.19133	1475.67	1478.71	0.206567	0.206567
PS	PS 36:2	[M-H]	neg	heavy	10.9329	11.0948	0.0734944	0.098737	281.478	283.025	0.445	0.75192	1465.23	1473.29	0.549778	0.549778
PS	PS 36:3	[M-H]	neg	heavy	9.1536	9.19414	0.078256	0.07159	280.709	281.697	0.570374	0.854492	1461.17	1466.32	0.352055	0.352055
PS	PS 36:4	[M-H]	neg	heavy	7.7125	7.778	0.0928416	0.122678	279.149	279.141	1.03833	0.789819	1453	1452.96	-0.00267252	0.00267252
PS	PS 36:5	[M-H]	neg	heavy	6.57167	6.51538	0.0371035	0.085521	276.832	278.296	0.749411	1.01826	1440.88	1448.5	0.529052	0.529052
AcCa	AcCa 16:1	[M+H]	pos	heavy	3.40545	3.31308	0.0395888	0.0455311	208.19	208.634	0.636396	0.509318	1067.01	1069.28	0.213267	0.213267
Cer	Cer 34:0;2	[M+H]	pos	heavy	12.6629	12.7948	0.0560987	0.0323449	256.181	258.611	0.809762	0.577246	1324.02	1336.58	0.948477	0.948477
Cer	Cer 34:1;2	[M+H]	pos	heavy	12.1584	12.3058	0.0454928	0.0141165	254.134	257.269	0.789163	0.326205	1313.33	1329.53	1.23342	1.23342
Cer	Cer 34:1;3	[M+H]	pos	heavy	11.4836	11.5692	0.0740364	0.0307146	257.067	260.97	0.800516	0.820921	1329.33	1349.51	1.51841	1.51841
Cer	Cer 34:2;2	[M+H]	pos	heavy	11.4244	11.5175	0.0701397	0.0471141	252.91	256.506	0.884873	0.411039	1306.9	1325.48	1.42167	1.42167
Cer	Cer 34:2;3	[M+H]	pos	heavy	10.52	10.5944	0.0815197	0.0353648	254.39	257.518	1.07571	1.25596	1315.39	1331.56	1.22961	1.22961
Cer	Cer 36:0;2	[M+H]	pos	heavy	13.7871	13.9309	0.05621	0.0150899	262.597	265.943	0.459594	0.35892	1358.75	1376.06	1.27427	1.27427
Cer	Cer 36:0;3	[M+H]	pos	heavy	13.3238	13.4547	0.0542679	0.0229449	265.732	268.363	1.09819	1.5445	1375.75	1389.38	0.990042	0.990042
Cer	Cer 36:1;2	[M+H]	pos	heavy	13.4243	13.5476	0.0694017	0.0123423	260.904	263.798	0.87563	0.713034	1349.89	1364.86	1.10911	1.10911
Cer	Cer 36:1;3	[M+H]	pos	heavy	12.861	12.9752	0.0622406	0.0174983	263.689	266.64	0.605318	0.73089	1365.08	1380.36	1.11912	1.11912
Cer	Cer 36:2;2	[M+H]	pos	heavy	12.8194	12.9682	0.0540221	0.0273664	260.411	263.403	0.621059	1.14736	1347.24	1362.72	1.14879	1.14879
Cer	Cer 36:2;3	[M+H]	pos	heavy	12.1783	12.2783	0.0661745	0.0210308	261.377	263.612	0.890855	0.665646	1353.02	1364.59	0.855087	0.855087
Cer	Cer 44:0;4	[M+H]	pos	heavy	15.7239	15.8652	0.0520213	0.0103049	291.678	295.489	1.09767	0.779992	1515.98	1535.79	1.30658	1.30658
HexCer	HexCer 34:2;3	[M+H]	pos	heavy	8.94842	9.0345	0.0469353	0.0248098	282.282	284.357	0.892087	1.09391	1467.07	1477.86	0.735001	0.735001
HexCer	HexCer 36:2;3 - 1	[M+H]	pos	heavy	10.8912	10.71	0.0809112	0.0398434	288.19	290.952	0.474342	0.864006	1498.81	1513.17	0.958396	0.958396
HexCer	HexCer 37:2;3	[M+H]	pos	heavy	11.4933	11.5821	0.0769385	0.0174404	290.686	292.883	0.459594	0.551282	1512.28	1523.71	0.755798	0.755798
LPC	LPC 16:0	[M+H]	pos	heavy	3.068	2.95846	0.0385285	0.0364797	229.55	230.435	0.869483	1.01092	1183.52	1188.08	0.385537	0.385537
LPC	LPC 16:1	[M+H]	pos	heavy	2.57875	2.42455	0.0556616	0.0258316	224.98	225.82	0.680336	0.979502	1159.84	1164.17	0.373367	0.373367
LPC	LPC 18:0	[M+H]	pos	heavy	3.93889	3.87429	0.0358624	0.12445	236.99	239.2	1.08167	0.84664	1223.58	1235	0.932529	0.932529
LPC	LPC 18:1	[M+H]	pos	heavy	3.12	3.01529	0.0465475	0.0371008	232.22	234.312	0.894986	0.957367	1198.85	1209.65	0.90087	0.90087
LPC	LPC 18:2	[M+H]	pos	heavy	2.60391	2.5075	0.0521134	0.0544076	228.02	228.974	0.402492	0.610413	1177.06	1181.99	0.418384	0.418384
LPC	LPC 18:3	[M+H]	pos	heavy	2.31692	2.21036	0.0222296	0.0280848	223.99	224.33	0.434741	0.981631	1156.15	1157.91	0.151792	0.151792
LPE	LPE 18:2	[M+H]	pos	heavy	2.57882	2.43933	0.0409088	0.0323964	212.624	212.096	0.48107	0.57797	1095.19	1092.47	-0.24846	0.24846
PC	PC 32:1	[M+H]	pos	heavy	10.9015	11.0217	0.0562757	0.0546515	281.214	284.02	0.459594	0.450111	1462.13	1476.72	0.997817	0.997817
PC	PC 32:2	[M+H]	pos	heavy	9.05607	9.084	0.0938612	0.0514346	278.098	280.984	0.781946	0.467694	1445.86	1460.87	1.03776	1.03776
PC	PC 32:3	[M+H]	pos	heavy	7.74	7.84222	0.0745421	0.165607	274.895	277.265	0.469071	0.411535	1429.15	1441.47	0.862147	0.862147
PC	PC 32:4	[M+H]	pos	heavy	6.45062	6.41043	0.120746	0.0969291	272.766	274.365	0.783471	0.910192	1418.01	1426.33	0.586217	0.586217
PC	PC 32:5	[M+H]	pos	heavy	5.375	5.27143	0.0208167	0.0429839	268.892	271.911	1.52485	0.624591	1397.81	1413.5	1.12273	1.12273
PC	PC 33:1	[M+H]	pos	heavy	11.7744	11.8952	0.0834706	0.0490189	284.061	287.513	0.281443	1.01886	1477.43	1495.38	1.21523	1.21523
PC	PC 33:2	[M+H]	pos	heavy	10.1185	10.1354	0.227726	0.135277	281.219	283.745	0.605318	0.448485	1462.58	1475.72	0.898232	0.898232
PC	PC 33:3	[M+H]	pos	heavy	8.82043	8.62148	0.119753	0.234647	278.553	280.905	0.600704	0.776692	1448.65	1460.88	0.844364	0.844364
PC	PC 33:4	[M+H]	pos	heavy	7.114	7.13409	0.0539395	0.0676587	275.621	277.706	0.960861	1.06081	1433.34	1444.18	0.756474	0.756474
PC	PC 33:5	[M+H]	pos	heavy	5.98125	5.95167	0.0556616	0.0799811	273.155	274.197	0.665303	1.59447	1420.45	1425.87	0.381346	0.381346
PC	PC 34:1	[M+H]	pos	heavy	12.5884	12.7304	0.0357869	0.0335238	287.096	290.403	0.459594	0.504095	1493.69	1510.9	1.15188	1.15188
PC	PC 34:2	[M+H]	pos	heavy	11.241	11.3621	0.0597322	0.0455427	284.25	287.052	0.379473	0.301692	1478.82	1493.4	0.985752	0.985752
PC	PC 34:3	[M+H]	pos	heavy	9.66567	9.86538	0.235982	0.108157	281.766	283.912	0.459594	0.432301	1465.84	1477	0.761625	0.761625
PC	PC 34:4	[M+H]	pos	heavy	7.95233	8.00926	0.0441536	0.0265918	279.1	281.128	0.464758	0.551841	1451.91	1462.46	0.726621	0.726621
PC	PC 34:5	[M+H]	pos	heavy	6.65833	6.68222	0.0488547	0.0314194	275.99	277.902	0.284605	0.724029	1435.67	1445.61	0.692779	0.692779
PC	PC 34:6	[M+H]	pos	heavy	5.68609	5.685	0.0484054	0.0477311	274.212	275.47	0.781946	0.85978	1426.35	1432.9	0.458769	0.458769
PC	PC 35:1	[M+H]	pos	heavy	13.495	13.6715	0.108141	0.172238	290.578	294.099	1.2766	0.481143	1512.28	1530.6	1.21164	1.21164
PC	PC 35:2	[M+H]	pos	heavy	11.885	12.2173	0.268238	0.266845	288.178	291.201	0.848434	0.956306	1499.73	1515.46	1.049	1.049
PC	PC 35:3	[M+H]	pos	heavy	10.4207	10.5107	0.0514734	0.0384458	285.424	287.521	0.459594	0.416265	1485.33	1496.24	0.734696	0.734696
PC	PC 35:4	[M+H]	pos	heavy	8.91967	8.99667	0.0431903	0.0541366	282.58	284.466	0.464758	0.417511	1470.47	1480.29	0.667422	0.667422
PC	PC 35:5	[M+H]	pos	heavy	7.44179	7.50519	0.0465119	0.0397463	279.738	281.462	0.375257	0.349914	1455.62	1464.59	0.616291	0.616291
PC	PC 35:6	[M+H]	pos	heavy	6.30346	6.30885	0.0529107	0.0369136	276.445	278.568	0.629325	0.743158	1438.43	1449.47	0.767965	0.767965
PC	PC 36:1	[M+H]	pos	heavy	14.1175	14.3091	0.0782554	0.1192	293.522	296.753	0.562885	0.575404	1528.06	1544.88	1.10077	1.10077
PC	PC 36:2	[M+H]	pos	heavy	12.819	13.0538	0.142712	0.0707716	291.129	293.789	0.281443	0.36662	1515.54	1529.39	0.913684	0.913684
PC	PC 36:3	[M+H]	pos	heavy	11.3477	11.4814	0.0408262	0.0311168	288.993	291.125	0.429911	0.32091	1504.36	1515.46	0.737734	0.737734
PC	PC 36:4	[M+H]	pos	heavy	9.75567	9.87643	0.0933914	0.0924247	286.333	288.183	0.429911	0.406285	1490.45	1500.08	0.646101	0.646101
PC	PC 36:5	[M+H]	pos	heavy	8.31533	8.37538	0.0435283	0.0310136	283.307	285.349	0.429911	0.63553	1474.64	1485.27	0.720773	0.720773
PC	PC 36:6	[M+H]	pos	heavy	7.04167	7.08462	0.0411124	0.0242043	280.291	281.937	0.281443	0.586213	1458.88	1467.45	0.587247	0.587247
PC	PC 37:2	[M+H]	pos	heavy	13.6243	13.9225	0.0382349	0.198404	294.52	297.142	1.25865	1.27196	1533.63	1547.29	0.890432	0.890432
PC	PC 37:3	[M+H]	pos	heavy	12.231	12.4767	0.075491	0.281239	292.031	294.244	0.821969	0.593425	1520.62	1532.14	0.757948	0.757948
PC	PC 37:4	[M+H]	pos	heavy	10.973	11.1552	0.0914148	0.156637	289.012	291.843	0.817854	0.886905	1504.84	1519.58	0.979544	0.979544
PC	PC 38:3	[M+H]	pos	heavy	12.9479	13.0654	0.0536013	0.050388	294.805	296.881	0.624522	0.514035	1535.49	1546.3	0.704194	0.704194
PC	PC 38:4	[M+H]	pos	heavy	11.8115	11.9496	0.0757201	0.0524786	292.225	294.629	0.469071	0.559672	1522	1534.52	0.822654	0.822654
PC	PC 38:5	[M+H]	pos	heavy	10.2542	10.3692	0.0766651	0.0947385	289.654	291.472	0.622293	1.18643	1508.55	1518.02	0.627645	0.627645
PC	PC 38:6	[M+H]	pos	heavy	8.78562	8.85792	0.0667302	0.0791794	286.725	288.721	0.736225	1.10081	1493.24	1503.63	0.696137	0.696137
PE	PE 32:1	[M+H]	pos	heavy	10.6662	10.7192	0.0669726	0.101427	268.819	271.453	0.864195	1.46504	1396.17	1409.85	0.979841	0.979841
PE	PE 33:1	[M+H]	pos	heavy	11.5036	11.5647	0.0652866	0.0440162	272.027	274.134	1.3637	1.49603	1413.37	1424.31	0.774555	0.774555
PE	PE 33:2	[M+H]	pos	heavy	10.058	10.0987	0.10428	0.132226	269.493	270.996	0.41199	0.716638	1400.13	1407.94	0.557993	0.557993
PE	PE 34:1	[M+H]	pos	heavy	12.2013	12.3133	0.0544397	0.00877058	275.145	277.911	0.736225	0.54761	1430.08	1444.46	1.00529	1.00529
PE	PE 34:2	[M+H]	pos	heavy	11.0173	11.1015	0.055082	0.0153682	273.284	275.04	0.459594	0.779245	1420.34	1429.47	0.642555	0.642555
PE	PE 34:3 - 1	[M+H]	pos	heavy	9.26259	9.31913	0.0623632	0.0292191	268.918	270.068	1.19494	0.620194	1397.58	1403.56	0.42764	0.42764
PE	PE 34:3 - 2	[M+H]	pos	heavy	9.65222	9.73963	0.0510907	0.0310683	270.26	271.42	0.923063	0.816211	1404.56	1410.59	0.429216	0.429216
PE	PE 34:4	[M+H]	pos	heavy	7.88591	7.91765	0.0562019	0.0279574	266.123	267.768	0.904199	0.562964	1382.99	1391.54	0.618009	0.618009
PE	PE 35:1	[M+H]	pos	heavy	12.8441	12.9561	0.0579934	0.0217307	279.188	281.604	0.773172	0.72099	1451.6	1464.16	0.865447	0.865447
PE	PE 35:2 - 1	[M+H]	pos	heavy	11.083	11.1904	0.0530381	0.0658584	277.564	281.014	0.631686	0.917305	1443.09	1461.03	1.24296	1.24296
PE	PE 35:2 - 2	[M+H]	pos	heavy	11.6521	11.7379	0.0919886	0.0598366	275.687	277.031	1.04997	1.2847	1433.33	1440.32	0.487509	0.487509
PE	PE 35:3	[M+H]	pos	heavy	10.2595	10.3109	0.0644003	0.0435244	272.752	274.239	0.98319	0.501674	1418.01	1425.74	0.545184	0.545184
PE	PE 35:4	[M+H]	pos	heavy	8.78688	8.83059	0.0690622	0.0472322	269.898	270.649	1.21844	1.4401	1403.1	1407.01	0.278336	0.278336
PE	PE 35:5	[M+H]	pos	heavy	7.408	7.42632	0.0370714	0.0572723	267.23	268.209	0.940386	1.10287	1389.17	1394.26	0.366351	0.366351
PE	PE 36:1	[M+H]	pos	heavy	13.3788	13.5058	0.0544788	0.0176725	281.741	284.418	0.946813	0.680127	1465.36	1479.28	0.950163	0.950163
PE	PE 36:2	[M+H]	pos	heavy	12.3043	12.4227	0.0521062	0.0107917	279.612	280.81	0.887391	0.694614	1454.22	1460.45	0.428451	0.428451
PE	PE 36:3	[M+H]	pos	heavy	11.16	11.2593	0.0552736	0.0133135	276.411	277.638	0.605318	0.64927	1437.51	1443.89	0.443904	0.443904
PE	PE 36:4	[M+H]	pos	heavy	9.64867	9.72423	0.0504281	0.0238618	273.746	274.573	0.602849	0.545488	1423.59	1427.89	0.302105	0.302105
PE	PE 36:5	[M+H]	pos	heavy	8.254	8.315	0.0460584	0.0251949	270.9	271.531	0.659562	0.753089	1408.73	1412.01	0.232927	0.232927
PE	PE 36:6	[M+H]	pos	heavy	6.99556	7.02833	0.0492508	0.0436901	267.349	268.268	0.695745	0.942441	1390.2	1394.98	0.343787	0.343787
PS	PS 34:1	[M+H]	pos	heavy	10.5555	10.6286	0.080338	0.0354562	281.919	284.847	0.864426	0.756293	1466.76	1481.99	1.0386	1.0386
PS	PS 34:2	[M+H]	pos	heavy	8.98633	9.03957	0.0687566	0.03268	278.809	280.5	0.6567	1.48015	1450.51	1459.31	0.606508	0.606508
PS	PS 36:1	[M+H]	pos	heavy	12.17	12.3293	0.086685	0.107598	287.754	291.303	0.893338	0.306349	1498.03	1516.5	1.2333	1.2333
PS	PS 36:2	[M+H]	pos	heavy	10.9329	11.0948	0.0734944	0.098737	284.345	286.355	1.04888	1.0866	1480.22	1490.68	0.706888	0.706888
PS	PS 36:3	[M+H]	pos	heavy	9.1536	9.19414	0.078256	0.07159	282.328	283.464	0.593333	0.551729	1469.66	1475.58	0.402448	0.402448
PS	PS 36:4	[M+H]	pos	heavy	7.7125	7.778	0.0928416	0.122678	278.768	279.995	0.864925	1.39429	1451.07	1457.46	0.440231	0.440231
SPH	SPH 18:0;3	[M+H]	pos	heavy	2.52714	2.4045	0.0242997	0.0597781	195.54	197.223	0.343948	1.01808	994.369	1002.93	0.860693	0.860693
SPH	SPH 18:1;2	[M+H]	pos	heavy	3.61111	3.54111	0.0321887	0.0516651	189.387	191.442	0.455	1.02837	960.99	971.419	1.08526	1.08526
Cer	Cer 34:0;2	[M+Na]	pos	light	12.6775	12.8115	0.0767686	0.0200722	250.822	254.254	0.793739	0.576639	1295.68	1313.4	1.368	1.368
Cer	Cer 34:1;2	[M+Na]	pos	light	12.1658	12.3113	0.0400438	0.0174002	249.45	253.056	0.56921	0.91958	1288.48	1307.1	1.44558	1.44558
Cer	Cer 34:1;3	[M+Na]	pos	light	11.5023	11.58	0.080016	0.017581	252.812	256.646	0.751071	0.534815	1306.71	1326.52	1.51644	1.51644
Cer	Cer 34:2;2	[M+Na]	pos	light	11.4126	11.5333	0.057816	0.0453137	248.09	251.014	0.779423	1.27218	1281.34	1296.44	1.1786	1.1786
Cer	Cer 34:2;3	[M+Na]	pos	light	10.51	10.59	0.0733799	0.0512696	250.695	253.216	0.931589	0.725032	1295.66	1308.69	1.0056	1.0056
Cer	Cer 36:0;2	[M+Na]	pos	light	13.804	13.941	0.070666	0.0217401	257.163	260.868	0.751071	1.13616	1329.92	1349.09	1.44092	1.44092
Cer	Cer 36:0;3	[M+Na]	pos	light	13.335	13.4538	0.0733445	0.0149921	259.924	263.775	0.820034	0.623584	1345.01	1364.94	1.48168	1.48168
Cer	Cer 36:1;2	[M+Na]	pos	light	13.4152	13.5604	0.0699013	0.0139945	256.17	259.111	0.680336	0.340961	1324.69	1339.9	1.14807	1.14807
Cer	Cer 36:1;3	[M+Na]	pos	light	12.8686	12.9914	0.0742931	0.0231549	259.422	262.839	0.70627	1.10139	1342.31	1359.99	1.31716	1.31716
Cer	Cer 36:2;2	[M+Na]	pos	light	12.8258	12.9738	0.0702627	0.0281011	254.505	257.041	0.888691	0.932549	1315.98	1329.09	0.996612	0.996612
Cer	Cer 36:2;3	[M+Na]	pos	light	12.1696	12.2842	0.0686464	0.0169184	256.66	259.277	0.607454	0.768506	1327.92	1341.46	1.01964	1.01964
Cer	Cer 44:0;4	[M+Na]	pos	light	15.73	15.8752	0.053619	0.0168622	291.12	293.578	0.49295	0.751145	1512.27	1525.04	0.844249	0.844249
Co	Co Q8	[M+Na]	pos	light	15.273	15.4775	0.0202874	0.00786398	275.736	276.179	0.602849	0.536748	1432.88	1435.18	0.160661	0.160661
DG	DG 32:1	[M+Na]	pos	light	13.1074	13.2805	0.0308837	0.0168238	252.169	254.124	1.27946	0.940924	1304.05	1314.16	0.775318	0.775318
DG	DG 32:2	[M+Na]	pos	light	12.0982	12.2517	0.0316692	0.0182305	249.694	252.056	0.745337	0.709071	1291.15	1303.36	0.945778	0.945778
DG	DG 33:2	[M+Na]	pos	light	12.7331	12.9233	0.0423054	0.0172328	253.914	255.387	1.26444	0.67054	1313.66	1321.29	0.580273	0.580273
DG	DG 34:1	[M+Na]	pos	light	14.1079	14.2825	0.0178198	0.0106992	259.213	261.108	0.736765	0.784896	1341.86	1351.67	0.731059	0.731059
DG	DG 34:2	[M+Na]	pos	light	13.313	13.4895	0.0162546	0.00998683	256.9	258.984	0.284605	0.481507	1329.79	1340.57	0.811211	0.811211
DG	DG 34:3 - 1	[M+Na]	pos	light	12.228	12.3985	0.0285804	0.0126803	253.24	254.535	0.6	0.888472	1310.75	1317.45	0.511373	0.511373
DG	DG 34:3 - 2	[M+Na]	pos	light	12.4884	12.6625	0.022426	0.0144641	254.948	256.981	0.660771	0.639904	1319.59	1330.11	0.797418	0.797418
DG	DG 34:4	[M+Na]	pos	light	11.1515	11.2935	0.0378744	0.0213431	251.288	252.107	0.824147	0.6965	1300.55	1304.79	0.325921	0.325921
DG	DG 35:1	[M+Na]	pos	light	14.5264	14.7214	0.0305355	0.0109945	262.686	264.308	0.434276	0.303079	1360.49	1368.89	0.617704	0.617704
DG	DG 35:2	[M+Na]	pos	light	13.6767	13.83	0.0766965	0.050111	259.6	260.353	1.04357	0.53577	1344.41	1348.32	0.29019	0.29019
DG	DG 35:3	[M+Na]	pos	light	12.8489	13.026	0.038858	0.0178885	256.703	257.743	0.775097	0.502108	1329.32	1334.71	0.405007	0.405007
DG	DG 35:4	[M+Na]	pos	light	11.9283	12.089	0.031483	0.0191669	254.73	256.374	0.6	0.5355	1319.01	1327.53	0.645389	0.645389
DG	DG 36:1	[M+Na]	pos	light	14.9245	15.126	0.0228208	0.0135336	265.96	267.948	0.474342	0.848381	1378.08	1388.38	0.747481	0.747481
DG	DG 36:2	[M+Na]	pos	light	14.162	14.348	0.0185245	0.0115166	263.11	263.787	0.434741	1.04669	1363.23	1366.73	0.257307	0.257307
DG	DG 36:3	[M+Na]	pos	light	13.394	13.567	0.0228035	0.00923381	260.8	262.06	0.434741	0.995188	1351.17	1357.7	0.483129	0.483129
DG	DG 36:4	[M+Na]	pos	light	12.563	12.708	0.0311364	0.0598771	258.212	259.305	0.375257	1.02691	1337.67	1343.33	0.423296	0.423296
DG	DG 36:5	[M+Na]	pos	light	11.465	11.608	0.0272416	0.0170448	254.919	256.021	0.281443	0.944733	1320.52	1326.23	0.432294	0.432294
DG	DG 36:6	[M+Na]	pos	light	10.184	10.3045	0.0452362	0.0311997	251.972	252.954	0.375257	1.22225	1305.17	1310.26	0.389726	0.389726
HexCer	HexCer 34:2;3	[M+Na]	pos	light	8.94588	9.0265	0.0392203	0.0449883	280.381	282.835	1.34437	0.913835	1456.55	1469.3	0.875238	0.875238
HexCer	HexCer 36:1;3	[M+Na]	pos	light	11.8112	11.9027	0.0921647	0.024748	288.217	291.457	0.624839	1.16194	1498.33	1515.18	1.12415	1.12415
HexCer	HexCer 37:2;3	[M+Na]	pos	light	11.4993	11.5889	0.0805555	0.0152362	288.941	291.787	1.11825	1.05691	1502.51	1517.31	0.984976	0.984976
LPC	LPC 18:1	[M+Na]	pos	light	3.13437	3.01238	0.0422641	0.0486729	234.45	235.54	1.35499	0.350999	1210.14	1215.77	0.464918	0.464918
LPC	LPC 18:2	[M+Na]	pos	light	2.61731	2.51125	0.0366123	0.04367	232.079	231.881	1.09989	0.741162	1197.79	1196.77	-0.0852679	0.0852679
LPC	LPC 18:3	[M+Na]	pos	light	2.31393	2.20083	0.0269896	0.0274918	228.62	228.139	0.827043	0.793858	1179.83	1177.35	-0.210393	0.210393
PA	PA 34:1	[M+Na]	pos	light	11.5824	11.8145	0.0815618	0.0637821	268.296	269.923	1.62259	0.794664	1392.34	1400.78	0.606341	0.606341
PA	PA 34:2	[M+Na]	pos	light	10.2024	10.3482	0.0702879	0.0648541	267.001	268.452	0.82963	0.63254	1385.55	1393.08	0.543589	0.543589
PA	PA 36:2	[M+Na]	pos	light	11.7609	11.8637	0.098346	0.125007	274.157	276.09	0.925001	1.87385	1423.75	1433.79	0.705193	0.705193
PC	PC 32:1	[M+Na]	pos	light	10.9173	11.0237	0.0730237	0.0500678	281.954	285.208	1.11833	1.12804	1465.36	1482.27	1.15409	1.15409
PC	PC 32:2	[M+Na]	pos	light	9.04111	9.12724	0.106819	0.110321	280.002	281.929	0.98319	0.709592	1455.15	1465.16	0.688209	0.688209
PC	PC 32:3	[M+Na]	pos	light	7.74304	7.85	0.0783021	0.113612	276.459	279.42	1.21159	0.692874	1436.67	1452.05	1.07114	1.07114
PC	PC 32:4	[M+Na]	pos	light	6.44214	6.44385	0.0611654	0.174335	274.358	275.62	0.85211	0.381651	1425.68	1432.24	0.460166	0.460166
PC	PC 33:1	[M+Na]	pos	light	11.7478	11.9128	0.0933691	0.0448628	285.018	288.791	1.04502	0.518827	1481.77	1501.39	1.32381	1.32381
PC	PC 33:4	[M+Na]	pos	light	7.12043	7.1412	0.0431149	0.061191	278.187	277.998	0.800765	1.08934	1446.06	1445.07	-0.0680711	0.0680711
PC	PC 34:2	[M+Na]	pos	light	11.2373	11.3871	0.0574716	0.0564281	286.699	289.521	0.567107	0.491845	1490.91	1505.59	0.984346	0.984346
PC	PC 34:3	[M+Na]	pos	light	9.69833	9.87115	0.21467	0.145006	284.031	286.093	0.820033	0.540947	1476.97	1487.7	0.725977	0.725977
PC	PC 34:4	[M+Na]	pos	light	7.96033	8.01893	0.0417285	0.0206091	281.096	283.722	0.866644	0.650398	1461.64	1475.3	0.9342	0.9342
PC	PC 34:5	[M+Na]	pos	light	6.66536	6.69414	0.0396729	0.0396878	278.344	279.782	0.95962	0.969797	1447.27	1454.75	0.516627	0.516627
PC	PC 34:6	[M+Na]	pos	light	5.68609	5.68148	0.0552465	0.0432972	275.655	277.295	1.06024	1.08747	1433.22	1441.75	0.594947	0.594947
PC	PC 35:2	[M+Na]	pos	light	11.9438	12.2636	0.263668	0.286307	290.261	292.806	0.825885	0.547147	1509.9	1523.14	0.876845	0.876845
PC	PC 35:3	[M+Na]	pos	light	10.4225	10.5289	0.0605912	0.0535647	287.781	289.866	0.782836	0.310061	1496.93	1507.78	0.724509	0.724509
PC	PC 35:4	[M+Na]	pos	light	8.91667	9.01143	0.0564669	0.0329662	284.852	287.414	0.702041	1.06492	1481.63	1494.96	0.899414	0.899414
PC	PC 35:5	[M+Na]	pos	light	7.46964	7.51552	0.0598444	0.0377573	281.371	283.728	0.695745	0.578193	1463.46	1475.72	0.837644	0.837644
PC	PC 35:6	[M+Na]	pos	light	6.29481	6.32069	0.0484665	0.0377899	278.803	280.148	0.999525	0.394146	1450.04	1457.04	0.482299	0.482299
PC	PC 36:2	[M+Na]	pos	light	12.8797	13.0807	0.0963286	0.0561036	292.95	295.07	0.41955	1.02288	1524.34	1535.37	0.723673	0.723673
PC	PC 36:3	[M+Na]	pos	light	11.3587	11.4954	0.0539945	0.035117	291.002	293.031	0.702041	0.536541	1514.14	1524.69	0.697246	0.697246
PC	PC 36:4	[M+Na]	pos	light	9.786	9.88704	0.0956863	0.0793636	288.422	290.719	0.507364	0.565675	1500.65	1512.6	0.796402	0.796402
PC	PC 36:5	[M+Na]	pos	light	8.32533	8.3872	0.0484044	0.0322128	285.583	286.931	0.429911	0.786588	1485.82	1492.83	0.472017	0.472017
PC	PC 36:6	[M+Na]	pos	light	7.04667	7.08667	0.0372627	0.0274563	282.112	284.369	0.562885	0.465414	1467.69	1479.44	0.800037	0.800037
PC	PC 38:3	[M+Na]	pos	light	12.9653	13.0637	0.186518	0.0608469	296.364	299.023	1.26337	0.830321	1542.91	1556.75	0.897223	0.897223
PC	PC 38:4	[M+Na]	pos	light	11.8304	11.9712	0.0511218	0.0648276	294.081	296.091	1.13245	0.971088	1530.96	1541.43	0.683423	0.683423
PC	PC 38:5	[M+Na]	pos	light	10.2765	10.3911	0.0825434	0.146585	290.91	292.999	1.08507	1.17372	1514.39	1525.27	0.718092	0.718092
PC	PC 38:6	[M+Na]	pos	light	8.79111	8.87522	0.0498101	0.0927298	288.483	289.931	0.884724	0.895118	1501.7	1509.24	0.502149	0.502149
PE	PE 32:1	[M+Na]	pos	light	10.6713	10.7191	0.0802442	0.0503236	271.97	275.668	0.402492	0.657438	1411.98	1431.18	1.35952	1.35952
PE	PE 33:1	[M+Na]	pos	light	11.5005	11.5867	0.0742247	0.0436981	276.518	279.161	1.09411	1.3162	1436.12	1449.85	0.95597	0.95597
PE	PE 34:1	[M+Na]	pos	light	12.2086	12.3179	0.063568	0.015598	279.201	282.999	0.832323	0.854575	1450.56	1470.3	1.36027	1.36027
PE	PE 34:2	[M+Na]	pos	light	11.0317	11.1104	0.066803	0.0154056	276.79	279.333	0.464758	0.899383	1437.97	1451.18	0.918747	0.918747
PE	PE 34:3 - 1	[M+Na]	pos	light	9.25828	9.3292	0.0684037	0.0294279	273.469	275.025	0.634043	0.511245	1420.64	1428.73	0.569027	0.569027
PE	PE 34:3 - 2	[M+Na]	pos	light	9.66071	9.73724	0.0639403	0.0232834	274.481	277.073	1.31852	0.763528	1425.9	1439.37	0.944449	0.944449
PE	PE 35:2 - 1	[M+Na]	pos	light	11.0835	11.2008	0.0578091	0.0604786	277.53	280.919	1.22085	0.387241	1442.3	1459.91	1.22104	1.22104
PE	PE 35:2 - 2	[M+Na]	pos	light	11.6661	11.7212	0.103685	0.0662874	279.801	282.161	0.885267	0.955553	1454.11	1466.37	0.84352	0.84352
PE	PE 35:3	[M+Na]	pos	light	10.2708	10.3288	0.0826599	0.0516656	276.13	279.527	0.792933	1.18677	1434.96	1452.61	1.2301	1.2301
PE	PE 36:1	[M+Na]	pos	light	13.3692	13.5108	0.0615711	0.0239414	286.06	288.479	0.82398	0.38477	1487.19	1499.76	0.845477	0.845477
PE	PE 36:2	[M+Na]	pos	light	12.3143	12.43	0.060838	0.0138564	284.109	286.279	0.821969	0.391761	1476.98	1488.26	0.763791	0.763791
PE	PE 36:3	[M+Na]	pos	light	11.164	11.2671	0.0589915	0.0173967	280.462	281.797	1.03359	0.641752	1457.95	1464.89	0.476	0.476
PE	PE 36:4	[M+Na]	pos	light	9.66067	9.73259	0.0634596	0.0222905	277.526	278.953	0.750514	1.21372	1442.62	1450.04	0.514186	0.514186
PE	PE 36:5	[M+Na]	pos	light	8.26933	8.32593	0.0517909	0.0196624	273.967	275.367	0.624839	1.05558	1424.05	1431.33	0.51101	0.51101
PI	PI 34:1	[M+Na]	pos	light	9.93095	9.97857	0.149061	0.0865261	293.995	294.614	1.22678	0.559667	1531.29	1534.52	0.210548	0.210548
PI	PI 34:2	[M+Na]	pos	light	8.4632	8.5092	0.077013	0.025318	291.78	292.575	0.89	0.774283	1519.7	1523.84	0.272466	0.272466
PS	PS 34:1	[M+Na]	pos	light	10.5373	10.6389	0.0854575	0.0444049	280.868	284.193	0.73501	0.765638	1460.72	1478.01	1.18383	1.18383
PS	PS 34:2	[M+Na]	pos	light	8.971	9.03792	0.0739688	0.0216653	280.077	282.284	1.20355	1.19824	1456.54	1468.02	0.787998	0.787998
PS	PS 36:1	[M+Na]	pos	light	12.155	12.3258	0.0958343	0.110568	288.165	292.32	1.0817	1.18521	1499.56	1521.18	1.44188	1.44188
PS	PS 36:2	[M+Na]	pos	light	10.9378	11.1542	0.0866003	0.167278	287.25	290.247	1.3442	0.56926	1494.74	1510.33	1.04339	1.04339
PS	PS 36:3	[M+Na]	pos	light	9.21185	9.24826	0.125913	0.155524	284.92	287.681	1.25865	1.54021	1482.55	1496.92	0.969194	0.969194
PS	PS 36:4	[M+Na]	pos	light	7.65696	7.70522	0.0678524	0.0707666	281.658	283.805	1.0806	0.730812	1465.52	1476.69	0.762153	0.762153
SPH	SPH 18:0;3	[M+Na]	pos	light	2.5205	2.4375	0.0187715	0.0310983	195.125	198.374	0.479612	1.00481	992.698	1009.23	1.66509	1.66509
SPH	SPH 18:1;2	[M+Na]	pos	light	3.651	3.53611	0.0640641	0.0567905	186.486	186.399	0.469922	0.602691	946.737	946.295	-0.0467119	0.0467119
TG	TG 48:2	[M+Na]	pos	light	16.7635	16.9155	0.0159852	0.0176143	306.764	308.51	0.859822	0.985213	1596.77	1605.86	0.569167	0.569167
TG	TG 48:3	[M+Na]	pos	light	16.56	16.68	0.0171679	0.0469042	304.368	305.241	0.660771	1.39503	1584.23	1588.78	0.286906	0.286906
TG	TG 48:4	[M+Na]	pos	light	16.3125	16.4033	0.052345	0.0192275	302.683	303.498	0.730769	0.756617	1575.4	1579.64	0.269306	0.269306
TG	TG 50:3	[M+Na]	pos	light	16.756	16.8925	0.0150088	0.0129269	310.621	313.35	1.35976	1.5659	1617.66	1631.87	0.878563	0.878563
TG	TG 50:4	[M+Na]	pos	light	16.5425	16.68	0.0485446	0.0137437	309.027	310.578	1.11398	1.08684	1609.3	1617.37	0.501826	0.501826
TG	TG 50:5	[M+Na]	pos	light	16.2575	16.4421	0.0217562	0.030291	307.324	308.808	0.943988	1.26452	1600.36	1608.09	0.482887	0.482887
TG	TG 51:3	[M+Na]	pos	light	16.863	17.0207	0.0335763	0.0312745	314.643	315.907	1.39465	1.46748	1639.03	1645.61	0.401771	0.401771
TG	TG 51:4	[M+Na]	pos	light	16.664	16.8021	0.0387162	0.0212339	312.248	314.023	1.11359	1.50616	1626.49	1635.74	0.568565	0.568565
TG	TG 52:4	[M+Na]	pos	light	16.754	16.911	0.0156945	0.0133377	314.84	316.727	0.593333	0.956174	1640.4	1650.24	0.599352	0.599352
TG	TG 52:5	[M+Na]	pos	light	16.542	16.7045	0.0173509	0.0131689	312.625	315.329	0.629325	1.21561	1628.8	1642.89	0.864934	0.864934
TG	TG 52:6	[M+Na]	pos	light	16.2845	16.453	0.0160509	0.0117429	310.677	312.818	0.600704	1.55536	1618.6	1629.75	0.68914	0.68914
TG	TG 52:7	[M+Na]	pos	light	16.0156	16.1955	0.0175641	0.0131689	308.529	310.522	0.570374	1.43674	1607.35	1617.73	0.64605	0.64605
TG	TG 52:8	[M+Na]	pos	light	15.7056	15.9079	0.0278887	0.0245509	307.163	308.674	1.36387	1.0808	1600.18	1608.05	0.491905	0.491905
TG	TG 53:3	[M+Na]	pos	light	17.048	17.1913	0.0228496	0.023566	320.901	321.998	1.28973	1.26144	1672.45	1678.16	0.341694	0.341694
TG	TG 53:4	[M+Na]	pos	light	16.8572	17.0089	0.035778	0.0216629	317.44	319.556	0.672777	0.683247	1654.35	1665.38	0.666661	0.666661
TG	TG 53:5	[M+Na]	pos	light	16.65	16.8094	0.0181497	0.024608	316.004	317.452	0.460619	1.15806	1646.81	1654.36	0.45846	0.45846
TG	TG 53:6	[M+Na]	pos	light	16.4341	16.6006	0.0247636	0.0130484	313.997	315.819	1.50928	0.985754	1636.29	1645.79	0.580332	0.580332
TG	TG 53:7	[M+Na]	pos	light	16.176	16.3617	0.0206328	0.0235772	312.889	314.394	1.88737	1.04258	1630.46	1638.31	0.481059	0.481059
TG	TG 53:8	[M+Na]	pos	light	15.8864	16.0814	0.0287307	0.0191581	310.65	311.661	1.22085	1.07763	1618.74	1624.01	0.325585	0.325585
TG	TG 54:3	[M+Na]	pos	light	17.119	17.285	0.0111921	0.01	322.967	325.138	0.429911	1.16097	1683.61	1694.93	0.672205	0.672205
TG	TG 54:4	[M+Na]	pos	light	16.946	17.1133	0.013917	0.0132842	320.927	323.049	0.942362	1.05993	1672.92	1683.98	0.661132	0.661132
TG	TG 54:5	[M+Na]	pos	light	16.763	16.928	0.0121828	0.0110501	318.527	320.972	0.429911	0.87843	1660.35	1673.1	0.767596	0.767596
TG	TG 54:6	[M+Na]	pos	light	16.5515	16.7275	0.0149649	0.00786398	316.757	319.385	0.844328	0.735274	1651.07	1664.77	0.829658	0.829658
TG	TG 54:7	[M+Na]	pos	light	16.3275	16.502	0.0168195	0.00767772	315.254	316.824	0.750514	0.758261	1643.18	1651.36	0.498011	0.498011
TG	TG 54:8	[M+Na]	pos	light	16.06	16.2485	0.0174718	0.0126803	313.395	315.018	1.20507	0.816099	1633.44	1641.9	0.517877	0.517877
TG	TG 54:9	[M+Na]	pos	light	15.7732	15.9575	0.0194515	0.0133278	311.981	312.074	1.59484	1.22898	1626.01	1626.5	0.0298095	0.0298095
Cer	Cer 34:0;2	[M+HCOO]	neg	light	12.6775	12.8115	0.0767686	0.0200722	255.352	257.642	0.895	0.480165	1320.26	1332.1	0.8968	0.8968
Cer	Cer 34:1;3	[M+HCOO]	neg	light	11.5023	11.58	0.080016	0.017581	255.846	258.618	0.748218	0.357619	1323.51	1337.85	1.08327	1.08327
Cer	Cer 34:2;2	[M+HCOO]	neg	light	11.4126	11.5333	0.057816	0.0453137	252.255	254.05	1.26572	1.14759	1304.03	1313.31	0.711582	0.711582
Cer	Cer 36:0;2	[M+HCOO]	neg	light	13.804	13.941	0.070666	0.0217401	261.81	264.364	0.734847	0.444704	1355.06	1368.28	0.975626	0.975626
Cer	Cer 36:0;3	[M+HCOO]	neg	light	13.335	13.4538	0.0733445	0.0149921	265.02	267.064	1.34445	0.805189	1372.44	1383.02	0.771263	0.771263
Cer	Cer 36:1;2	[M+HCOO]	neg	light	13.4152	13.5604	0.0699013	0.0139945	259.5	261.648	0.49295	0.440473	1343.01	1354.13	0.827874	0.827874
Cer	Cer 36:1;3	[M+HCOO]	neg	light	12.8686	12.9914	0.0742931	0.0231549	262.38	265.01	0.979043	0.19799	1358.67	1372.29	1.00236	1.00236
Cer	Cer 36:2;2	[M+HCOO]	neg	light	12.8258	12.9738	0.0702627	0.0281011	258.563	260.881	1.03346	0.504824	1338.06	1350.06	0.896529	0.896529
Cer	Cer 36:2;3	[M+HCOO]	neg	light	12.1696	12.2842	0.0686464	0.0169184	261.252	263.99	0.941072	1.3626	1352.74	1366.92	1.04816	1.04816
Cer	Cer 44:0;4	[M+HCOO]	neg	light	15.73	15.8752	0.053619	0.0168622	290.882	293.25	0.702041	0.364143	1511.84	1524.15	0.814076	0.814076
HexCer	HexCer 36:1;3	[M+HCOO]	neg	light	11.8112	11.9027	0.0921647	0.024748	290.516	292.27	1.05708	0.954212	1511.03	1520.15	0.603667	0.603667
HexCer	HexCer 36:2;3 - 1	[M+HCOO]	neg	light	10.8817	10.7118	0.0947078	0.0302563	288.487	290.557	0.726682	0.861195	1500.41	1511.18	0.717703	0.717703
HexCer	HexCer 36:2;3 - 2	[M+HCOO]	neg	light	11.0913	11.0685	0.0566789	0.0176948	289.525	290.323	0.672777	0.507501	1505.81	1509.96	0.275575	0.275575
HexCer	HexCer 37:2;3	[M+HCOO]	neg	light	11.4993	11.5889	0.0805555	0.0152362	291.399	293.124	1.11825	0.765972	1516.01	1524.99	0.591886	0.591886
LPC	LPC 18:2	[M+HCOO]	neg	light	2.61731	2.51125	0.0366123	0.04367	238.824	238.59	0.616924	1.30333	1233.79	1232.58	-0.0980996	0.0980996
LPC	LPC 18:3	[M+HCOO]	neg	light	2.31393	2.20083	0.0269896	0.0274918	237.292	237.07	0.576783	0.323316	1225.77	1224.62	-0.0937661	0.0937661
PC	PC 32:1	[M+HCOO]	neg	light	10.9173	11.0237	0.0730237	0.0500678	285.127	286.423	0.936305	0.643826	1482.6	1489.35	0.454652	0.454652
PC	PC 32:2	[M+HCOO]	neg	light	9.04111	9.12724	0.106819	0.110321	283.293	284.328	0.871239	0.676956	1473	1478.38	0.365318	0.365318
PC	PC 32:3	[M+HCOO]	neg	light	7.74304	7.85	0.0783021	0.113612	281.674	282.426	0.487473	1.45021	1464.52	1468.43	0.267064	0.267064
PC	PC 33:1	[M+HCOO]	neg	light	11.7478	11.9128	0.0933691	0.0448628	287.27	289.373	0.513842	0.559151	1494.21	1505.15	0.73189	0.73189
PC	PC 33:2	[M+HCOO]	neg	light	10.2809	10.2922	0.112627	0.185648	286.093	287.549	0.459594	0.618603	1488.03	1495.6	0.508721	0.508721
PC	PC 33:3	[M+HCOO]	neg	light	8.8275	8.82923	0.0846562	0.182001	285.067	285.833	1.35305	0.785196	1482.62	1486.61	0.268943	0.268943
PC	PC 33:4	[M+HCOO]	neg	light	7.12043	7.1412	0.0431149	0.061191	283.147	283.977	0.919188	0.923443	1472.57	1476.89	0.293134	0.293134
PC	PC 34:1	[M+HCOO]	neg	light	12.6022	12.7794	0.0554718	0.0570928	290.75	291.762	0.82398	0.88486	1512.76	1518.03	0.347951	0.347951
PC	PC 34:2	[M+HCOO]	neg	light	11.2373	11.3871	0.0574716	0.0564281	289.158	290.033	0.562885	1.02838	1504.42	1508.97	0.302718	0.302718
PC	PC 34:3	[M+HCOO]	neg	light	9.69833	9.87115	0.21467	0.145006	287.477	288.655	0.600704	0.445814	1495.61	1501.74	0.409772	0.409772
PC	PC 34:4	[M+HCOO]	neg	light	7.96033	8.01893	0.0417285	0.0206091	285.796	287.28	0.459594	0.614073	1486.8	1494.52	0.519251	0.519251
PC	PC 34:5	[M+HCOO]	neg	light	6.66536	6.69414	0.0396729	0.0396878	284.449	285.104	1.00213	0.815492	1479.73	1483.14	0.230514	0.230514
PC	PC 34:6	[M+HCOO]	neg	light	5.68609	5.68148	0.0552465	0.0432972	283.502	283.726	0.744627	1.33328	1474.74	1475.9	0.078911	0.078911
PC	PC 35:2	[M+HCOO]	neg	light	11.9438	12.2636	0.263668	0.286307	291.316	293.067	0.846559	0.814099	1516.08	1525.19	0.601164	0.601164
PC	PC 35:3	[M+HCOO]	neg	light	10.4225	10.5289	0.0605912	0.0535647	289.355	291.099	0.82398	0.482151	1505.81	1514.89	0.602633	0.602633
PC	PC 35:4	[M+HCOO]	neg	light	8.91667	9.01143	0.0564669	0.0329662	289.632	289.956	1.17174	0.481751	1507.19	1508.88	0.111952	0.111952
PC	PC 35:5	[M+HCOO]	neg	light	7.46964	7.51552	0.0598444	0.0377573	287.447	288.503	0.99505	1.07506	1495.76	1501.26	0.367604	0.367604
PC	PC 35:6	[M+HCOO]	neg	light	6.29481	6.32069	0.0484665	0.0377899	286.715	286.999	1.34555	0.697396	1491.89	1493.37	0.0990143	0.0990143
PC	PC 36:2	[M+HCOO]	neg	light	12.8797	13.0807	0.0963286	0.0561036	294.961	295.627	1.14515	1.05543	1535.48	1538.95	0.225962	0.225962
PC	PC 36:3	[M+HCOO]	neg	light	11.3587	11.4954	0.0539945	0.035117	292.924	293.941	0.459594	0.247354	1524.82	1530.11	0.347274	0.347274
PC	PC 36:4	[M+HCOO]	neg	light	9.786	9.88704	0.0956863	0.0793636	291.955	292.259	0.629325	0.617453	1519.71	1521.29	0.103979	0.103979
PC	PC 36:5	[M+HCOO]	neg	light	8.32533	8.3872	0.0484044	0.0322128	290.007	290.926	0.429911	0.800456	1509.51	1514.3	0.316889	0.316889
PC	PC 36:6	[M+HCOO]	neg	light	7.04667	7.08667	0.0372627	0.0274563	288.86	289.639	0.726682	0.411681	1503.48	1507.53	0.269532	0.269532
PC	PC 38:4	[M+HCOO]	neg	light	11.8304	11.9712	0.0511218	0.0648276	297.293	298.884	0.459594	0.393589	1548.33	1556.62	0.534965	0.534965
PC	PC 38:5	[M+HCOO]	neg	light	10.2765	10.3911	0.0825434	0.146585	296.71	297.429	0.89	1.18167	1545.24	1548.98	0.24218	0.24218
Cer	Cer 34:0;2	[M+Na]	pos	heavy	12.6629	12.7948	0.0560987	0.0323449	252.114	256.306	0.708116	1.17851	1304.12	1325.8	1.66251	1.66251
Cer	Cer 34:1;2	[M+Na]	pos	heavy	12.1584	12.3058	0.0454928	0.0141165	250.184	253.684	0.865348	0.544247	1294.03	1312.14	1.39897	1.39897
Cer	Cer 34:1;3	[M+Na]	pos	heavy	11.4836	11.5692	0.0740364	0.0307146	254.163	257.481	1.09819	0.642745	1315.39	1332.56	1.30533	1.30533
Cer	Cer 34:2;2	[M+Na]	pos	heavy	11.4244	11.5175	0.0701397	0.0471141	248.5	251.558	1.1619	0.821139	1285.23	1301.04	1.23058	1.23058
Cer	Cer 34:2;3	[M+Na]	pos	heavy	10.52	10.5944	0.0815197	0.0353648	251.221	254.108	0.604657	1.01726	1300.07	1315.01	1.14919	1.14919
Cer	Cer 36:0;2	[M+Na]	pos	heavy	13.7871	13.9309	0.05621	0.0150899	257.737	260.955	1.09094	1.27037	1334.64	1351.3	1.2485	1.2485
Cer	Cer 36:0;3	[M+Na]	pos	heavy	13.3238	13.4547	0.0542679	0.0229449	260.673	264.29	0.875875	0.827728	1350.56	1369.3	1.38762	1.38762
Cer	Cer 36:1;2	[M+Na]	pos	heavy	13.4243	13.5476	0.0694017	0.0123423	256.841	259.602	1.01102	0.217501	1329.91	1344.2	1.07489	1.07489
Cer	Cer 36:1;3	[M+Na]	pos	heavy	12.861	12.9752	0.0622406	0.0174983	260	263.459	0.379473	0.92587	1346.99	1364.9	1.33034	1.33034
Cer	Cer 36:2;2	[M+Na]	pos	heavy	12.8194	12.9682	0.0540221	0.0273664	255.7	257.73	0.677495	0.991141	1323.91	1334.42	0.793899	0.793899
Cer	Cer 36:2;3	[M+Na]	pos	heavy	12.1783	12.2783	0.0661745	0.0210308	257.596	260.282	0.89097	0.453304	1334.44	1348.36	1.04272	1.04272
Cer	Cer 44:0;4	[M+Na]	pos	heavy	15.7239	15.8652	0.0520213	0.0103049	291.908	294.318	0.817501	0.63556	1517.94	1530.48	0.825889	0.825889
Co	Co Q8	[M+Na]	pos	heavy	15.2735	15.466	0.0351351	0.010463	276.41	276.724	0.464758	0.734547	1437.97	1439.61	0.113599	0.113599
DG	DG 32:1	[M+Na]	pos	heavy	13.114	13.265	0.0435769	0.0139548	253.59	254.939	0.636396	0.751272	1313.07	1320.06	0.531961	0.531961
DG	DG 32:2	[M+Na]	pos	heavy	12.096	12.2425	0.0447684	0.0144641	250.56	252.815	0.284605	0.681832	1297.29	1308.97	0.899984	0.899984
DG	DG 33:2	[M+Na]	pos	heavy	12.7572	12.9084	0.0606635	0.0186378	255.127	256.02	0.445	0.680245	1321.61	1326.23	0.350153	0.350153
DG	DG 34:1	[M+Na]	pos	heavy	14.1125	14.2725	0.0414062	0.00638666	260.239	261.839	0.707397	1.05849	1348.83	1357.12	0.614819	0.614819
DG	DG 34:2	[M+Na]	pos	heavy	13.32	13.4815	0.0403928	0.0067082	257.84	259.248	0.474342	0.698599	1336.31	1343.61	0.546075	0.546075
DG	DG 34:3 - 1	[M+Na]	pos	heavy	12.232	12.383	0.0453756	0.010311	254.18	255.746	0.464758	0.838334	1317.26	1325.37	0.616099	0.616099
DG	DG 34:3 - 2	[M+Na]	pos	heavy	12.4584	12.66	0.0432388	0.0133771	255.116	257.489	1.01268	0.665707	1322.1	1334.4	0.930341	0.930341
DG	DG 34:4	[M+Na]	pos	heavy	11.146	11.2775	0.0468368	0.0214905	251.868	252.846	0.706553	0.612249	1305.19	1310.26	0.388299	0.388299
DG	DG 35:1	[M+Na]	pos	heavy	14.5505	14.7195	0.041563	0.0192855	263.701	264.753	1.01668	0.475447	1367.4	1372.86	0.399063	0.399063
DG	DG 35:2	[M+Na]	pos	heavy	13.7345	13.871	0.0573516	0.0111921	260.315	261.291	0.624522	0.635723	1349.76	1354.82	0.37493	0.37493
DG	DG 35:3	[M+Na]	pos	heavy	12.8545	13.013	0.0445415	0.0189459	257.824	258.87	0.459594	0.704446	1336.76	1342.19	0.405703	0.405703
DG	DG 35:4	[M+Na]	pos	heavy	11.918	12.059	0.0567172	0.0199737	255.33	256.613	1.10273	0.700715	1323.75	1330.4	0.502487	0.502487
DG	DG 36:1	[M+Na]	pos	heavy	14.925	15.1185	0.0370632	0.0113671	266.899	268.957	0.508734	1.01075	1384.59	1395.27	0.771078	0.771078
DG	DG 36:2	[M+Na]	pos	heavy	14.168	14.337	0.0404709	0.00864505	264.23	265.075	0.284605	0.855521	1370.67	1375.05	0.319797	0.319797
DG	DG 36:3	[M+Na]	pos	heavy	13.398	13.561	0.0436011	0.00640723	261.917	263.655	0.429911	0.858723	1358.59	1367.61	0.663569	0.663569
[truncated: 265 more rows]
